# Supplementary material for: Pin1 is required for sustained B cell proliferation upon oncogenic activation of Myc
Source: Oncotarget. 2016 Mar 2;7(16):21786–98. doi: 10.18632/oncotarget.7846 (PMC5008323; doi:10.18632/oncotarget.7846)
Supplement: Supplementary file 2 [file oncotarget-07-21786-s002.xlsx]

## Sheet: Legends
Supplementary Table 1: RNA-seq profiling in Eµ-myc mice.
	Column A: Annotated genes, indicated by their Gene Symbol
	Columns B to N show RNA-seq RPKM values in the indicated Control and Pre-tumoral samples.
	Pin1.WT and Pin1.KO: B-cells from control non-transgenic mice, WT and KO for Pin1, respectively.
	TG.Pin1.WT and TG.Pin1.KO: pre-tumoral B-cells from Eµ-myc transgenic mice, WT and KO for Pin1, respectively.
Supplementary Table 2: NanoString CodeSet design for the Eµ-myc model
	Gene: name of the gene.
	Accession: refSeq accession number
	Target region (nt): Region in the target mRNA being probed
	Target sequence: sequence of the targeted region
Supplementary Table 3: NanoString CodeSet design for Top Myc bound and induced genes the Eµ-myc model
	Gene: name of the gene.
	Accession: refSeq accession number
	Target region (nt): Region in the target mRNA being probed
	Target sequence: sequence of the targeted region
Supplementary Table 4: NanoString CodeSet design for the Myc-ER model
	Gene: name of the gene.
	Accession: refSeq accession number
	Target region (nt): Region in the target mRNA being probed
	Target sequence: sequence of the targeted region
Supplementary Table 5: NanoString CodeSet design for the Myc Dependent Serum Response (MDSR) model
	Gene: name of the gene.
	Accession: refSeq accession number
	Target region (nt): Region in the target mRNA being probed
	Target sequence: sequence of the targeted region
Supplementary Table 6: NanoString profiling in Eµ-myc
	Gene: name of the gene.
	Columns B to M show Nanostring counts normalized to TBP, in the indicated Pin1 WT and KO Control (C) and Pre-tumoral (P) samples
Supplementary Table 7: NanoString profiling of top Myc bound and induced genes in the Eµ-myc model
	Gene: name of the gene.
	Columns B to T show Nanostring counts normalized to TBP, in the indicated Pin1 WT and KO Control( C), Pre-tumoral (P) and Tumor (T) samples
Supplementary Table 8: NanoString profiling in MycER MEFs
	Gene: name of the gene.
	Columns B to M show Nanostring counts normalized to TBP, in Pin1 WT and KO MycER MEFs at the indicated time point (hours) following OHT treatment
Supplementary Table 9: NanoString profiling in the MDSR model
	Gene: name of the gene.
	Columns B to M show Nanostring counts normalized to TBP, in Pin1 WT and KO MEFs at the indicated time point (hours) following Serum stimulation

## Sheet: Suppl. Table 1
Gene	Pin1.KO_1	Pin1.KO_2	Pin1.WT_1	Pin1.WT_2	Pin1.WT_4	Pin1.WT_5	TG.Pin1.KO_1	TG.Pin1.KO_3	TG.Pin1.KO_4	TG.Pin1.KO_5	TG.Pin1.WT_1	TG.Pin1.WT_2	TG.Pin1.WT_3
0610007P14Rik	29.53	19.973	25.851	25.851	19.018	21.741	24.656	29.721	40.329	33.591	30.82	14.765	36.124
0610008F07Rik	0.289	1.059	0	0.289	0	0	0	0	0	0	0	0	0
0610009B22Rik	12.242	6.829	8.911	8.994	7.328	11.326	8.911	17.238	18.488	15.49	13.658	4.747	19.487
0610009D07Rik	41.365	30.101	36.046	37.235	28.599	34.169	37.736	42.68	50.753	40.615	45.308	23.78	50.377
0610009O20Rik	17.238	10.769	13.614	14.03	8.21	9.912	11.99	14.666	19.979	13.12	14.393	9.626	16.706
0610010B08Rik	0.101	0.067	0.077	0.094	0.067	0.064	0.084	0.07	0.127	0.084	0.084	0.08	0.084
0610010F05Rik	17.827	11.597	12.586	14.102	9.134	10.502	15.891	20.079	24.583	14.08	28.645	14.038	26.351
0610010K14Rik	21.24	13.103	16.32	16.178	11.164	15.137	13.718	17.077	25.876	18.78	21.997	11.59	25.166
0610011F06Rik	39.872	23.383	33.91	29.438	21.054	30.183	32.885	39.685	54.404	39.779	39.592	23.569	47.138
0610012G03Rik	29.599	20.232	25.427	26.844	19.444	32.04	25.112	33.693	46.84	31.016	31.489	14.8	35.976
0610012H03Rik	0.084	0.377	0.084	0.168	0	0.084	0	0.042	0.126	0	0.084	0	0
0610030E20Rik	37.691	25.558	28.475	32.228	19.479	22.519	23.749	27.761	28.721	19.996	26.838	18.372	24.869
0610031J06Rik	54.648	35.599	44.148	46.198	32.099	38.848	34.749	47.248	56.898	49.048	33.899	20.199	46.898
0610037L13Rik	22.772	15.51	19.634	21.02	12.371	16.057	16.459	21.495	27.845	19.78	17.955	13.685	24.779
0610038B21Rik	0.802	0.872	0.593	0.663	0.453	0.767	0.349	0.663	0.349	0.174	0.837	0.767	0.837
0610039K10Rik	17.559	13.528	15.51	15.783	15.578	16.466	11.274	12.777	18.038	11.888	10.659	10.522	12.913
0610040B10Rik	6.868	6.868	5.603	6.688	2.892	4.88	6.868	5.603	9.218	6.507	5.784	2.35	6.507
0610040J01Rik	1.852	1.852	1.49	2.013	0.644	1.571	1.329	1.933	1.933	1.329	1.087	1.128	1.248
1100001G20Rik	14.35	11.247	6.593	11.118	6.852	12.023	13.186	19.521	28.311	22.494	20.296	9.179	31.285
1110001A16Rik	16.353	10.777	12.439	13.887	8.257	10.992	9.437	15.227	15.871	10.831	11.474	6.434	15.656
1110001J03Rik	22.369	11.71	18.315	17.565	17.565	21.168	17.715	26.873	35.58	26.122	27.773	9.008	32.878
1110002L01Rik	7.76	5.055	6.241	6.012	4.494	5.284	5.888	7.76	9.154	6.241	6.179	4.015	8.155
1110004E09Rik	12.294	7.988	7.138	9.291	6.402	9.631	14.22	17.959	24.984	15.41	30.876	7.818	26.74
1110004F10Rik	41.018	29.494	34.704	33.203	28.7	37.839	37.839	44.374	57.399	43.844	54.662	17.441	55.633
1110006O24Rik	6.368	3.371	2.123	2.997	2.497	1.498	0.874	3.496	5.119	3.746	3.246	1.373	3.371
1110007C09Rik	19.395	11.083	12.983	15.674	9.895	15.199	8.787	11.162	20.741	17.891	7.758	4.591	13.774
1110008F13Rik	6.491	4.882	6.322	5.814	3.838	8.805	5.757	7.789	10.837	7.733	8.89	3.725	10.329
1110008J03Rik	16.543	9.384	10.287	11.886	5.769	7.785	10.635	15.014	16.96	9.523	12.65	8.967	16.195
1110008L16Rik	12.395	8.769	9.637	10.861	6.461	8.366	11.527	13.773	18.313	12.642	16.175	9.683	17.74
1110008P14Rik	26.472	17.706	22.393	20.657	13.713	18.661	12.845	17.879	25.951	18.834	13.106	5.468	19.876
1110012L19Rik	18.321	12.505	13.959	14.104	13.305	17.085	12.214	20.793	30.39	23.047	19.121	3.781	27.191
1110017D15Rik	0.362	1.087	0.052	0.052	0.207	0.362	0.155	0.259	0.104	0.207	0.104	0	0
1110020A21Rik	1.843	2.194	1.229	2.458	2.107	2.107	1.492	1.492	2.37	1.492	1.756	1.229	2.721
1110032A03Rik	7.349	5.189	4.673	5.415	3.9	6.317	4.996	5.286	7.155	4.287	3.932	2.159	5.834
1110032F04Rik	0.278	0.185	0.216	0.278	0.093	0.308	0.308	0.37	0.895	0.154	3.64	0.494	0.771
1110034G24Rik	20.659	11.648	12.271	15.435	9.826	10.593	12.75	14.284	18.359	13.661	8.964	6.183	15.243
1110037F02Rik	34.837	25.729	28.531	31.296	22.069	25.751	28.74	31.818	37.177	28.144	33.204	16.733	31.095
1110038B12Rik	28.141	16.493	19.688	18.451	13.916	16.183	27.213	34.532	38.861	28.347	50.406	32.882	46.077
1110038F14Rik	32.28	17.522	22.402	24.283	15.17	19.286	20.05	23.931	33.691	27.4	28.928	13.523	31.163
1110051M20Rik	8.561	5.457	4.613	5.267	3.317	4.399	5.124	6.599	8.644	5.006	4.47	2.414	5.041
1110057K04Rik	16.453	10.683	11.901	12.991	8.841	9.54	12.324	14.336	16.771	12.705	14.421	8.142	14.812
1110058L19Rik	18.67	10.764	15.813	17.623	15.527	19.718	15.717	20.099	31.054	21.623	17.051	6.382	25.529
1110059E24Rik	80.446	62.047	69.769	77.29	55.667	58.286	62.517	76.148	84.072	70.642	60.569	36.261	76.484
1110059G10Rik	10.609	7.588	7.709	8.12	6.017	7.661	7.395	11.575	11.841	8.168	8.821	3.069	10.416
1110059M19Rik	0.068	0.204	0	0.068	0	0	0	0	0	0	0	0	0
1110065P20Rik	9.878	5.167	6.383	6.687	5.319	11.094	8.662	10.486	17.628	15.957	11.246	5.167	15.349
1190002N15Rik	10.302	7.557	9.506	9.607	6.541	9.082	7.93	11.675	14.454	8.032	14.996	5.88	15.165
1190003K10Rik	0.156	0.26	0.052	0.208	0	0.052	0	0.052	0.052	0	0.052	0.104	0
1190005I06Rik	0.419	0.838	0.419	0.314	0	0.628	0.314	0.628	0.733	0.314	1.152	0.209	1.047
1190007I07Rik	16.964	11.339	13.75	12.946	10.446	14.017	15.982	19.732	23.214	17.142	23.214	12.946	25.356
1200014J11Rik	28.738	18.959	21.207	23.101	15.449	17.664	19.369	23.898	26.667	18.572	24.341	13.489	24.928
1300002K09Rik	0.948	0.996	1.269	0.868	0.37	0.578	0.53	0.675	0.819	0.546	0.145	0.273	0.996
1300017J02Rik	1.783	1.119	0.28	0.454	0.629	0.559	1.433	0.664	0.21	0.14	0.35	0.35	1.713
1500004A13Rik	8.224	5.216	5.788	7.709	3.981	4.905	5.093	5.469	4.938	3.27	4.774	3.36	3.9
1500009L16Rik	0.095	0.522	0.047	0.095	0.095	0	0.142	0.332	0.332	0.379	0.19	0.047	0.237
1500011B03Rik	27.663	16.98	16.607	19.22	11.662	15.488	15.394	22.672	30.322	21.226	16.561	7.884	21.645
1500011K16Rik	10.707	9.154	11.116	9.563	7.928	12.342	13.078	17.491	25.665	19.535	14.631	7.601	21.987
1500012F01Rik	38.989	28.863	34.447	36.623	29.431	36.623	42.49	51.575	58.105	47.979	49.115	33.311	56.591
1500015A07Rik	13.149	7.882	7.105	7.918	5.55	7.14	6.186	7.352	7.989	5.479	6.539	5.726	8.307
1500015O10Rik	1.717	2.003	1.073	1.86	0.859	1.503	2.218	1.646	0.93	0.859	1.073	0.358	1.002
1500017E21Rik	0	0.112	0.028	0.056	0	0	0	0.028	0	0	0	0	0
1600002H07Rik	20.225	12.286	13.363	15.124	9.16	10.489	12.896	15.375	19.829	11.747	19.937	15.734	23.458
1600002K03Rik	23.791	14.275	19.381	22.05	14.507	21.006	16.132	27.505	34.932	25.88	21.47	9.981	33.54
1600012H06Rik	51.597	33.488	36.765	42.185	26.513	32.395	28.194	40.757	49.623	31.975	25	21.093	39.034
1600014C10Rik	28.324	18.45	19.905	20.196	12.746	19.032	22.504	28.227	34.28	26.675	17.635	9.797	27.684
1600014K23Rik	0	0.068	0	0	0	0	0	0	0	0	0	0	0
1600015I10Rik	0.278	0.495	0.062	0.062	0	0	0	0.124	0	0	0	0.093	0
1600016N20Rik	21.189	10.096	11.768	12.636	5.37	7.299	9.582	10.225	10.643	8.617	2.476	2.637	5.08
1600029D21Rik	1.566	1.276	0.638	1.044	0.696	0.522	0.58	1.044	0.696	0.754	0.58	0.232	0.406
1600029I14Rik	2.482	2.783	1.579	2.707	1.429	2.031	1.053	1.654	1.654	0.677	1.654	1.354	1.88
1600029O15Rik	3.473	3.209	2.066	2.726	1.715	2.418	2.33	2.374	1.627	1.231	2.374	2.418	2.242
1700001C02Rik	0.079	0.864	0	0	0	0	0	0	0.157	0	0	0	0
1700001C19Rik	0	0.22	0.063	0.189	0.031	0	0	0	0	0.126	0.063	0.031	0.126
1700001F09Rik	0.459	0.551	0	0.276	0	0	0	0.092	0.092	0.092	0	0	0.092
1700001G17Rik	2.16	0.968	1.266	0.67	1.564	2.904	1.564	1.564	2.607	1.34	2.83	0.894	1.862
1700001J03Rik	3.321	2.873	0.449	0.718	0.359	0.898	1.975	1.347	0.898	0.718	0	0.359	0.18
1700001J11Rik	4.058	3.951	3.284	4.218	2.323	2.883	1.922	1.869	2.349	1.121	1.388	0.908	0.988
1700001K19Rik	8.791	4.928	3.796	4.995	2.864	4.662	4.329	3.863	4.262	3.197	2.731	2.131	3.263
1700001K23Rik	49.321	39.299	31.243	35.959	32.815	33.011	30.653	33.601	28.295	21.025	15.916	7.86	14.541
1700001L05Rik	6.27	4.176	4.441	6.164	3.341	3.964	4.428	5.674	5.289	2.532	5.303	3.261	4.626
1700001L19Rik	0.125	0.251	0.084	0.084	0.042	0	0	0.167	0.042	0	0	0	0
1700001O22Rik	0.15	0.524	0.15	0.224	0	0.224	0.748	0.449	0.299	0.673	0.898	1.347	1.496
1700001P01Rik	3.754	2.145	2.038	2.896	1.18	1.716	2.145	5.899	3.754	2.36	2.574	2.682	4.505
1700003E16Rik	0.101	0.38	0.051	0.076	0	0.101	0	0.076	0.051	0	0	0.051	0.025
1700003F12Rik	2.202	1.992	0.629	1.782	1.468	2.411	2.621	3.04	2.202	0.734	2.831	2.516	2.411
1700003G18Rik	0.215	0.323	0.215	0.215	0.215	0.108	0.215	0.215	0.215	0.323	0.215	0	0.646
1700003H04Rik	0.219	0.109	0	0	0.109	0	0	0	0.109	0.109	0	0.328	0
1700003M02Rik	0.057	0.254	0	0.141	0	0	0.085	0	0.028	0.057	0.028	0	0.057
1700006A11Rik	0.08	0.281	0	0.16	0	0	0	0.04	0.08	0.08	0.04	0	0
1700006E09Rik	0.108	0.755	0	0.108	0	0.108	0	0.108	0.108	0	0.108	0	0
1700007B14Rik	0	0.311	0.026	0.026	0.078	0	0	0.026	0	0.052	0	0	0.078
1700007G11Rik	0	0.307	0.154	0.154	0	0	0	0	0.154	0	0	0	0
1700007K09Rik	0.686	1.469	0.294	0.294	0.196	0.49	0.686	0.098	0.588	0.196	0.294	0.294	0.196
1700007K13Rik	0.434	0.434	0	0.174	0.087	0	0	0	0.087	0	0	0	0.087
1700008A04Rik	0.217	0.544	0	0.109	0	0	0	0.109	0	0.109	0	0.109	0
1700008F21Rik	0.208	0.555	0.104	0.173	0.035	0.208	0.173	0.035	0.173	0.104	0.173	0.069	0.173
1700008I05Rik	0.108	0.594	0	0.054	0	0	0.054	0	0.108	0.054	0.054	0	0
1700008J07Rik	17.667	10.053	10.119	10.62	5.043	9.685	7.281	9.518	10.687	6.412	9.752	6.78	9.017
1700008O03Rik	0.663	1.244	0.746	0.746	0.166	0.166	0.581	0.663	0.581	0.663	0.581	0.995	1.41
1700008P02Rik	0.588	2.204	0.294	0.294	0	0	0	0	0	0	0	0	0
1700009J07Rik	0.732	0.879	0.513	0.366	0.366	0.586	0.146	0.586	0.513	0.659	0.146	0.146	1.025
1700009N14Rik	0.181	0.045	0	0.045	0	0.09	0.045	0	0.045	0	0.09	0.136	0
1700009P17Rik	3.642	2.898	2.155	2.527	1.04	2.601	2.081	2.601	1.486	1.561	2.304	0.297	2.155
1700010B08Rik	0.447	0.745	0.224	0.373	0.075	0.075	0.373	0.447	0.224	0.224	0.075	0.075	0.149
1700010D01Rik	0	0.215	0	0	0	0	0	0	0.215	0	0	0.215	0
1700010I14Rik	12.317	6.907	6.357	6.968	4.095	5.073	8.038	8.069	10.758	6.602	8.496	5.624	9.383
1700011A15Rik	0.176	1.057	0.088	0.264	0.088	0	0.088	0	0.264	0	0	0	0.088
1700011E24Rik	2.045	1.156	1.334	1.423	0.889	1.067	0.978	0.533	0.267	0	0.356	0.356	0.711
1700011H14Rik	0.243	0.631	0.291	0.922	0.388	0.194	0.146	0	0.194	0.194	0.388	0.146	0.146
1700011I03Rik	0.336	0.923	0.503	0	0.168	0	0.336	0.252	0.336	0.084	0	0.671	0.252
1700011L22Rik	0.271	1.151	0	0.135	0	0	0.135	0.135	0.271	0	0.135	0	0.135
1700012A03Rik	0.153	0.687	0	0.305	0	0	0.076	0.076	0.153	0	0	0	0
1700012B07Rik	0.493	0.628	0.045	0.09	0	0	0.045	0.045	0	0	0	0	0.09
1700012B09Rik	0.235	0.392	0.157	0.157	0	0	0	0.157	0.078	0	0	0	0
1700012B15Rik	10.922	6.758	8.683	8.516	6.507	7.742	5.879	8.181	8.746	6.047	7.407	3.871	7.009
1700012D14Rik	3.768	2.261	2.283	3.303	1.707	2.704	2.084	2.66	2.549	1.64	1.552	1.419	2.084
1700012L04Rik	0.144	0	0.288	0.288	0.576	0.432	0.288	0.144	0.432	0.144	0.432	0	0.144
1700012P22Rik	0.238	0.596	0	0.119	0	0	0.119	0	0.119	0	0	0.119	0.119
1700013D24Rik	0.376	0.752	0.125	0	0	0	0	0	0.251	0	0.125	0	0.125
1700013F07Rik	0.578	1.734	0.193	0.385	0.385	0.096	0.193	0	0	0.096	0	0	0
1700013G24Rik	0.223	1.261	0	0.297	0	0	0	0	0.148	0	0.074	0	0
1700013H16Rik	0.109	0.109	0	0	0	0	0	0	0.055	0	0	0	0
1700015E13Rik	1.051	0.601	1.352	1.802	0.601	0.751	0.601	0.451	0.15	0.751	0.15	0.601	0.601
1700016C15Rik	2.169	1.475	0.347	1.735	0.607	1.562	1.388	2.603	0.868	0.607	1.995	2.256	0.954
1700016D06Rik	5.982	4.723	4.03	5.289	2.708	3.841	5.1	4.219	2.33	1.448	3.211	2.771	2.078
1700016H13Rik	0.08	0.239	0	0	0.08	0.159	0.159	0	0.239	0.159	0.318	0	0.08
1700016K19Rik	0.861	1.537	0.676	0.799	0.246	0.615	0.369	1.66	2.459	2.582	0.369	0	1.783
1700017B05Rik	27.065	16.868	20.423	21.57	13.2	16.528	23.057	26.059	31.526	20.592	36.469	22.745	31.526
1700017D01Rik	0.222	0.61	0.277	0.277	0.055	0	0.055	0.222	0	0.055	0.166	0.222	0
1700017N19Rik	0.124	0.372	0.041	0	0	0	0	0	0	0.083	0	0.041	0.041
1700018A04Rik	0.039	0.137	0.02	0	0	0	0	0	0	0.078	0	0	0
1700018A14Rik	0.447	0.983	1.072	0.268	0.447	1.072	0.179	0.268	0.179	0.447	0.357	0.179	0.089
1700018B08Rik	0.176	0.529	0	0.441	0.088	0	0.176	0.088	0.176	0.176	0.088	0	0.088
1700018B24Rik	0.217	0.313	0.072	0.048	0	0	0.024	0.024	0.193	0.024	0	0.024	0.048
1700018C11Rik	0.439	0.439	0.549	0.439	0	0	0.11	0	0.11	0.439	0.439	0.329	0
1700018F24Rik	0.207	0	0	0	0	0	0	0	0	0	0	0	0
1700018L02Rik	1.396	1.342	1.181	1.342	0.966	1.557	0.912	0.698	2.469	0.912	1.127	0.859	1.771
1700019A02Rik	3.547	3.638	0.909	1.819	0.728	0.909	3.547	1.546	1.091	0.637	1	0.819	1
1700019B03Rik	0.476	0.953	0.238	0.381	0.095	0.095	0	0	0.191	0.095	0.143	0.048	0
1700019D03Rik	1.319	1.319	0.844	0.791	0.739	0.897	0.95	1.424	1.161	0.686	0.739	0.739	0.897
1700019G17Rik	11.696	7.579	8.788	10.127	4.41	5.423	5.652	6.795	9.017	5.848	4.345	3.202	8.069
1700019L03Rik	1.358	1.241	0.427	1.009	0.466	0.698	1.203	1.047	1.125	0.737	1.047	0.931	1.435
1700019M22Rik	0	0.132	0.79	0.263	0	0	0	0	0	0.263	0	0.132	0
1700019N19Rik	0.408	0.897	0.408	0.49	0.082	0.082	0.082	0.082	0.245	0.082	0.082	0.082	0
1700019O17Rik	0.362	0.559	0	0.197	0	0.165	0.066	0.066	0.066	0.066	0.132	0.263	0
1700020A23Rik	1.217	1.217	0.775	0.775	1.217	0.996	1.107	0.443	0.775	0.111	0.553	1.217	0.775
1700020D05Rik	20.466	8.901	9.876	13.514	6.627	7.927	5.393	4.873	4.483	4.093	3.184	5.003	5.328
1700020I14Rik	67.856	51.534	55.817	59.064	44.275	45.493	51.083	55.412	57.215	48.513	57.395	36.746	54.375
1700020L24Rik	0.778	0.708	0.425	0.425	0.283	0.566	0.425	1.203	0.778	0.637	0.92	0.212	1.345
1700020N01Rik	0.12	0.419	0	0.12	0	0	0	0	0.06	0.06	0	0.12	0
1700020N18Rik	4.215	4.215	2.634	3.688	3.864	7.727	1.756	2.986	9.659	6.147	2.283	0.878	4.039
1700021F05Rik	18.089	10.854	12.844	14.019	8.773	12.482	13.567	19.808	30.933	19.627	25.235	8.502	28.491
1700021F07Rik	0.354	0.471	0.118	0	0	0	0.118	0.118	0.118	0	0.118	0.236	0
1700021K19Rik	113.949	86.198	95.904	102.105	77.122	86.666	82.442	89.182	106.041	88.229	74.121	51.834	84.473
1700022A21Rik	0	0.647	0	0	0	0	0	0	0.046	0	0	0	0
1700022I11Rik	2.464	2.143	0.658	0.673	0.444	0.903	1.5	2.097	1.362	0.765	0.566	0.337	0.52
1700022P22Rik	5.027	3.052	1.077	0.539	1.257	0.898	2.514	1.436	3.052	1.436	0.718	0.359	0.718
1700023E05Rik	0.077	0.387	0.116	0.155	0.039	0	0.039	0.116	0.039	0.039	0.077	0	0.039
1700024G13Rik	0	1.614	0	0.269	0	0	0	0	0	0	0	0	0
1700024P04Rik	0	0.273	0	0	0	0	0	0	0.273	0	0	0	0
1700024P16Rik	0.244	0.415	0.22	0.244	0.049	0.049	0.024	0.22	0.122	0.195	0.22	0.024	0.073
1700025C18Rik	0.751	0.858	0.322	0.322	0.322	0.107	0	0.107	0.107	0	0.107	0.215	0
1700025F22Rik	0	0.26	0.087	0.26	0	0	0	0	0	0.087	0	0.087	0
1700025G04Rik	1.373	1.283	1.033	1.214	0.798	1.165	1.02	1.755	1.332	0.895	1.117	0.499	1.748
1700026D08Rik	0.145	0.724	0.193	0.145	0.048	0	0.097	0	0.048	0.048	0	0	0
1700026D11Rik	0.689	0.332	0.306	0.23	0.357	0.281	0.383	0.689	0.306	0.128	0.153	0.128	0.332
1700026L06Rik	2.35	1.751	1.751	1.613	1.06	2.027	0.645	1.474	2.258	1.428	0.968	0.323	1.152
1700028B04Rik	0.115	0.46	0.345	0	0	0	0	0	0	0	0	0	0
1700028J19Rik	1.306	0.922	0.768	1.383	0.845	1.153	1.076	1.46	2.228	0.922	2.459	0.922	1.844
1700028K03Rik	4.55	3.404	3.633	3.928	2.651	2.864	2.684	3.453	2.406	1.702	1.767	1.424	1.964
1700028M03Rik	0.161	0.807	0	0.161	0.161	0	0	0	0.161	0.161	0	0	0.484
1700028P14Rik	0	1.334	0	0.267	0	0	0	0	0	0.4	0	0.133	0.133
1700029F12Rik	0.117	0.646	0.117	0.294	0.117	0.117	0.059	0.176	0.117	0	0.117	0	0
1700029H14Rik	4.131	3.037	1.579	2.106	0.972	2.106	1.174	1.336	0.931	0.729	1.255	0.405	1.944
1700029I15Rik	14.356	7.6	10.345	12.245	6.545	6.545	6.756	12.878	14.356	14.567	4.645	4.011	8.867
1700029J07Rik	23.326	14.112	10.213	10.627	7.288	7.848	13.99	17.549	17.5	10.261	5.045	3.632	6.727
1700029M20Rik	0.361	0.759	0.072	0.253	0.325	0.145	0.398	0.325	0.904	0.614	0.036	0	0.181
1700029P11Rik	0.255	0.319	0.064	0.128	0.128	0.128	0	0	0.128	0.191	0.128	0	0
1700030C10Rik	2.768	3.321	1.153	0.969	1.707	2.86	2.03	1.984	6.043	2.122	1.43	0.876	1.984
1700030F18Rik	0	0.121	0	0	0	0	0	0	0	0.121	0	0.121	0
1700030J22Rik	0.454	0.549	0.246	0.265	0.057	0.189	0.17	0.398	0.303	0.057	0.341	0.322	0.36
1700030K09Rik	44.768	24.738	31.882	36.856	24.638	25.305	34.352	52.914	49.742	37.357	31.014	22.034	40.595
1700031F05Rik	0.049	0.389	0.049	0.097	0	0	0	0	0.049	0.049	0	0	0
1700031M16Rik	0.242	0.887	0.081	0.081	0	0.081	0	0	0.161	0.323	0.081	0.081	0
1700034E13Rik	0.138	0.276	0	0	0	0	0	0	0	0	0	0	0
1700034F02Rik	1.832	1.483	1.483	1.657	1.309	1.338	1.861	2.065	1.948	0.989	1.628	1.745	1.57
1700034H15Rik	2.343	1.757	1.666	1.72	0.97	0.897	1.666	1.537	1.464	0.915	0.842	1.098	1.025
1700034I23Rik	2.528	1.94	1.524	2.147	1.039	1.455	1.385	1.524	0.693	0.693	0.935	0.866	0.693
1700034J05Rik	1.003	0.966	1.486	1.077	0.817	0.78	0.594	0.409	0.594	0.186	0.26	0.186	0.446
1700034O15Rik	0.156	0.625	0.313	0	0	0	0.156	0.313	0	0	0.313	0	0
1700037C18Rik	12.789	9.465	10.265	11.4	6.058	8.876	7.951	8.834	11.989	7.951	8.077	4.585	9.129
1700037H04Rik	13.918	7.887	10.165	11.388	6.158	7.508	13.286	14.467	20.203	13.75	25.686	11.599	23.493
1700039E15Rik	0.859	0.409	0.368	0.532	0.368	0.204	0.9	0.777	1.022	0.409	0.286	0.491	0.9
1700040L02Rik	3.938	2.05	2.374	2.104	1.888	3.291	2.643	2.158	4.693	2.589	5.071	1.672	4.423
1700041C23Rik	0	0.813	0	0	0.271	0	0	0	0.271	0.271	0.271	0	0
1700042B14Rik	0.123	0	0.062	0.123	0	0	0	0.185	0	0	0	0	0.123
1700042G07Rik	0.203	0.406	0	0.203	0	0.203	0	0	0.203	0	0	0	0
1700044K03Rik	0.399	0.399	0.2	0	0	0	0	0.2	0	0.2	0.2	0	0
1700047I17Rik2	0	0	0	0	0	0	0	0	0	0	0	0	0
1700047M11Rik	0.302	0.181	0.03	0.151	0	0.03	0.03	0	0.121	0	0	0	0.03
1700048O20Rik	11.369	7.482	8.681	8.454	7.515	6.057	11.11	10.106	10.786	8.227	5.28	4.632	10.235
1700049E15Rik	0	0.455	0	0.076	0	0	0	0.076	0	0.076	0	0	0
1700049G17Rik	14.783	11.204	9.944	12.509	7.403	9.376	9.32	10.602	12.286	8.016	6.533	3.701	8.473
1700049L16Rik	0	0.473	0	0.236	0	0	0	0	0	0	0	0	0
1700052I22Rik	0.254	0.763	0	0	0	0	0	0	0.254	0.254	0	0.254	0
1700052K11Rik	14.676	10.872	10.502	10.94	6.328	11.579	6.934	8.785	14.238	10.468	8.651	5.689	13.127
1700052N19Rik	14.378	10.555	11.909	13.438	9.063	11.182	11.257	13.802	16.735	12.723	13.563	7.057	14.729
1700054K19Rik	0.514	0	0	0.257	0	0	0	0	0	0	0	0	0
1700054O13Rik	0.121	0.242	0	0	0	0	0	0	0	0	0	0	0
1700056E22Rik	3.774	1.828	4.482	1.828	3.066	8.197	1.651	0.767	3.597	2.005	1.887	1.415	1.356
1700057G04Rik	0.044	0.044	0.089	0.044	0	0	0	0.044	0.044	0.178	0.044	0	0
1700058G18Rik	0.887	0.266	0.089	0	0.177	0	0	0.266	0.266	0	0	0	0
1700060C20Rik	0.363	0.182	0.182	0.182	0	0	0.182	0	0	0	0	0	0.182
1700061G19Rik	1.509	1.8	0.715	1.032	0.794	0.847	1.059	1.217	0.662	0.344	0.556	0.688	0.582
1700065D16Rik	1.371	1.399	1.289	1.426	0.878	2.715	0.878	1.207	1.536	1.042	1.453	1.042	1.536
1700065I17Rik	1.328	0.398	0	0.797	0.398	0.664	0.797	0.797	0.93	0.664	0.797	0.133	0.797
1700066B19Rik	1.719	1.492	0.927	1.447	0.701	1.018	1.04	1.018	1.899	1.176	0.452	0.52	1.312
1700066M21Rik	21.124	13.192	14.784	18.453	11.439	13.921	15.674	21.96	22.932	13.084	17.86	9.254	22.554
1700066O22Rik	0.173	0.217	0.13	0.087	0.043	0	0.043	0.043	0.13	0.043	0.043	0.043	0.043
1700067K01Rik	7.039	3.883	3.216	5.704	1.82	2.002	3.823	7.281	6.432	3.58	4.429	4.126	5.643
1700067P10Rik	0.083	0.581	0.166	0.249	0	0	0	0	0	0.166	0	0	0
1700069L16Rik	0	0.542	0.09	0.181	0	0	0	0.271	0	0.181	0.09	0	0
1700071K01Rik	0.647	1.016	0.092	0.185	0	0	0.092	0.277	0.185	0.092	0.185	0	0.092
1700073E17Rik	0.103	0.69	0.086	0.103	0	0.034	0.052	0.017	0.086	0.103	0.034	0.017	0.017
1700074P13Rik	0.046	0.505	0	0.046	0	0	0.046	0.046	0.046	0.138	0	0.046	0
1700080E11Rik	0.351	1.169	0	0.234	0.117	0	0	0	0	0	0	0.234	0.117
1700080O16Rik	0.043	0.213	0	0	0	0	0	0	0	0.043	0	0	0.043
1700084C01Rik	0.83	0.632	0.079	0.079	0.198	0.079	0.395	0.04	0.237	0.04	0	0	0.04
1700084E18Rik	3.895	2.656	4.781	2.479	2.833	4.958	3.718	4.958	7.968	4.781	3.718	1.771	3.895
1700084J12Rik	1.644	0.731	0.822	0.914	0	0.274	0.731	0.64	0.365	0.183	0.731	0.091	0.457
1700086L19Rik	0.307	0.614	0	0.307	0	0	0.102	0	0	0.41	0	0	0
1700086O06Rik	4.038	3.264	2.894	2.827	1.952	3.466	2.322	2.423	4.341	3.062	3.23	1.514	3.365
1700088E04Rik	0.052	0.208	0	0.156	0	0.052	0.104	0	0	0.104	0.104	0.052	0
1700092M07Rik	13.277	7.332	7.53	9.116	4.558	6.936	4.954	8.918	9.512	3.963	10.503	9.116	11.097
1700093K21Rik	0.117	0.548	0	0.196	0	0	0	0.157	0	0.117	0.157	0.078	0
1700094D03Rik	28.578	17.445	17.786	21.139	13.542	13.045	16.371	20.51	18.388	12.39	11.945	11.656	15.638
1700096J18Rik	4.375	1.75	1.896	1.75	0.292	1.458	2.479	2.042	1.021	1.312	1.021	1.604	0.292
1700096K18Rik	5.977	3.904	4.193	4.916	2.988	5.784	2.651	3.808	5.977	4.097	2.217	1.783	4.193
1700101E01Rik	1.628	0.611	0.611	0.458	0.356	0.865	0.611	0.56	0.611	1.018	1.73	1.221	1.119
1700102P08Rik	12.499	7.291	6.597	7.523	4.571	3.819	4.745	9.027	6.076	3.125	3.24	3.183	3.414
1700106J16Rik	0.472	1.101	0.393	0.393	0	0.157	0.236	0	0	0.236	0.157	0.079	0
1700108F19Rik	0.347	0.869	0.174	0.695	0	0	0.087	0	0	0	0	0.087	0
1700108J01Rik	6.78	4.036	2.583	6.135	4.197	4.843	2.583	4.359	1.614	0.969	1.937	3.067	1.614
1700109F18Rik	0.257	0.686	0	0	0	0	0	0.086	0.086	0	0	0.171	0
1700109G14Rik	0.168	0.335	0	0.335	0	0	0	0	0	0	0.084	0	0
1700109H08Rik	27.834	19.699	18.662	22.092	15.313	16.11	17.785	16.27	13.398	8.773	15.073	12.521	10.926
1700110M21Rik	0.083	1.073	0	0.124	0	0	0	0.124	0	0.248	0.041	0	0.083
1700111N16Rik	0.236	0.531	0.177	0.295	0.118	0.118	0.118	0.118	0.236	0.059	0.118	0	0.118
1700112E06Rik	1.675	1.32	1.573	1.472	0.508	2.132	1.776	1.827	2.132	1.32	3.147	1.573	3.4
1700113H08Rik	0.125	0.375	0	0.167	0	0.042	0.125	0	0.125	0.083	0	0	0.042
1700120K04Rik	14.939	7.177	7.177	9.813	5.273	3.955	6.444	11.424	7.177	4.98	4.833	6.298	7.177
1700121N20Rik	0	0.659	0.147	0.073	0	0	0	0	0.073	0	0	0.22	0.073
1700123I01Rik	5.371	3.475	3.019	4.809	2.212	3.159	1.931	2.738	2.352	1.509	0.878	0.807	1.58
1700123K08Rik	0.155	0.697	0.077	0.077	0	0	0	0.077	0	0.077	0	0.155	0
1700123L14Rik	0	0.389	0.078	0.194	0	0.039	0	0	0.078	0	0	0.078	0.039
1700123O20Rik	25.954	18.301	19.41	21.924	16.563	19.336	18.56	26.102	33.903	25.141	24.216	12.792	29.245
1700125H20Rik	0.197	0.525	0	0.066	0	0.131	0	0.131	0.197	0.066	0	0.066	0
1700128F08Rik	6.468	7.556	5.953	6.182	3.263	4.236	5.152	4.007	3.663	3.549	4.236	5.323	4.179
1700129C05Rik	0.09	1.168	0.09	0.09	0	0	0.27	0	0	0.09	0	0	0
1810009A15Rik	66.166	45.299	50.054	48.997	42.394	49.261	57.582	68.543	87.165	65.902	70.128	23.904	82.146
1810009J06Rik	0	0.145	0	0	0	0	0	0	0	0	0	0	0
1810010D01Rik	3.22	4.335	2.601	3.716	0.867	2.849	3.592	1.61	1.115	0.495	0.991	0.991	0.991
1810010H24Rik	11.328	6.76	4.324	7.004	3.898	3.593	4.689	6.456	5.907	4.202	2.436	2.801	3.045
1810011H11Rik	5.691	3.484	6.349	4.607	2.942	4.762	4.645	7.82	9.291	4.645	4.452	3.445	6.349
1810011O10Rik	0.577	0.982	0.52	0.635	0.751	0	0.346	0.577	1.039	2.252	0.751	4.33	2.483
1810013L24Rik	29.016	20.942	24.404	24.426	17.577	19.534	20.727	24.092	26.63	18.921	20.856	12.471	21.372
1810014B01Rik	13.214	8.284	8.85	10.951	6.587	7.961	10.911	14.508	15.033	9.416	13.497	6.951	17.377
1810019J16Rik	0.683	0.929	0.464	0.628	0.382	0.983	0.874	1.475	1.093	0.41	1.256	0.847	1.038
1810022K09Rik	17.05	12.554	15.707	16.642	13.313	14.248	15.007	18.977	20.32	16.467	17.81	10.394	21.955
1810024B03Rik	0.276	0.233	0.255	0.318	0.191	0.148	0.212	0.339	0.233	0.233	0.127	0.233	0.488
1810026J23Rik	22.743	13.009	15.024	17.615	9.464	14.304	15.761	19.63	25.208	17.147	24.02	11.893	22.473
1810030O07Rik	49.961	34.506	43.18	44.189	32.014	37.912	39.489	48.447	62.767	47.217	44.189	28.166	55.765
1810032O08Rik	20.157	11.206	15.416	14.189	8.52	12.797	17.206	19.593	19.295	13.99	23.439	21.019	21.483
1810033B17Rik	5.182	4.936	2.406	4.01	2.653	3.517	1.727	1.172	3.023	1.419	0.679	0.864	1.604
1810037I17Rik	23.358	15.122	19.037	15.122	15.527	13.637	15.999	20.725	23.29	18.43	20.657	11.544	22.75
1810041L15Rik	0.173	0.428	0.061	0.214	0.041	0.031	0.031	0.092	0.051	0.071	0.01	0.02	0.031
1810043G02Rik	16.796	9.015	11.103	12.241	5.883	10.723	11.957	13.902	18.647	14.519	9.062	7.022	14.851
1810043H04Rik	31.404	19.73	22.525	17.428	12.66	27.786	20.223	31.404	41.433	29.924	29.759	17.593	35.843
1810046K07Rik	35.941	28.031	19.662	23.216	14.331	19.891	25.681	20.98	18.802	10.089	22.413	13.414	13.528
1810055G02Rik	3.708	3.257	2.756	2.405	2.155	2.706	3.307	4.86	6.314	3.006	6.264	3.257	7.165
1810058I24Rik	26.166	17.684	18.917	20.048	15.01	14.702	15.37	20.151	24.829	19.174	19.945	8.122	22.464
1810062O18Rik	5.087	2.582	2.733	2.582	1.898	2.202	1.443	4.252	3.721	3.341	1.443	1.746	2.961
1810064F22Rik	2.37	2.437	1.836	2.47	1.703	1.736	1.936	1.569	1.502	1.369	1.536	1.435	1.502
1810065E05Rik	0.505	0.505	0.144	0.072	0	0	0	0.144	0	0.289	0	0	0
2010001E11Rik	0.562	0.844	0.328	0.516	0.516	0.234	0.75	0.422	0.703	0.797	0.609	0.469	0.656
2010001M06Rik	4.789	2.939	2.503	3.701	0.544	1.741	2.286	3.047	2.177	2.177	2.068	2.721	3.483
2010002M12Rik	4.987	4.089	3.025	3.096	2.576	3.214	2.363	2.293	2.363	1.938	1.016	1.111	1.347
2010003K11Rik	0.194	0.903	0	0.065	0	0	0.065	0	0.258	0	0	0	0
2010005H15Rik	1.18	1.18	0.643	0.322	0.214	0.322	0.965	0.107	0.643	0.429	0.322	0.429	0.536
2010012O05Rik	24.606	14.838	15.024	17.671	10.849	12.489	15.546	16.292	15.36	15.248	15.994	8.239	16.18
2010015L04Rik	11.962	5.435	8.177	6.952	5.775	4.404	4.683	7.983	4.574	4.974	3.179	3.579	3.64
2010016I18Rik	18.693	11.7	16.81	17.034	9.907	13.224	11.162	12.91	16.317	10.131	3.138	3.003	8.517
2010106E10Rik	0.051	0.051	0.051	0.051	0.051	0	0	0.051	0	0	0.051	0	0
2010107E04Rik	49.959	40.907	45.433	45.433	41.777	47.174	49.263	64.755	73.459	59.707	67.888	39.166	74.677
2010107G12Rik	1.555	0.844	0.844	0.755	0.267	0.711	0.444	0.533	0.622	0.355	0.844	0.489	0.489
2010107G23Rik	0.563	0.61	0.422	0.141	0.047	0.141	0.094	0.094	0.516	0.516	0.094	0.047	0.094
2010109I03Rik	14.654	13.813	8.608	7.968	4.644	8.648	8.808	7.927	12.572	9.289	7.207	3.403	8.248
2010111I01Rik	36.308	22.468	25.885	29.085	16.846	22.144	23.592	26.598	30.88	17.711	29.237	25.733	31.161
2010204K13Rik	2.193	0.953	1.43	1.43	1.096	1.382	3.575	3.909	4.386	3.051	6.007	1.859	6.15
2010300C02Rik	0.249	0.511	0.19	0.19	0.178	0.202	0.19	0.285	0.356	0.19	0.273	0.178	0.558
2010320M18Rik	30.842	14.647	15.885	15.576	10.521	12.481	12.584	14.854	17.02	13.822	10.109	8.149	15.473
2200002D01Rik	14.094	6.981	6.85	10.801	3.293	5.796	6.323	7.508	10.67	7.903	6.718	5.137	12.119
2200002J24Rik	0.351	1.404	0.702	0.702	0	0	0	0	1.053	0.176	0	0	0.176
2210010C04Rik	0.152	0.728	0.121	0.364	1.395	0.91	0.091	0.121	0.061	0.303	0.121	0.061	0.425
2210013O21Rik	6.411	5.389	6.225	6.039	4.831	7.619	5.389	9.384	8.641	8.455	9.384	4.274	9.57
2210015D19Rik	8.726	4.497	6.037	7.503	4.815	5.67	5.157	7.528	8.481	5.499	7.626	3.373	7.455
2210016F16Rik	20.526	16.132	15.209	17.637	11.537	17.496	17.356	20.486	29.916	21.67	19.984	10.795	26.626
2210016L21Rik	50.088	29.008	37.735	42.098	22.985	31.712	33.617	39.763	56.049	41.176	39.148	23.415	46.093
2210018M11Rik	29.588	18.037	21.887	24.986	17.147	17.274	18.095	22.026	23.402	14.522	22.315	11.932	20.13
2210404J11Rik	15.002	9.653	11.548	11.991	7.386	8.892	9.122	10.875	11.761	7.687	8.661	6.713	8.998
2210404O07Rik	22.574	11.23	9.396	12.834	6.531	10.771	7.792	11.115	14.323	11.573	12.948	5.271	20.282
2210407C18Rik	0.072	0.434	0	0	0	0	0	0	0.145	0	0	0	0.145
2210408I21Rik	9.977	5.993	6.061	7.117	3.831	4.359	6.776	6.283	6.385	4.563	6.214	5.091	4.801
2210409E12Rik	0.526	0.351	0	0	0.175	0	0	0.175	0	0	0	0	0.175
2210417A02Rik	0.824	1.099	0.549	0.412	0.137	0	0.687	0.549	1.099	0.687	1.099	0	1.511
2300002M23Rik	0.186	0.65	0	0.186	0	0.278	0	0	0.186	0	0	0	0
2300005B03Rik	1.731	1.298	0.144	0	0.433	1.442	0.433	0	0.721	0.433	0.433	0.288	0.288
2300009A05Rik	5.303	3.065	3.6	3.503	3.065	5.644	3.211	5.887	9.682	6.325	4.817	2.189	7.931
2310001K24Rik	0.167	0	0	0.335	0.167	0.167	0.167	0.167	0	0	0.167	0.167	0.167
2310002J15Rik	0.086	0.086	0	0.171	0	0	0	0	0.086	0	0	0	0
2310002L09Rik	0.05	0.298	0.05	0.099	0	0	0	0	0.099	0	0	0	0.05
2310003H01Rik	16.677	8.8	12.834	12.878	6.439	9.152	9.724	12.585	18.408	11.983	12.262	8.228	15.797
2310005G13Rik	0.049	0.321	0.123	0.198	0.025	0.025	0.025	0	0.123	0.173	0.025	0.099	0
2310007B03Rik	0.032	0.383	0.064	0.255	0.032	0.032	0.032	0.032	0.096	0.032	0	0.032	0.032
2310007L24Rik	13.203	7.665	7.089	9.348	3.899	5.228	4.874	5.893	4.696	4.032	4.874	3.677	2.88
2310009B15Rik	5.983	3.988	3.909	5.025	3.59	6.142	4.547	7.179	11.646	7.977	7.897	3.51	9.572
2310011J03Rik	38.59	23.665	30.05	30.569	16.402	21.31	28.294	34.121	45.773	35.238	30.609	16.841	39.628
2310014L17Rik	3.838	2.738	1.941	2.092	1.617	1.962	4.291	4.916	5.11	3.234	4.011	2.976	4.032
2310015A10Rik	41.13	30.481	30.362	35.766	21.111	25.024	21.417	22.921	22.309	16.838	8.545	7.294	13.071
2310022A10Rik	9.823	4.641	5.651	7.144	3.748	4.333	5.08	6.266	5.153	3.66	12.473	4.568	5.387
2310022B05Rik	11.656	5.596	7.307	9.975	3.741	6.756	7.075	9.482	10.816	7.075	11.975	4.639	10.178
2310030G06Rik	0.131	0.719	0.196	0.262	0	0	0	0	0.065	0	0	0	0.131
2310033P09Rik	45.964	26.178	28.248	37.015	21.064	31.596	22.404	28.674	34.64	30.074	37.623	17.716	34.092
2310034C09Rik	0.368	0.614	0	0.368	0	0	0	0.123	0	0	0	0	0
2310035C23Rik	39.635	26.848	31.94	35.263	23.758	28.082	28.986	28.937	32.814	25.06	25.079	21.358	26.654
2310036O22Rik	56.576	40.978	48.457	47.69	34.777	43.471	45.197	50.183	63.672	52.676	51.909	33.37	60.156
2310039H08Rik	19.982	12.626	19.585	16.503	13.62	21.374	18.193	23.263	35.491	26.146	23.462	14.117	29.625
2310042D19Rik	13.836	7.023	6.206	4.815	2.885	3.824	11.021	11.577	11.42	7.457	4.363	4.137	4.293
2310042E22Rik	3.581	1.582	2.831	2.415	0.416	1.332	1.749	1.249	1.665	1.332	0.916	0.916	1.499
2310044G17Rik	29.627	20.32	26.288	27.488	16.678	19.308	26.563	30.32	37.012	26.693	25.725	17.198	29.583
2310045N01Rik	68.85	46.468	52.717	54.876	39.651	46.014	42.037	53.512	65.669	51.013	45.218	22.723	56.125
2310047M10Rik	25.073	13.958	17.969	19.933	12.495	18.93	11.91	17.551	27.497	20.686	11.784	6.853	18.095
2310050B05Rik	0.474	0.583	0.401	0.619	0.328	0.364	0.146	0.291	0.474	0.146	0.255	0.036	0.255
2310050C09Rik	0.076	0.684	0	0.532	0	0	0	0.076	0	0	0	0.076	0
2310057J18Rik	0.05	0.151	0	0.151	0	0	0	0	0	0	0	0	0
2310057M21Rik	8.753	4.669	5.506	6.477	4.217	5.155	5.523	6.678	6.979	5.121	8.284	4.117	6.678
2310057N15Rik	0	0.321	0	0.064	0	0	0	0	0	0	0	0	0
2310061I04Rik	14.024	7.803	9.164	10.775	5.221	6.47	8.053	11.052	11.108	7.553	10.997	7.72	10.497
2310061J03Rik	11.223	6.748	7.6	8.808	6.109	12.714	7.6	9.518	14.916	9.163	8.31	5.469	12.572
2310061N02Rik	0	0.103	0	0.205	0	0	0	0	0	0	0	0.205	0
2310067B10Rik	38.776	22.332	27.355	28.66	15.011	19.579	23.155	25.212	33.157	23.169	30.178	17.494	30.249
2310068J16Rik	3.409	1.653	2.066	2.479	2.789	5.062	1.446	1.963	2.686	1.24	3.925	2.066	1.446
2310079G19Rik	0	0.381	0	0.076	0.076	0	0	0	0	0	0	0	0
2410002F23Rik	24.225	15.971	20.918	20.381	12.809	16.102	22.542	24.588	27.924	22.238	23.587	23.558	26.445
2410004B18Rik	23.975	13.292	15.901	16.492	11.52	16.147	13.587	18.609	23.778	15.507	16.984	10.24	22.005
2410006H16Rik	25.24	18.633	21.77	21.105	19.488	21.627	22.673	25.573	29.946	25.62	25.097	17.682	27.997
2410012M07Rik	0.236	0.531	0.177	0.059	0	0	0	0	0.118	0.295	0	0	0
2410015M20Rik	35.802	28.228	31.585	32.101	30.38	36.662	33.994	42.17	58.608	48.367	43.633	18.417	53.875
2410016O06Rik	18.95	13.085	19.154	17.052	10.848	18.51	19.696	25.459	40.409	28.374	33.29	18.476	36.646
2410017I17Rik	0.199	0.698	0.15	0.05	0.1	0.1	0.399	0.15	0.15	0.199	0.1	0	0.1
2410018L13Rik	1.02	1.598	0.612	0.68	0.238	0.969	0.442	0.306	0.867	0.51	0.306	0.476	0.51
2410066E13Rik	17.458	9.251	10.674	12.999	8.587	9.488	7.496	11.386	11.291	6.974	9.963	5.171	10.484
2410076I21Rik	14.771	10.197	10.797	12.071	6.598	7.873	9.672	11.472	8.772	2.624	6.673	5.173	6.598
2410089E03Rik	23.427	14.656	16.362	19.152	10.062	12.19	11.931	12.398	12.197	7.441	11.97	9.193	8.337
2410127L17Rik	22.672	16.368	17.778	20.046	14.709	18.608	22.313	28.7	31.879	21.207	33.455	16.064	32.322
2410131K14Rik	20.322	11.708	14.659	15.92	9.066	11.565	13.017	16.515	21.274	15.087	12.945	7.139	16.063
2410137F16Rik	0.286	0.4	0.143	0.029	0.029	0.029	0.086	0.057	0.114	0.057	0.029	0.086	0.029
2410137M14Rik	0.277	0.369	0.184	0.184	0	0.092	0	0	0	0.277	0	0	0
2510002D24Rik	49.734	27.718	31.889	37.714	21.218	27.289	25.633	33.974	40.229	31.766	28.516	17.416	32.318
2510003E04Rik	20.555	13.283	15.801	17.78	11.048	15.031	13.695	19.964	27.106	17.677	18.062	7.014	24.691
2510009E07Rik	2.294	1.724	1.413	1.672	1.141	1.853	1.387	1.154	1.205	1.141	1.024	0.868	1.011
2510039O18Rik	26.773	17.962	23.207	25.034	14.013	22.264	19.052	22.397	32.755	25.742	20.967	14.528	26.257
2510049J12Rik	0.696	1.301	0.666	1.059	0.605	0.424	1.18	0.999	0.757	0.787	0.757	0.636	0.696
2610001J05Rik	17.43	9.944	12.513	13.026	9.724	12.036	10.641	13.834	16.916	12.806	15.412	5.394	15.558
2610002J02Rik	43.005	27.354	35.461	34.333	16.497	20.233	26.649	33.135	49.843	34.474	26.437	16.638	37.294
2610002M06Rik	14.461	9.5	10.702	12.693	8.332	10.779	11.636	15.14	17.053	10.357	18.722	6.953	18.288
2610005L07Rik	11.841	9.22	7.926	8.59	5.543	6.717	9.268	9.331	7.752	4.935	7.304	6.046	5.55
2610008E11Rik	39.815	25.303	28.366	31.375	23.879	25.428	21.083	24.965	28.811	20.05	21.083	12.393	24.502
2610015P09Rik	12.508	6.66	7.401	7.499	4.799	6.114	7.094	9.304	9.388	6.17	8.521	5.023	7.905
2610017I09Rik	0	0.149	0	0.111	0	0	0	0	0	0.037	0	0	0
2610018G03Rik	27.856	20.669	21.623	25.037	19.313	20.457	22.577	26.245	33.58	23.807	27.538	12.762	32.414
2610020H08Rik	15.556	10.708	9.637	12.968	6.752	9.221	9.607	10.857	9.964	5.413	11.898	10.083	10.827
2610028E06Rik	0.136	0.341	0.188	0.256	0.034	0.051	0.102	0.068	0.119	0.051	0.119	0.051	0.102
2610028H24Rik	0.036	0.36	0.144	0.108	0	0.036	0.072	0.252	0.288	0.108	0	0	0.108
2610034B18Rik	1.493	2.195	0.746	1.142	1.273	2.151	2.678	1.668	2.283	1.273	0.834	0.834	1.098
2610034M16Rik	0.077	0.385	0.019	0.135	0	0	0.019	0.058	0.019	0.116	0.039	0	0.019
2610035D17Rik	22.26	20.895	27.484	21.558	14.19	11.851	19.57	20.311	23.663	18.907	8.654	4.795	11.656
2610100L16Rik	0.34	0.68	0.085	0	0.085	0	0	0.17	0.085	0	0.085	0	0
2610203C20Rik	0.138	0.344	0.046	0.069	0	0	0.229	0.069	0	0.046	0.046	0.115	0.206
2610203C22Rik	0.607	1.251	0.72	0.303	0.265	0.265	0.379	0.417	0.341	0.19	0	0.152	0.493
2610204G22Rik	10.449	8.134	6.481	10.581	3.637	5.423	4.629	6.812	7.076	3.307	4.1	2.778	6.746
2610301B20Rik	9.113	5.865	6.779	7.252	5.14	5.676	8.513	11.036	13.212	9.428	12.959	7.662	14.441
2610305D13Rik	0.418	0.794	0.209	0.502	0.084	0.335	0.125	0.293	0.836	0.376	0.125	0.167	0.502
2610306M01Rik	10.243	6.473	6.912	7.729	5.404	8.421	5.467	6.284	10.934	6.661	7.478	3.77	8.295
2610318N02Rik	8.669	6.47	8.167	7.538	3.958	6.533	16.459	17.213	24.248	11.622	34.739	20.354	36.373
2610507B11Rik	71.378	50.648	62.859	63.456	43.13	50.83	58.266	62.374	71.945	57.386	70.387	44.861	61.392
2610524H06Rik	21.571	18.994	20.372	21.69	14.141	19.054	17.077	18.035	24.686	19.653	19.054	11.564	20.672
2610528J11Rik	0.177	0.443	0.089	0	0	0	0	0	0.089	0	0.266	0	0.355
2700029M09Rik	35.537	26.415	28.71	30.389	22.162	25.016	33.691	39.119	40.518	28.598	52.383	24.68	46.394
2700046A07Rik	0.131	0.327	0.033	0.164	0.033	0	0	0.065	0	0.098	0	0.065	0.065
2700046G09Rik	0.723	1.285	0.683	0.602	0.361	0.482	0.683	0.763	0.683	0.964	0.522	0.321	0.883
2700049A03Rik	27.915	17.794	19.955	23.406	14.454	17.188	17.243	19.205	22.226	13.252	24.641	17.067	22.48
2700050L05Rik	62.963	41.891	49.777	53.047	34.095	39.538	42.987	53.083	60.017	41.766	47.945	31.059	50.478
2700060E02Rik	53.305	41.149	46.474	47.55	39.643	44.591	49.378	58.792	66.053	56.586	60.029	35.017	65.515
2700062C07Rik	18.305	11.575	13.235	12.383	8.434	12.113	14.446	18.933	23.24	17.228	17.228	8.345	20.638
2700081O15Rik	23.067	10.767	12.322	15.163	8.214	12.455	12.854	17.805	20.958	10.168	28.106	20.869	31.059
2700086A05Rik	0.586	0.586	0.22	0.22	0.293	0.586	0.146	0.146	0	0.22	0.293	0.073	0.22
2700089E24Rik	17.28	12.255	17.052	13.346	10.436	13.233	16.893	22.396	28.102	22.054	19.258	11.05	25.488
2700094K13Rik	50.703	36.556	39.725	40.178	36.216	46.289	49.232	59.757	74.017	58.739	54.325	29.539	65.642
2700097O09Rik	2.754	1.444	2.046	2.246	1.698	1.725	1.912	2.701	3.222	1.671	2.473	1.457	3.129
2700099C18Rik	16.042	8.5	8.201	9.338	5.866	7.482	11.912	12.93	10.535	5.447	20.412	18.377	16.162
2810001G20Rik	16.515	9.952	9.231	11.25	4.615	7.139	9.159	11.25	14.279	8.942	8.438	7.067	15.072
2810002D19Rik	26.242	19.856	15.938	19.051	12.772	15.777	15.616	22.968	19.104	14.006	13.953	6.547	12.289
2810004N23Rik	12.632	8.833	10.342	10.797	6.771	8.443	12.193	13.801	17.535	13.476	16.529	8.264	17.178
2810006K23Rik	11.573	7.768	8.123	9.207	5.974	7.906	7.63	10.173	12.914	9.227	8.754	4.377	11.001
2810007J24Rik	0.036	0.072	0	0.145	0	0	0	0.036	0.036	0.072	0	0	0
2810008D09Rik	32.11	17.765	23.393	18.648	9.269	15.558	21.738	23.834	26.924	17.214	19.31	17.103	27.255
2810021J22Rik	15.119	9.879	9.922	11.806	7.052	8.437	7.409	9.479	11.421	8.195	6.11	3.312	8.366
2810025M15Rik	4.58	4.083	6.291	4.525	3.752	6.567	6.512	7.174	15.065	9.988	15.617	4.911	17.382
2810032G03Rik	0	0.152	0	0.101	0	0	0	0	0	0.101	0	0	0.202
2810047C21Rik1	3.325	5.249	2.041	1.808	2.1	2.508	1.866	1.633	6.824	3.441	3.441	2.158	4.083
2810055G20Rik	0.042	0.068	0.008	0.017	0	0.034	0.008	0.025	0.034	0.059	0.008	0.025	0.068
2810403A07Rik	35.426	24.81	29.902	31.144	22.987	27.295	26.579	32.009	37.654	28.646	28.443	20.407	33.373
2810403D21Rik	2.973	2.407	1.628	2.148	1.534	1.652	1.982	2.053	1.935	1.794	1.416	0.92	1.51
2810405F15Rik	0.173	0.173	0	0.216	0	0.043	0.043	0.086	0.086	0.216	0	0.043	0.086
2810408A11Rik	4.515	2.332	2.183	2.96	0.867	1.645	2.033	2.332	3.17	1.764	3.977	1.974	4.994
2810408M09Rik	21.31	15.221	16.209	18.554	9.133	14.44	14.399	19.788	25.629	16.579	17.319	11.807	21.433
2810410L24Rik	0.196	0.391	0.039	0.235	0	0.078	0.156	0.274	0.43	0	0.039	0.352	0.274
2810417H13Rik	35.397	29.386	30.373	31.315	26.963	32.347	75.505	80.799	89.682	58.592	112.338	68.731	113.235
2810428I15Rik	23.637	13.549	18.296	17.505	13.945	21.362	18.89	25.219	34.516	29.373	31.153	13.648	37.878
2810429I04Rik	0.968	0.751	0.573	0.692	0.514	0.87	0.573	0.316	0.316	0.217	0.593	0.316	0.415
2810433D01Rik	0.056	0.452	0.056	0.169	0	0	0.056	0.113	0	0.056	0	0	0.056
2810442I21Rik	2.072	1.344	1.4	1.568	0.532	0.742	1.512	1.554	1.064	0.868	1.064	0.966	1.442
2810454H06Rik	5.485	4.365	4.336	5.313	2.958	5.284	2.728	3.647	5.37	4.135	4.106	1.465	3.819
2810459M11Rik	0.179	0.358	0.06	0.239	0.02	0.02	0.08	0.04	0.179	0.04	0.06	0.02	0.02
2810474O19Rik	35.865	26.274	30.026	32.759	24.292	26.737	26.677	33.101	37.24	28.089	30.61	19.083	33.503
2900002K06Rik	10.511	6.275	7.138	7.452	6.824	11.923	7.608	7.765	10.275	7.059	8.393	5.02	8.707
2900005J15Rik	2.094	1.375	1.656	1.75	0.438	0.625	5.313	4.969	5.5	4.063	3.157	2.031	4.532
2900011O08Rik	0.204	0.407	0.081	0.163	0.041	0	0.081	0.081	0	0.041	0	0	0
2900026A02Rik	5.273	2.783	2.908	3.269	1.447	2.017	10.407	9.363	8.96	4.48	29.55	15.749	11.7
2900041M22Rik	1.686	0.843	1.518	0.562	0.731	0.787	0.787	1.18	2.923	1.686	0.787	0.337	2.136
2900052N01Rik	5.262	4.15	3.631	2.594	1.742	4.039	2.297	4.706	5.225	3.631	1.001	1.223	2.372
2900060B14Rik	13.565	11.547	10.538	13.117	11.211	14.799	7.063	11.996	11.435	11.099	7.511	8.969	11.211
2900079G21Rik	0.102	0.289	0.008	0.025	0.008	0.017	0.017	0.059	0.034	0.025	0.025	0.034	0.042
2900092C05Rik	0.181	0.181	0	0	0	0	0.09	0	0.181	0	0	0.271	0
2900092D14Rik	0.729	0.729	0.306	0.682	0.188	0.235	0.212	0.235	0.376	0.447	0.4	0.306	0.188
2900097C17Rik	103.931	78.144	94.849	93.564	66.667	81.281	93.651	101.47	119.133	97.092	113.209	72.721	109.768
3000002C10Rik	10.999	7.078	8.097	8.657	4.481	6.162	7.791	7.893	10.541	7.333	9.522	6.263	11.254
3010026O09Rik	16.883	11.023	10.185	10.046	7.534	11.441	12.906	15.348	20.371	13.883	16.743	5.86	15.766
3110001D03Rik	44.223	29.829	32.75	35.983	28.682	31.915	37.756	45.891	60.18	49.229	48.499	24.197	58.094
3110001I22Rik	21.685	15.234	16.032	18.523	11.944	11.241	14.691	17.948	20.982	12.934	15.393	12.327	20.12
3110002H16Rik	54.793	34.43	41.709	43.316	26.331	32.299	34.135	42.792	48.661	34.561	36.201	28.101	42.89
3110007F17Rik	3.31	2.231	2.303	3.094	2.303	2.375	1.943	2.735	3.166	2.015	5.541	1.583	3.454
3110009E18Rik	10.197	5.9	7.952	7.824	5.066	8.145	6.285	8.978	10.774	6.221	7.119	3.207	8.465
3110021A11Rik	0.32	0.48	0.24	0.32	0.24	0.56	0.56	0.32	0.32	0.24	0.72	0	0.32
3110035E14Rik	0.14	0.339	0.159	0.399	0	0.02	0.02	0.06	0.06	0.02	0	0.06	0.02
3110039M20Rik	0.161	0.645	0	0.322	0	0	0	0	0.161	0	0	0.322	0
3110040N11Rik	32.508	21.324	25.4	29.191	20.471	24.452	22.177	29.001	39.237	24.547	27.105	14.121	34.403
3110043O21Rik	19.102	11.777	16.128	17.525	10.779	14.052	15.45	17.206	21.039	13.793	11.338	7.246	15.25
3110047P20Rik	0.3	0.689	0.144	0.244	0.144	0.1	0.089	0.144	0.067	0.111	0.089	0.111	0.067
3110052M02Rik	15.25	10.439	11.116	13.089	8.29	9.283	7.952	11.536	12.844	8.325	7.134	4.624	9.645
3110057O12Rik	11.45	6.809	8.103	8.921	6.581	8.103	7.209	7.304	9.301	6.029	6.029	4.223	6.847
3110062M04Rik	11.613	6.909	7.242	7.668	4.871	5.723	5.668	8.057	8.335	5.834	4.241	3.075	5.26
3110070M22Rik	1.421	2.664	0.829	1.776	0.414	0.888	1.184	1.717	2.191	1.599	1.066	0.414	2.013
3110079O15Rik	0.695	0.927	0.232	0.232	0.232	0.464	0	0.232	0.464	0.464	0.232	0.232	0.695
3110082I17Rik	4.976	2.52	4.434	3.062	2.648	4.817	5.359	4.721	9.346	5.933	16.077	4.211	12.568
3110099E03Rik	0.09	0.12	0	0.09	0	0.03	0.12	0.03	0.03	0.03	0	0	0.03
3300002I08Rik	3.839	2.535	2.644	3.224	2.68	3.26	2.065	2.753	3.803	1.666	2.028	1.521	2.065
3425401B19Rik	1.562	1.623	0.908	1.235	0.715	1	2.287	1.705	3.726	2.409	5.604	2.562	3.022
3632451O06Rik	0.071	0.265	0.018	0.035	0	0.018	0.018	0.018	0.053	0	0	0.018	0.035
3830403N18Rik	0.844	0.779	2.856	3.44	1.363	2.791	1.817	1.363	2.207	3.505	2.077	0.195	0.584
3830406C13Rik	24.593	18.793	19.86	20.818	15.046	20.107	19.806	22.35	30.639	23.252	16.304	7.824	22.131
3830408C21Rik	2.468	1.739	1.152	1.011	0.447	0.752	1.739	1.457	1.128	0.729	1.034	0.776	1.152
3830417A13Rik	0.039	0.116	0	0.077	0	0	0	0	0	0.039	0	0	0.039
3930402G23Rik	0.808	0.876	0.337	0.505	0.707	1.111	0.135	0.303	1.044	0.168	0.337	0.034	0.303
4430402I18Rik	0.83	0.8	0.593	0.771	0.237	0.385	0.326	0.504	0.682	0.148	0.148	0.326	0.296
4632415L05Rik	20.807	14.306	14.967	17.005	10.394	11.845	12.947	17.667	20.605	13.167	16.363	10.67	19.503
4632427E13Rik	17.217	11.78	12.8	15.556	11.025	14.348	11.063	13.63	16.122	11.629	11.327	8.948	13.404
4632428C04Rik	25.94	18.938	18.249	21.419	12.928	12.736	12.515	10.971	9.4	7.388	7.415	7.774	7.774
4632428N05Rik	12.811	8.513	12.536	12.59	8.337	11.612	10.238	11.773	18.178	13.643	7.398	6.36	13.399
4632434I11Rik	6.15	3.654	4.724	5.615	3.298	4.033	9.937	12.455	14.416	6.595	19.028	7.174	20.32
4732416N19Rik	4	2.788	2.424	2.182	1.697	3.03	2.545	2.424	2.788	2.424	2.06	0.97	2.545
4732456N10Rik	0.169	1.014	0.085	0.296	0	0	0.042	0.085	0.127	0.211	0	0.085	0
4732471J01Rik	1.305	1.17	0.978	1.074	0.576	0.806	1.343	1.036	1.074	0.614	1.093	0.518	0.978
4831440E17Rik	6.003	4.03	4.472	4.353	2.568	2.619	3.656	4.778	4.183	2.194	2.534	2.585	2.721
4833403I15Rik	0.13	0.498	0.065	0.13	0	0	0	0.022	0.043	0.108	0.043	0.043	0.065
4833418N02Rik	2.692	1.473	1.818	1.657	1.334	2.163	1.565	1.357	2.324	1.68	1.012	0.414	1.334
4833420G17Rik	57.045	38.782	45.857	47.759	28.478	33.321	41.015	46.476	51.009	37.499	41.126	33.21	46.697
4833422C13Rik	2.157	1.297	0.919	1.037	0.648	0.731	0.778	0.684	0.648	0.141	0.365	0.354	0.306
4833423E24Rik	0	0.705	0.041	0.041	0.041	0	0	0	0.166	0.124	0	0	0
4833424O15Rik	0.081	0.243	0.049	0.032	0.016	0.016	0.016	0.016	0.049	0.032	0.032	0	0.032
4833427G06Rik	0.082	0.41	0.082	0.082	0	0	0	0.082	0	0	0	0	0.082
4833439L19Rik	53.13	34.627	39.812	44.891	27.133	31.999	38.179	47.874	60.127	41.979	51.106	24.328	57.499
4921501E09Rik	0.145	0.519	0	0.083	0	0.021	0.041	0.041	0	0	0	0	0.021
4921504E06Rik	0.184	0.442	0.074	0.184	0	0.037	0.037	0.074	0.111	0.147	0.037	0.074	0.037
4921506M07Rik	0.078	0.391	0	0	0	0	0	0	0	0.078	0.078	0	0.235
4921507P07Rik	4.818	3.441	2.208	3.412	1.721	2.208	3.269	3.728	3.47	2.495	1.233	1.09	1.807
4921509C19Rik	0.064	0.213	0.043	0.085	0.043	0	0	0	0	0.106	0	0.021	0.021
4921511C20Rik	0.096	0.144	0	0	0	0	0	0	0	0	0	0	0.048
4921511H03Rik	0.192	0.255	0	0.128	0	0	0	0	0	0	0	0	0.128
4921517D22Rik	0.375	0.682	0.239	0.443	0.034	0.136	0.17	0.204	0.17	0.068	0.136	0.068	0.102
4921524J17Rik	22.324	13.973	14.299	16.01	11.61	16.132	14.462	19.269	17.762	11.488	21.428	9.085	19.228
4921524L21Rik	0.054	0.537	0.107	0.054	0.054	0	0	0	0	0.107	0	0	0.107
4921530D09Rik	0.421	0.891	0.248	0.198	0.074	0.149	0.248	0.347	0.297	0.099	0.272	0.347	0.421
4921530L21Rik	0.098	0.588	0	0.245	0	0	0	0.049	0	0.098	0	0	0
4921531C22Rik	14.01	10.774	9.411	11.455	5.919	9.496	7.452	9.752	15.841	9.369	6.899	3.322	11.242
4921533I20Rik	0.199	0.463	0	0.132	0	0.066	0	0	0	0.132	0	0.066	0
4921536K21Rik	0.354	0.303	0.126	0.303	0.278	0.354	0.152	0.278	0.329	0.126	0.202	0.126	0.152
4921539E11Rik	0.242	0.296	0.108	0.162	0	0.081	0	0.081	0.188	0.054	0	0.081	0.027
4922501C03Rik	24.959	14.171	17.243	19.199	12.947	14.615	16.019	19.331	19.031	12.071	16.691	9.132	17.147
4922501L14Rik	0.191	0.62	0.095	0.286	0.095	0.048	0.095	0.095	0.095	0.143	0.239	0	0.095
4922502D21Rik	0.207	0.156	0.104	0.467	0.052	0	0	0.207	0.207	0.156	0.104	0.207	0.104
4922505E12Rik	0.037	0.515	0.147	0.221	0	0	0	0.037	0	0	0	0	0.074
4930402F06Rik	0.928	1.182	0.338	1.435	0.084	0.422	0.591	0.928	0.506	0.422	0.169	0.253	0.338
4930402H24Rik	14.365	7.803	10.337	11.586	6.361	7.095	5.802	7.567	8.082	4.919	3.748	4.212	5.645
4930404A10Rik	0.115	0.345	0.038	0.077	0	0	0.038	0	0.077	0.077	0	0	0.038
4930404I05Rik	13.358	8.722	12.965	12.494	8.329	8.093	8.879	10.608	9.036	5.029	11.393	7.858	7.15
4930404N11Rik	26.835	13.548	17.456	19.627	9.119	16.5	21.885	24.751	30.482	26.488	25.446	19.019	30.569
4930407I10Rik	0.252	0.94	0.115	0.252	0.023	0	0.092	0.023	0.092	0.16	0	0	0
4930412C18Rik	0.141	0.218	0.12	0.109	0.098	0.098	0.098	0.076	0.098	0.022	0.044	0.054	0.076
4930412O13Rik	0.236	0.669	0.039	0.276	0	0	0.02	0.02	0.098	0.098	0.02	0.059	0.059
4930415F15Rik	2.7	3.9	1.3	2.5	1	2.3	1.9	2.1	2.4	2.5	1.1	0.9	1.5
4930415L06Rik	0	0.087	0	0.087	0.022	0	0	0	0	0.022	0	0	0
4930417O13Rik	0.701	0.777	0.474	0.512	0.493	0.891	0.512	0.474	0.474	0.284	0.265	0.095	0.265
4930422G04Rik	9.274	6.138	6.785	7.779	4.855	6.708	8.652	8.203	11.268	6.086	15.982	10.948	12.282
4930426L09Rik	2.585	1.88	1.739	2.397	1.504	2.914	2.209	1.692	3.29	2.632	1.316	0.705	2.115
4930427A07Rik	17.871	10.03	13.76	14.083	7.156	10.372	15.815	14.769	15.968	10.848	25.027	17.3	21.087
4930428D18Rik	0	0	0	0.115	0	0	0	0	0	0	0	0	0
4930429B21Rik	0.393	1.574	0.443	0.246	0.148	0.492	0.344	0.59	0.443	0.688	0.393	0.197	0.688
4930429F11Rik	0	0.251	0.05	0	0	0	0	0	0.101	0.101	0	0	0.05
4930430A15Rik	0.082	0.206	0.041	0.206	0	0	0.082	0	0.123	0.041	0	0.082	0
4930430D24Rik	0.194	0.679	0.097	0.097	0	0	0	0	0.097	0	0	0.097	0
4930430F08Rik	5.052	3.441	4.396	4.833	4.041	3.823	4.26	6.171	6.963	5.27	6.335	2.239	7.127
4930432K09Rik	0.086	0.215	0.043	0.301	0.086	0.043	0.043	0.086	0.086	0.043	0	0.129	0
4930432K21Rik	7.025	4.93	3.297	3.882	2.804	4.375	4.591	4.838	7.857	5.269	2.927	2.003	4.56
4930433I11Rik	0.198	0.793	0	0.363	0	0	0.033	0	0.066	0.132	0	0	0
4930433N12Rik	2.79	3.719	2.48	3.874	1.782	1.937	1.55	1.472	1.085	0.542	0.775	1.472	0.697
4930435E12Rik	0.085	0.297	0.042	0.382	0.042	0	0.042	0.042	0	0.127	0	0.085	0
4930441O14Rik	3.14	2.102	2.232	2.776	2.154	2.076	1.583	2.958	3.373	2.257	2.154	0.778	3.218
4930442L01Rik	0.073	0.441	0.037	0.11	0	0	0.147	0	0.073	0.147	0	0.073	0.037
4930444A02Rik	13.664	8.066	10.142	10.913	5.519	8.35	8.066	8.695	13.334	9.45	8.145	5.535	10.236
4930444G20Rik	5.719	4.347	3.706	5.17	2.883	2.7	3.66	3.111	2.562	1.19	2.334	1.784	2.059
4930447C04Rik	0.075	0.05	0.012	0.05	0.012	0	0.075	0.037	0.025	0.025	0.062	0.025	0.012
4930448K20Rik	0.146	0.244	0.097	0.195	0.097	0.097	0.097	0.049	0.049	0.049	0.097	0	0
4930449I24Rik	0.169	1.297	0.113	0.338	0	0	0	0	0.056	0.282	0	0.056	0
4930451C15Rik	1.851	1.68	1.168	2.079	1.31	1.025	1.139	1.082	0.854	0.854	1.082	1.082	1.111
4930451I11Rik	0.606	0.807	0.202	0.202	0	0	0	0	0.807	0	0.202	0	0.202
4930452B06Rik	0.225	0.477	0.112	0.14	0.056	0.056	0.056	0.028	0	0.112	0	0.028	0
4930453N24Rik	50.311	35.11	37.776	39.591	34.599	43.391	39.307	49.573	59.953	46.851	48.042	24.957	54.792
4930465K10Rik	0.918	0.918	0.826	1.468	1.009	1.285	0.551	1.652	1.376	0.734	1.927	1.927	1.927
4930467E23Rik	0.233	0.672	0.155	0.155	0.052	0.052	0.078	0.078	0.078	0.103	0.078	0.026	0.078
4930470P17Rik	0.123	0.491	0.123	0.082	0	0	0	0.041	0.123	0	0	0	0
4930471G03Rik	0.345	2.068	0.689	0.459	0.459	0.115	0	0	0	0	0	0.459	0.23
4930474M22Rik	0.218	0.763	0	0	0	0	0	0	0	0	0	0.218	0
4930474N05Rik	0	0.359	0	0.102	0	0	0	0.051	0.051	0	0	0	0.051
4930479M11Rik	0.186	0.465	0.093	0.186	0	0.186	0	0	0	0.093	0	0.186	0
4930480E11Rik	0	0.184	0	0	0	0	0	0	0	0	0	0	0
4930481A15Rik	24.601	19.166	17.521	17.735	10.512	13.909	11.835	16.627	19.666	11.085	6.508	4.47	10.262
4930483J18Rik	0.36	0.309	0.103	0.257	0.309	0.257	0.103	0.103	0.206	0.206	0.206	0.309	0.051
4930486L24Rik	1.241	0.709	0.768	0.827	0.236	0.886	0.118	1.241	1.241	0.709	0.118	0.532	0.886
4930488L21Rik	0.249	0.569	0.071	0.107	0	0	0	0.071	0	0	0.071	0.071	0.142
4930502E18Rik	0	0.058	0	0	0	0	0.058	0.058	0.058	0	0	0	0
4930503B20Rik	0.054	0	0.218	0.272	0	0	0.054	0	0.054	0.163	0	0.109	0
4930503E14Rik	0.345	0.739	0	0.197	0	0	0	0.099	0.148	0.246	0	0.049	0
4930503E24Rik	0.072	0.288	0	0.144	0	0	0.072	0	0.144	0	0	0	0.144
4930503H13Rik	0	0.256	0	0	0	0	0	0.128	0	0	0	0	0
4930503L19Rik	11.506	7.269	9.923	9.727	6.334	8.083	8.656	9.38	11.008	7.404	12.667	6.997	10.556
4930504O13Rik	0.194	1.549	0	0.194	0	0	0	0	0	0	0	0	0
4930505A04Rik	0.067	0.472	0.067	0.27	0	0	0	0	0	0	0	0	0
4930506M07Rik	1.974	1.699	1.983	1.023	0.996	1.782	1.59	1.763	2.284	1.398	0.649	0.365	1.636
4930507D05Rik	2.137	1.821	1.751	1.261	1.611	3.713	2.382	2.872	3.678	1.541	2.557	1.646	2.697
4930511M06Rik	7.513	7.258	7.309	7.445	6.393	6.512	6.665	6.156	6.122	5.037	5.969	5.749	5.122
4930511M11Rik	0.912	1.151	0.432	0.48	0.192	0.624	0.48	0.72	0.96	0.528	0.624	0.096	0.384
4930512B01Rik	11.02	7.865	9.602	10.608	6.813	7.636	7.636	7.27	5.807	3.795	3.887	2.835	3.612
4930513N10Rik	5.987	3.66	3.149	4.426	3.064	4.937	4.823	4.738	5.76	3.376	8.03	5.76	7.207
4930515G01Rik	5.478	3.311	4.515	4.515	3.852	4.153	4.093	6.2	10.173	6.2	4.334	2.95	9.089
4930515G16Rik	6.683	3.402	3.159	4.131	2.43	3.524	0.851	1.094	0.365	0.972	0	0	0.243
4930519F09Rik	16.802	16.225	14.334	15.805	13.127	14.177	13.284	13.442	13.914	10.396	13.652	10.816	12.024
4930519F16Rik	0	0.041	0	0.081	0.081	0	0	0	0	0	0	0	0
4930519G04Rik	0.603	1.177	0.634	0.784	0.483	0.694	0.453	0.483	0.634	0.332	0.332	0.573	0.483
4930522H14Rik	0	0	0	0.068	0	0	0.068	0	0	0	0	0	0
4930523C07Rik	60.094	46.138	52.149	54.495	38.582	44.758	41.918	44.558	55.309	46.114	32.853	20.322	42.354
4930524B15Rik	0.049	0.294	0.147	0.147	0	0.098	0	0	0	0.049	0.049	0	0.049
4930524L23Rik	3.384	2.867	1.833	2.726	1.34	1.739	2.068	1.692	1.669	0.846	1.105	0.776	0.799
4930526D03Rik	3.377	2.955	1.794	2.955	1.266	2.743	1.266	1.688	1.794	2.11	2.005	0.844	2.005
4930526I15Rik	7.825	4.664	4.347	3.083	2.529	5.691	4.347	4.98	6.877	4.901	3.873	2.292	5.217
4930528A17Rik	3.722	1.892	2.681	2.776	3.533	4.037	1.672	2.082	2.681	1.64	1.703	1.104	1.766
4930529C04Rik	0.097	0.42	0.097	0.178	0.129	0.081	0.065	0.161	0.097	0.081	0.145	0.048	0.097
4930529M08Rik	0.149	0.27	0.068	0.122	0.108	0.081	0.095	0.122	0.054	0.068	0.068	0.041	0.095
4930538K18Rik	1.243	1.199	0.533	0.577	0.133	0.4	0.799	1.332	0.799	0.4	0.4	0.4	0.355
4930539E08Rik	4.732	3.986	4.336	4.429	2.751	3.52	4.709	4.243	4.872	3.73	5.361	4.079	6.084
4930539J05Rik	21.964	13.205	14.512	18.434	12.159	17.911	12.42	15.166	18.173	12.943	13.335	11.113	14.512
4930544D05Rik	1.827	1.218	1.218	1.096	0.122	0.974	0.609	1.218	1.096	0.974	0.731	0.244	1.949
4930544G11Rik	0.209	0.365	0	0.052	0	0.104	0	0	0	0	0	0	0
4930547C10Rik	0.045	0.248	0.023	0.068	0	0	0	0	0.045	0.023	0	0.023	0
4930548H24Rik	2.729	1.876	0.91	1.421	0.568	1.478	2.047	1.535	0.512	0.625	1.137	0.853	0.568
4930549C01Rik	0.099	0.395	0.198	0.099	0.198	0.099	0	0	0	0	0	0	0.099
4930550C14Rik	1.242	0.565	0.621	0.678	0.734	1.016	0.847	1.411	0.734	0.452	0.508	0.226	0.565
4930550L24Rik	0.21	0.084	0.084	0.126	0	0	0	0	0.168	0	0	0	0
4930555G01Rik	0.134	0.686	0.067	0.255	0	0.013	0.04	0.013	0.04	0.148	0.013	0.054	0.094
4930558C23Rik	0.131	0.653	0	0	0.261	0	0	0	0	0	0	0	0
4930562C15Rik	3.912	2.546	2.583	3.014	2.134	1.872	1.516	2.246	1.31	0.917	1.217	0.899	1.123
4930563D23Rik	0.085	0.677	0.169	0.592	0.254	0.254	0.169	0.338	0.226	0.113	0.056	0.141	0.085
4930563E22Rik	3.495	2.132	2.412	2.062	1.153	1.748	1.887	3.356	2.132	1.748	1.049	1.608	2.202
4930567H12Rik	0.115	0.382	0	0	0	0	0	0.038	0.115	0.038	0	0.038	0
4930567H17Rik	0	0	0	0	0	0	0	0	0	0	0	0	0
4930568D16Rik	0.251	0.313	0	0.438	0.063	0	0.063	0.376	0.188	0.125	0	0.063	0.063
4930571K23Rik	0.031	0.558	0.062	0.031	0	0	0	0.031	0.093	0.062	0.031	0	0
4930578C19Rik	0.063	0.158	0.032	0.063	0	0	0	0	0.095	0.127	0	0.032	0
4930578I06Rik	0	0.544	0	0	0	0	0	0	0	0.121	0	0	0
4930579F01Rik	0.371	0.742	0	0.278	0.046	0.093	0.185	0.139	0.139	0	0	0.046	0.093
4930579G24Rik	7.802	5.813	5.622	5.431	3.595	4.13	10.9	13.806	16.942	8.376	21.608	8.835	23.062
4930579K19Rik	3.025	1.201	1.156	0.934	0.712	1.646	1.512	1.646	1.557	1.379	0.623	0.756	1.379
4930581F22Rik	13.836	8.733	9.101	9.101	5.182	6.655	7.023	7.365	7.05	5.024	5.813	4.919	7.549
4930583K01Rik	0.375	0.525	0.825	1.125	0.75	1.125	0.15	0.6	0.975	0.6	0.075	0.15	0.675
4930584F24Rik	0.081	0.405	0	0.122	0	0	0	0	0	0	0	0.041	0
4930590J08Rik	0.835	0.932	0.291	0.776	0.233	0.291	0.33	0.388	0.311	0.311	0.175	0.136	0.252
4930592I03Rik	16.6	9.812	11.668	15.327	8.592	9.759	11.244	10.872	5.357	3.925	9.069	9.175	8.433
4930594C11Rik	41.175	25.374	29.724	32.613	21.545	21.963	20.361	18.586	11.59	8.806	15.245	14.967	11.764
4930595M18Rik	0	0.123	0.031	0	0	0	0	0	0	0.092	0.031	0	0
4930596D02Rik	0.13	0.52	0.065	0.195	0	0	0.13	0	0	0.065	0	0	0.195
4931406B18Rik	1.803	2.433	1.116	1.746	0.887	0.687	1.059	1.03	0.83	1.116	0.801	0.801	0.63
4931406C07Rik	9.812	7.185	7.926	7.926	6.04	8.689	6.781	8.824	10.687	6.87	8.869	3.884	7.634
4931406H21Rik	19.141	12.15	15.327	17.973	12.475	12.534	11.292	12.224	7.553	4.7	11.499	10.967	8.366
4931406P16Rik	27.783	16.918	21.031	24.118	15.195	17.638	18.009	23.212	29.463	20.911	20.987	12.381	24.783
4931408C20Rik	0.062	0.478	0.062	0.139	0	0	0.015	0.031	0.062	0.093	0	0	0.062
4931409K22Rik	0.407	1.118	0.169	0.508	0	0	0.034	0	0.102	0.169	0.068	0	0.034
4931414P19Rik	11.764	7.315	7.993	8.345	6.661	8.546	7.868	10.306	14.881	10.105	10.733	5.58	12.694
4931417E11Rik	0.139	0.092	0.092	0.046	0	0	0	0	0	0	0	0	0
4931423N10Rik	0.981	0.899	0.409	0.654	0.204	0.409	0.613	0.245	0.368	0.368	0.245	0.164	0.164
4931428F04Rik	4.748	2.32	3.298	3.404	2.061	2.611	2.702	3.007	3.038	1.572	3.465	2.504	2.549
4931428L18Rik	1.843	1.474	1.211	1.474	0.895	1.211	1.106	0.79	0.684	0.526	1.158	0.579	0.579
4931429I11Rik	0.083	0.289	0.041	0.083	0.021	0.041	0.041	0.083	0.062	0.021	1.341	0.186	0.392
4931429L15Rik	3.223	2.537	1.063	1.097	0.72	0.857	1.2	1.474	0.857	0.891	0.857	1.029	0.446
4931440F15Rik	0.262	0.503	0.282	0.262	0.06	0.282	0.241	0.241	0.302	0.04	0.121	0.181	0.161
4931440L10Rik	0.039	0.471	0.079	0.196	0.079	0	0	0	0	0.196	0	0.079	0
4931440P22Rik	3.543	1.599	2.139	2.074	1.448	5.834	1.448	1.167	2.442	1.707	1.34	0.843	1.534
4932411E22Rik	0.03	0.366	0	0.091	0.03	0.03	0.03	0.061	0	0.122	0	0	0
4932411N23Rik	0.422	0.688	0.111	0.466	0.111	0.067	0.044	0.244	0.2	0.244	0.044	0.067	0.111
4932414J04Rik	0.227	1.362	0.265	0.416	0.038	0	0.076	0	0.076	0.265	0.038	0	0
4932414N04Rik	0.459	0.827	0.367	0.514	0.147	0.202	0.239	0.22	0.165	0.129	0.22	0.184	0.165
4932415G12Rik	11.432	9.612	8.55	8.426	6.219	8.123	8.95	8.964	14.011	10.426	6.744	3.13	7.695
4932415M13Rik	0.31	0.388	0	0.271	0	0.039	0.039	0.039	0.078	0.078	0.039	0.078	0
4932416H05Rik	3.371	2.096	2.117	2.312	1.059	2.096	2.377	2.895	3.198	2.312	2.701	1.923	3.759
4932418E24Rik	0.238	0.544	0	0.204	0.034	0	0.034	0	0.034	0.306	0	0.068	0.068
4932429P05Rik	0	0.105	0	0.063	0	0	0	0	0	0.042	0	0	0
4932435O22Rik	0.187	0.421	0.14	0.281	0.094	0.14	0.047	0.21	0.094	0.07	0.07	0.164	0.094
4932438A13Rik	49.207	35.25	41.633	45.054	32.236	34.532	34.723	36.58	40.089	27.933	32.804	23.027	25.271
4932438H23Rik	0.401	0.443	0.591	0.232	0.021	0.169	0.316	0.148	0.105	0.063	0.232	0.211	0.253
4932441J04Rik	0.017	0.069	0	0	0	0	0	0.017	0	0.017	0	0	0.034
4932443I19Rik	0	0.12	0	0.068	0.051	0	0	0.017	0.051	0.017	0.034	0.017	0
4933400A11Rik	0	0.057	0.114	0.17	0	0	0	0	0	0.17	0	0	0
4933400F21Rik	1.7	1.253	1.951	1.557	0.483	0.573	1.575	1.038	0.841	0.412	0.608	0.931	0.573
4933401B06Rik	0	0.365	0.104	0.104	0	0	0	0	0.052	0.104	0	0.052	0
4933402E13Rik	0.142	0.379	0	0.047	0	0.047	0.047	0.047	0	0.095	0	0	0
4933402J07Rik	0.635	0.635	0.079	0.238	0	0.079	0	0.079	0	0.079	0	0.159	0
4933402N03Rik	0.065	0.846	0	0.065	0	0	0	0	0	0.26	0	0.065	0
4933402N22Rik	0	0	0	0	0	0	0	0	0	0	0	0	0
4933402P03Rik	0.124	0.705	0	0.166	0.083	0.083	0.083	0	0.124	0	0	0	0
4933403O08Rik	0.038	0.075	0	0.075	0	0	0	0	0	0	0.038	0	0
4933404O12Rik	5.775	4.028	3.881	4.267	2.207	2.649	5.389	5.224	6.989	3.789	9.932	3.642	8.185
4933405L10Rik	0.772	0.475	0.059	0.059	0	0	0.178	0.772	0.059	0.059	0.238	0.119	0.119
4933405O20Rik	0	0.48	0.08	0.16	0	0.08	0.08	0	0.08	0.16	0	0	0
4933406F09Rik	0.653	2.965	0.05	0.804	0	0	0.101	0	0.302	0.452	0	0.151	0
4933406I18Rik	5.398	4.193	3.374	4.097	3.47	5.35	3.422	2.699	3.47	1.398	1.88	0.819	0.916
4933406J08Rik	0.036	0.428	0	0.071	0.036	0.071	0	0.036	0	0	0.071	0.036	0
4933406K04Rik	0.115	0.403	0.029	0.058	0	0	0	0.029	0.029	0	0	0	0
4933406M09Rik	1.008	1.421	0.321	0.504	0.229	0.046	0.687	0.275	0.412	0.092	0.275	0.504	0.367
4933407K13Rik	10.32	6.361	6.957	7.053	4.651	5.362	7.207	9.109	10.205	6.476	6.265	4.689	7.899
4933407L21Rik	2.312	1.764	1.399	2.373	1.156	1.338	1.217	1.278	0.608	0.548	1.034	1.338	0.973
4933408B17Rik	10.584	6.037	4.494	5.197	2.301	2.653	4.981	8.365	3.6	2.274	4.764	3.952	3.6
4933409G03Rik	0.237	0.332	0.095	0	0	0	0	0	0.095	0.047	0.047	0.047	0
4933409K07Rik	0.007	0	0	0	0.007	0	0	0	0	0	0	0	0
4933411G11Rik	0.452	0.64	0.226	0.151	0.226	0.151	0.113	0.301	0.376	0.527	0.075	0.038	0.339
4933411K16Rik	0.108	0.863	0.27	0.377	0	0	0.27	0	0.162	0.054	0.054	0.108	0.324
4933411K20Rik	46.781	33.904	39.167	41.472	28.595	35.464	32.39	38.468	52.113	38.608	33.927	15.485	39.33
4933412E24Rik	0.076	0.725	0.076	0.191	0	0	0.038	0	0	0.076	0	0	0.076
4933413G19Rik	0.783	0.47	0.157	0.104	0	0.052	1.149	1.149	0.574	0.418	1.567	1.044	0.522
4933415F23Rik	0.13	0.561	0.043	0.302	0.043	0.043	0.043	0	0.043	0	0	0.043	0
4933416C03Rik	0.03	0.622	0	0.119	0	0	0	0.03	0	0	0	0	0.03
4933417A18Rik	0.183	0.731	0.091	0.274	0	0.091	0.183	0	0	0	0	0	0
4933417G07Rik	0.135	0.473	0	0.27	0	0	0	0	0	0	0	0.135	0
4933421I07Rik	0.232	0.405	0	0.232	0.116	0	0.116	0	0.058	0.174	0	0.058	0.174
4933422H20Rik	0.156	0.663	0.156	0.273	0	0.039	0	0.078	0.156	0.156	0.039	0.156	0.039
4933425L06Rik	0.079	0.184	0	0.079	0	0.026	0.053	0.079	0.053	0.105	0.053	0	0.026
4933426M11Rik	59.434	41.319	48.822	53.701	35.377	41.641	37.47	42.092	51.109	37.084	29.87	19.419	34.427
4933427D06Rik	0.48	0.834	0.429	0.53	0.227	0.177	0.253	0.404	0.202	0.253	0.227	0.379	0.202
4933427D14Rik	20.055	12.74	13.405	15.934	8.424	10.966	14.057	16.391	18.985	11.657	17.994	12.935	19.325
4933427E11Rik	2.334	1.737	0.814	1.628	0.868	1.085	0.488	1.682	2.605	1.845	0.597	0.597	1.682
4933429O19Rik	0.117	0.195	0.117	0.117	0.078	0.117	0.039	0.039	0	0.039	0.039	0.156	0.039
4933430I17Rik	1.667	1.452	0.592	1.452	0.538	1.022	0.968	1.829	1.829	1.452	1.237	0.914	2.259
4933431E20Rik	3.397	3.115	2.463	3.012	1.84	2.374	2.403	2.374	1.543	1.009	1.751	1.721	1.632
4933432I09Rik	0.937	0.582	0.203	0.304	0.177	0.253	0.532	0.557	0.279	0.177	0.076	0.127	0.051
4933433C11Rik	0.73	1.387	0.657	1.241	0.073	0.292	0.365	0.292	0.365	0.219	0.146	0.073	0.292
4933434E20Rik	34.698	24.659	29.502	31.242	21.818	24.152	24.394	27.345	33.443	27.675	26.882	18.802	31.418
4933434I20Rik	0.162	0.162	0.108	0.081	0.027	0.054	0.054	0.054	0.054	0.027	0.054	0.054	0.054
4933436C20Rik	0.372	0.497	0.248	0.248	0	0	2.173	2.483	2.359	0.993	6.269	7.883	6.58
4933436I01Rik	0.047	0.187	0	0.094	0	0	0	0	0	0	0	0.047	0
4933439C10Rik	23.414	10.747	13.77	14.442	7.101	8.732	11.851	14.49	13.962	8.252	15.353	14.298	16.937
5031410I06Rik	0.265	1.102	0.022	0.198	0	0.022	0.022	0.088	0.044	0.066	0.022	0.022	0
5031414D18Rik	97.68	81.06	86.04	92.55	65.34	73.77	69.45	74.55	93.51	81.84	50.76	35.37	73.41
5031425F14Rik	0.829	1.565	0.967	0.322	0.598	0.46	0.829	0.782	1.841	1.427	0.506	0.368	1.013
5031426D15Rik	0.752	0.799	0.602	0.705	0.527	0.395	0.517	0.536	0.555	0.433	0.442	0.48	0.442
5031434O11Rik	15.274	5.657	7.581	6.675	2.715	4.186	6.11	7.807	8.146	3.394	3.847	6.223	6.223
5031439G07Rik	56.299	40.668	45.365	50.891	29.643	37.011	43.721	48.286	59.206	45.747	51.694	33.379	54.786
5033404E19Rik	0	0.493	0.099	0.197	0	0	0	0	0	0	0.099	0	0
5033406O09Rik	0.991	0.8	1.105	0.915	0.61	1.181	0.572	0.991	1.905	0.762	1.029	0.648	1.601
5033411D12Rik	0.497	0.517	0.338	0.458	0.199	0.199	0.298	0.239	0.398	0.099	0.219	0.139	0.358
5330413P13Rik	0.132	0.449	0.079	0	0	0.026	0.026	0.026	0.079	0.053	0	0	0
5330417C22Rik	0.537	0.855	0.122	0.317	0.024	0.195	0.098	0.122	0.269	0.562	0.073	0.684	0.513
5330426P16Rik	16.54	11.856	13.878	15.357	8.8	9.244	5.694	10.402	9.071	4.831	3.032	2.292	5.053
5330434G04Rik	0.055	0.091	0.036	0.036	0	0.055	0.036	0.018	0	0.036	0	0.036	0
5330439B14Rik	0	0.24	0.048	0.288	0	0	0.048	0	0	0.096	0	0.096	0
5430402E10Rik	0	0.071	0	0	0	0	0	0	0	0	0	0	0
5430402O13Rik	6.944	4.579	2.671	3.205	1.297	3.663	3.739	4.808	7.555	5.342	1.832	1.297	3.281
5430405H02Rik	5.268	3.328	3.348	3.308	2.715	3.328	2.634	3.491	3.634	2.879	2.389	1.919	2.879
5430416O09Rik	0.262	1.468	0.367	0.524	0.131	0.157	0.183	0.236	0.262	0.079	0.21	0.131	0.21
5430417L22Rik	17.321	11.498	12.671	15.572	8.597	13.098	11.988	15.978	20.969	13.738	19.071	11.903	22.761
5430419D17Rik	0.076	0.481	0.051	0.051	0.025	0.025	0.051	0.025	0.051	0.025	0	0	0.051
5430427O19Rik	39.276	28.115	30.81	35.225	25.496	27.828	24.464	27.522	31.517	22.132	15.195	9.977	22.438
5430435G22Rik	0.869	1.045	1.863	0.415	0.755	1.989	1.045	1.221	1.687	0.806	0.604	0.264	1.057
5530400C23Rik	0	0.502	0	0	0	0	0	0	0	0	0	0	0
5530601H04Rik	10.041	6.287	7.097	8.905	5.762	5.583	6.109	7.339	8.779	5.225	6.771	4.384	7.107
5730408K05Rik	32.268	23.722	25.932	25.343	21.806	25.195	28.584	33.446	37.719	35.214	32.71	35.362	40.077
5730409E04Rik	2.146	1.639	1.708	1.477	1.015	1.662	2.239	1.846	2.931	2.723	1.362	0.808	1.869
5730416F02Rik	0.469	1.017	0.313	0.626	0.156	0.313	0.548	0.782	0.235	0.078	0.235	0.469	0.391
5730422E09Rik	10.857	8.322	6.393	7.55	2.7	4.519	3.858	3.858	2.755	1.598	2.7	3.637	2.7
5730455P16Rik	24.316	17.333	18.354	20.073	13.68	17.62	20.252	18.228	25.946	18.694	20.27	11.531	21.308
5730507C01Rik	12.186	10.432	9.927	11.116	8.411	9.214	11.205	11.264	13.612	9.332	10.997	8.114	11.413
5730508B09Rik	15.237	11.268	12.756	13.465	9	12.189	12.544	16.583	15.449	9.496	15.024	7.654	16.016
5730522E02Rik	0.092	0.458	0.183	0.031	0.061	0	0	0.031	0.031	0.031	0.214	0.061	0.244
5730559C18Rik	0.12	0.347	0.024	0.06	0.012	0	0.012	0.084	0.024	0.024	0.048	0.084	0.024
5730577I03Rik	13.271	9.913	7.103	8.621	5.844	6.781	9.428	12.819	12.593	8.008	8.266	7.168	8.363
5830403L16Rik	0.2	0.501	0.067	0.2	0	0.033	0	0	0.033	0	0	0.1	0.033
5830411N06Rik	0.808	1.589	0.835	0.754	0.431	0.189	0.108	0.485	0.619	0.323	0.242	0.215	0.189
5830415F09Rik	23.628	15.275	20.43	22.537	15.162	17.119	15.652	23.026	32.62	21.446	19.301	12.679	26.412
5830416P10Rik	39.782	27.242	29.006	30.053	20.141	21.848	25.672	19.754	19.971	15.453	17.297	15.408	18.446
5830417I10Rik	10.142	6.478	7.121	8.143	4.589	5.842	6.196	6.723	7.314	4.891	7.102	4.839	6.311
5830418K08Rik	29.112	19.658	21.837	24.625	16.066	18.349	21.423	22.988	25.691	17.192	27.456	20.035	23.663
5830432E09Rik	5.376	2.921	3.96	4.408	2.885	3.692	2.258	3.405	3.1	2.15	1.559	1.434	2.437
5930412G12Rik	0.129	0.36	0	0.231	0.051	0.026	0.051	0.051	0.077	0.026	0	0	0
6030408B16Rik	1.775	1.385	0.817	1.136	0.639	0.746	1.172	1.704	2.272	0.923	5.042	2.059	3.338
6030419C18Rik	0.389	0.419	0.21	0.479	0.18	0.329	0.389	0.21	0.449	0.24	0.03	0.06	0.09
6030458C11Rik	20.533	13.696	16.772	18.084	10.76	12.547	17.155	20.022	22.692	16.517	18.618	12.048	21.183
6030468B19Rik	12.809	6.582	7.65	10.852	6.227	6.049	5.337	5.96	6.582	3.558	1.868	1.868	2.402
6030498E09Rik	0.274	1.098	0	0.274	0	0	0	0	0.069	0	0	0	0.069
6230400D17Rik	5.382	3.033	2.408	3.598	2.111	2.854	2.349	4.103	3.033	1.725	2.498	3.122	3.062
6330403A02Rik	3.922	2.713	1.973	1.529	1.307	1.727	0.987	1.036	1.529	1.307	0.123	0.148	0.641
6330403K07Rik	1.466	1.047	0.712	0.544	0.419	0.419	0.921	1.131	0.503	0.335	0.754	0.251	0.503
6330407A03Rik	50.99	34.437	42.976	44.74	34.313	33.973	32.797	28.775	19.988	10.272	22.215	21.937	16.027
6330408A02Rik	2.639	1.478	0.976	1.267	1.023	1.313	1.399	1.649	1.834	1.128	1.689	0.554	1.036
6330416G13Rik	22.474	13.708	18.599	18.599	11.073	14.638	15.74	16.222	24.867	15.275	17.049	11.435	18.823
6330549D23Rik	5.074	3.332	3.9	3.635	2.007	3.408	4.393	6.21	6.854	3.56	4.923	2.992	5.339
6430411K18Rik	0	0	0	0	0	0	0	0	0	0	0	0	0
6430531B16Rik	0.325	0.65	0.195	0.65	0.13	0.13	0.26	0.65	0.26	0.39	0.195	0.065	0.13
6430548M08Rik	5.183	3.591	6.566	4.497	4.59	7.368	4.335	5.578	10.889	6.02	5.648	4.951	7.542
6430550D23Rik	4.855	4.079	3.936	3.993	2.499	2.557	2.7	3.16	2.413	1.781	1.81	0.948	1.35
6430562O15Rik	2.923	2.593	2.734	2.97	1.744	2.215	3.535	1.744	2.263	1.461	2.875	2.451	2.31
6430571L13Rik	1.038	1.271	1.375	1.401	0.649	1.09	0.545	0.882	0.597	0.597	0.337	0.493	0.623
6430573F11Rik	0.074	0.222	0	0.099	0	0.049	0	0	0	0.197	0	0.049	0.049
6530402F18Rik	5.075	2.914	4.824	4.802	3.176	4.944	3.831	4.289	5.697	4.409	2.652	1.932	4.398
6530411M01Rik	0.104	0.417	0.104	0.156	0	0	0.365	0	0.156	0.104	0	0	0
6720401G13Rik	8.694	4.837	7.086	6.759	3.132	4.764	6.119	6.276	7.824	5.103	7.255	7.243	7.787
6720489N17Rik	14.194	10.006	10.961	13.64	9.637	9.976	9.699	12.008	16.472	8.867	12.901	8.036	15.949
6820408C15Rik	1.269	0.657	0.306	0.35	0.394	0	0.525	0.306	0.438	0.263	0.088	0.044	0.088
6820431F20Rik	12.326	9.635	10.737	11.543	8.031	9.045	10.09	11.447	11.583	8.63	10.681	8.174	10.777
7420426K07Rik	0.089	0.312	0.045	0.045	0	0.045	0	0.045	0.045	0.089	0	0	0
7420461P10Rik	0.308	0.462	0.077	0.231	0	0.077	0	0.077	0	0.077	0	0	0
7530420F21Rik	0.14	0.56	0.14	0.14	0	0	0	0.07	0	0.14	0	0.14	0.07
8030411F24Rik	0.099	0.198	0.099	0	0	0	0	0	0	0	0	0	0
8030462N17Rik	27.94	19.925	22.528	25.337	17.822	21.166	20.684	24.251	29.319	19.477	24.855	12.703	24.458
8430408G22Rik	12.334	6.315	8.979	22.054	5.279	6.956	9.719	9.769	8.141	10.607	6.907	6.364	6.759
8430410A17Rik	39.515	25.977	29.574	34.819	24.778	23.18	18.384	22.63	30.373	24.229	20.232	9.242	24.928
8430419L09Rik	13.043	6.53	11.164	10.305	5.6	7.693	8.659	9.59	13.49	7.944	11.164	4.544	10.896
8430427H17Rik	2.2	1.458	0.828	1.286	0.451	0.742	2.413	2.85	2.28	1.703	2.22	1.531	2.466
8430429K09Rik	1.541	1.069	0.723	1.415	1.195	1.038	0.346	0.723	1.101	0.786	0.661	0.283	1.51
8430431K14Rik	0.348	0.65	0.371	0.51	0.186	0.441	0.441	0.325	0.348	0.255	0.278	0.255	0.348
9030025P20Rik	6.273	4.62	4.461	4.979	3.604	4.819	4.58	4.003	4.481	2.748	3.824	3.007	4.162
9030612E09Rik	0.284	0.744	0.213	0.213	0.106	0.177	0.284	0.177	0.354	0.213	0.213	0.177	0.106
9030617O03Rik	13.696	8.505	12.18	10.301	7.499	8.109	14.059	15.707	20.816	15.394	13.68	6.757	14.652
9030619P08Rik	0.895	0.448	0	0.336	0	0.224	0	0	0.336	0.112	0.336	0.224	0.448
9030624J02Rik	33.234	22.175	26.996	28.632	19.093	23.709	21.679	26.309	36.185	26.193	24.586	12.3	28.866
9130008F23Rik	1.225	0.805	0.7	1.225	0.315	0.84	0.77	1.155	1.785	0.77	1.4	0.7	1.12
9130011E15Rik	52.694	31.34	38.624	42.781	25.406	31.695	30.025	32.441	37.238	26.258	34.502	22.67	31.695
9130019O22Rik	11.805	7.853	7.749	9.251	5.972	7.145	6.248	9.492	13.307	8.267	7.024	4.073	10.58
9130019P16Rik	0.185	0.281	0.259	0.193	0.156	0.096	0.096	0.193	0.141	0.059	0.067	0.037	0.037
9130023H24Rik	8.541	6.652	5.987	7.962	4.507	5.494	5.215	6.588	11.223	7.962	7.125	3.434	10.344
9130024F11Rik	0.934	0.635	0.336	0.467	0.261	0.317	0.616	0.355	0.261	0.243	1.382	1.27	0.915
9130204L05Rik	0	0.218	0	0	0	0	0	0	0	0	0.218	0	0
9130206I24Rik	3.483	2.523	2.358	2.962	1.097	1.618	1.453	1.44	1.988	0.672	1.851	1.851	2.111
9130209A04Rik	0.471	0.353	0.235	0.118	0.353	0.118	0	0	0.118	0.471	0	0.118	0
9130230L23Rik	0.027	0.215	0.054	0.121	0.054	0.081	0.121	0.054	0	0.108	0.054	0	0.013
9130401M01Rik	12.232	8.04	9.207	8.839	6.981	9.833	7.975	10.871	15.15	11.346	11.994	6.159	13.659
9130409I23Rik	0.256	0.256	0	0.171	0	0	0	0.128	0	0.171	0.043	0.085	0
9230102K24Rik	0.051	0.406	0.051	0.152	0	0	0.051	0.102	0	0	0	0.051	0
9230104L09Rik	0	0.531	0.106	0.106	0.106	0	0.212	0	0.106	0	0	0	0
9230110C19Rik	1.531	1.242	0.745	0.621	0.538	0.621	1.655	1.904	2.938	1.324	1.78	1.117	2.028
9230110F15Rik	0.112	0.112	0	0.056	0	0	0	0	0	0	0	0	0
9230113P08Rik	0.531	0.917	0.241	0.386	0.048	0	0.048	0.145	0.145	0.145	0.097	0.145	0.145
9230114K14Rik	5.475	3.318	3.948	4.413	3.749	2.887	5.275	5.242	6.304	3.583	7.366	4.678	6.868
9230115E21Rik	0.088	0.206	0	0	0	0	0.059	0	0.029	0	0	0.029	0
9230116N13Rik	7.621	4.915	5.412	4.418	2.816	7.676	5.08	6.958	10.271	5.798	5.909	1.933	6.903
9330020H09Rik	5.428	3.085	3.202	4.061	3.085	4.549	3.358	4.374	4.842	3.749	4.003	2.167	5.135
9330111N05Rik	0.138	0.138	0	0.059	0	0.059	0	0	0.039	0.02	0.02	0.039	0
9330151L19Rik	15.967	10.504	11.228	13.975	6.067	8.089	10.021	15.273	12.918	8.421	8.632	7.395	12.496
9330158H04Rik	0.653	0.54	0.503	0.533	0.45	0.39	0.458	0.42	0.368	0.233	0.473	0.293	0.398
9330159F19Rik	0.878	1.308	0.729	0.86	0.654	0.561	0.598	0.561	0.505	0.43	0.579	0.561	0.43
9330175E14Rik	16.181	10.9	9.675	11.956	5.112	13.223	7.9	8.027	8.323	6.548	3.887	3.211	5.999
9330182L06Rik	0.3	0.287	0.091	0.144	0.052	0.118	0.653	0.692	0.979	0.313	2.194	1.201	1.671
9430007A20Rik	0.107	0.911	0	0	0	0	0	0.054	0.054	0.054	0.054	0	0.054
9430008C03Rik	15.43	8.916	11.842	11.478	7.135	8.551	14.473	15.322	17.184	12.989	13.501	11.977	16.577
9430015G10Rik	52.7	26.746	32.541	36.597	20.525	22.965	32.998	42.727	42.819	30.559	37.36	32.541	39.799
9430016H08Rik	16.589	8.794	10.993	12.392	9.344	12.292	11.842	14.64	18.188	14.79	18.288	9.044	19.387
9430020K01Rik	2.643	1.607	1.037	1.493	0.974	1.161	3.244	3.949	4.882	2.27	11.111	3.949	6.789
9430021M05Rik	0	0.429	0.092	0.031	0	0	0.031	0.061	0.061	0.123	0.031	0.061	0
9430023L20Rik	34.713	21.437	25.828	25.931	21.592	25.363	26.964	32.491	44.424	31.148	39.723	19.526	43.442
9430038I01Rik	4.753	3.552	3.947	4.393	3.003	3.964	4.273	5.817	7.636	5.955	6.435	2.986	7.465
9430041J12Rik	0.297	0.505	0.327	0.476	0.238	0.446	0.149	0.149	0.238	0.386	0.089	0.059	0.03
9430060I03Rik	1.356	1.356	1.446	1.31	1.943	1.943	1.807	1.446	3.118	1.672	1.762	0.768	2.44
9430076C15Rik	0.163	0.296	0.123	0.215	0.082	0.102	0.163	0.102	0.092	0.153	0.123	0.061	0.092
9430083A17Rik	2.619	1.88	1.522	1.746	0.739	1.365	1.365	1.477	2.059	1.925	0.806	1.052	1.612
9530002B09Rik	0.207	0.415	0	0.069	0	0	0.069	0	0	0.069	0	0	0
9530003J23Rik	0.23	0.689	0.092	0.23	0	0	0	0.322	0.184	0.092	0	0	0.046
9530026P05Rik	0.1	0.05	0.037	0.025	0	0	0.012	0.012	0.037	0.012	0	0	0.012
9530036O11Rik	0.268	0.379	0.223	0.424	0.156	0.089	0.156	0.179	0.335	0.268	0.268	0.156	0.112
9530053A07Rik	0.104	0.307	0.038	0.082	0.016	0.016	0.033	0.066	0.027	0.082	0.016	0.071	0.033
9530059O14Rik	0.192	0.156	0.18	0.228	0	0.06	0.144	0.156	0.084	0.12	0.048	0.084	0.192
9530068E07Rik	36.648	26.423	32.038	32.922	23.413	27.809	30.294	34.379	43.433	33.304	35.908	18.372	38.345
9530077C05Rik	1.92	1.593	1.005	1.886	0.666	1.683	2.395	1.875	2.146	1.175	3.343	1.355	3.027
9530082P21Rik	8.581	5.398	5.448	5.948	3.099	4.582	5.465	6.864	9.747	7.381	5.765	2.832	7.198
9530091C08Rik	0.855	0.996	0.755	0.863	0.705	0.639	0.614	0.672	0.73	0.49	0.573	0.863	0.523
9630013A20Rik	0.071	0.071	0	0.048	0.024	0	0.024	0.095	0.071	0.024	0.024	0.095	0.048
9630028H03Rik	0.115	0.317	0	0	0	0	0	0	0.029	0.144	0	0	0
9630033F20Rik	11.723	7.809	8.679	9.079	6.662	7.879	8.696	11.201	14.054	8.836	12.958	6.14	12.245
9830107B12Rik	1.363	1.671	0.746	0.848	0.566	0.823	0.591	0.746	0.643	0.308	0.746	0.463	0.566
9930012K11Rik	8.916	4.212	5.112	6.584	3.354	4.908	3.803	6.339	6.544	4.54	2.413	1.759	4.294
9930013L23Rik	0.13	0.389	0.043	0.154	0.025	0.056	0.019	0.08	0.049	0.043	0.043	0.086	0.395
9930014A18Rik	1.693	1.806	1.67	1.693	1.106	2.686	1.693	1.219	2.641	1.919	1.512	0.564	1.242
9930021J03Rik	21.242	13.539	14.965	18.162	11.479	12.862	15.531	20.093	22.595	14.867	18.955	11.792	18.113
9930104L06Rik	16.709	9.92	12.276	12.865	7.471	9.594	9.672	11.811	12.927	8.354	9.455	7.812	11.935
9930111J21Rik1	52.756	45.495	51.642	51.264	43.705	46.51	46.132	46.59	51.404	45.277	38.911	32.346	41.338
9930111J21Rik2	1.084	0.778	0.875	1.014	0.639	0.667	0.514	0.709	0.611	0.5	0.347	0.445	0.625
A030009H04Rik	11.016	6.321	8.006	7.826	4.936	8.006	6.561	9.932	11.076	6.08	9.872	4.695	10.715
A130010J15Rik	23.038	14.747	13.169	16.84	9.064	11.559	14.055	16.647	16.711	11.253	11.044	6.939	15.504
A130040M12Rik	116.829	101.872	111.924	113.595	98.853	95.565	111.035	114.269	113.595	104.378	112.517	105.079	112.867
A130049A11Rik	7.23	5.577	3.943	5.517	3.465	3.864	4.242	5.915	4.899	2.908	3.306	2.111	4.083
A1bg	0.089	0.298	0	0.06	0	0	0	0	0.089	0	0.03	0	0
A1cf	0.287	0.533	0.082	0.184	0.041	0	0.061	0.02	0.102	0.102	0	0	0
A230020J21Rik	1.004	1.044	0.642	0.482	0.683	1.245	0.843	0.723	1.204	0.763	0.562	0.642	0.522
A230046K03Rik	63.831	45.521	53.778	58.37	42.677	44.819	48.495	59.584	57.359	44.378	49.078	32.516	49.578
A230050P20Rik	29.488	16.173	20.515	21.782	11.868	16.825	23.627	24.025	30.176	22.614	26.992	25.038	30.501
A230056P14Rik	2.169	0.843	1.125	1.165	0.482	1.084	1.446	2.329	1.847	1.165	1.406	0.442	1.687
A230057D06Rik	0.099	0.263	0	0.197	0	0.066	0	0	0.033	0.066	0.033	0.033	0.099
A230065H16Rik	0.371	0.989	0.124	0.124	0	0.124	0	0	0	0.124	0.124	0	0
A230072C01Rik	18.193	14.074	13.73	15.138	12.014	11.087	11.431	13.799	10.126	9.028	11.019	8.581	11.671
A230072E10Rik	7.574	5.634	5.106	6.293	3.693	4.22	4.88	6.595	5.596	3.768	2.845	2.713	3.863
A230073K19Rik	8.421	6.171	6.631	7.384	5.014	5.501	6.199	6.245	4.169	2.737	5.17	3.802	3.784
A2m	0.159	0.366	0.049	0.11	0	0	0.024	0	0.049	0.024	0	0.037	0.037
A330021E22Rik	0.046	0.319	0.023	0.205	0.068	0	0	0.023	0.023	0.114	0.023	0.046	0.023
A330023F24Rik	9.519	6.432	7.449	8.774	3.782	4.577	3.366	4.262	3.316	2.471	1.067	1.125	1.834
A330035P11Rik	4.9	3.33	5.114	4.115	5.471	8.016	4.353	4.686	8.825	4.9	2.997	1.094	3.164
A330040F15Rik	15.157	12.514	13.982	16.097	8.636	9.4	12.984	13.982	11.515	8.107	8.519	7.696	11.045
A330050B17Rik	2.565	2.214	2.003	2.249	1.599	1.827	1.528	2.038	1.774	1.107	1.072	1.23	1.335
A330050F15Rik	0.066	0.394	0.033	0.098	0.033	0.033	0	0.033	0.033	0.131	0	0	0
A330069E16Rik	7.935	5.015	4.38	4.19	4.063	4.19	3.491	3.999	3.936	4.761	4.19	3.809	5.142
A330076H08Rik	0.018	0.148	0	0.018	0	0	0	0	0	0	0	0	0.018
A3galt2	10.077	4.277	1.66	1.699	1.055	1.836	1.758	2.91	1.66	0.703	0.527	0.723	0.762
A430005L14Rik	22.282	14.07	17.38	17.38	15.598	20.309	16.298	25.338	36.925	26.866	20.754	7.258	26.548
A430033K04Rik	13.694	8.645	9.946	11.28	7.143	8.392	8.578	10.621	14.37	10.013	7.97	4.627	11.246
A430078G23Rik	71.161	49.588	57.445	61.305	46.173	44.039	45.028	50.887	46.542	38.2	45.397	41.226	45.281
A430089I19Rik	0.017	0.086	0	0.017	0	0	0	0	0	0	0	0	0
A430093F15Rik	3.072	3.763	3.187	3.687	1.767	1.805	0.845	0.998	1.882	0.806	0.269	0.269	1.536
A430105I19Rik	2.633	2.097	0.788	1.088	0.536	0.962	1.419	2.191	2.523	1.766	2.27	3.169	5.408
A4galt	3.141	3.301	3.833	2.609	2.928	3.993	5.324	5.697	17.463	10.702	4.206	4.419	10.489
A4gnt	0.024	0.534	0.024	0.121	0	0	0	0	0.073	0.049	0	0	0.024
A530013C23Rik	0.444	0.679	0.287	0.287	0.183	0.47	0.261	0.314	0.575	0.183	0.026	0.078	0.052
A530016L24Rik	0.262	0.525	0.029	0.379	0.029	0.029	0.029	0	0.087	0.058	0.029	0.058	0.117
A530032D15Rik	9.193	7.277	8.037	8.72	6.187	6.903	7.938	7.883	8.389	6.308	4.228	3.996	5.56
A530053G22Rik	0.228	0.038	0	0.076	0	0	0	0.038	0	0	0	0	0
A530054K11Rik	26.309	18.455	20.538	22.671	17.74	19.459	17.402	22.985	27.464	19.346	18.38	10.702	23.047
A530058N18Rik	0.096	0.192	0.192	0.064	0	0	0	0.096	0	0	0.032	0.064	0.032
A530064D06Rik	2.849	2.452	2.416	2.597	1.948	2.128	1.911	2.416	2.741	1.443	1.551	1.046	1.839
A530088E08Rik	13.028	7.318	7.318	9.085	5.552	5.426	5.268	6.025	4.164	2.965	2.713	2.965	4.101
A530099J19Rik	1.697	1.346	2.896	1.141	1.316	2.574	2.574	1.668	1.785	0.995	0.585	0.176	1.17
A630001G21Rik	64.197	47.537	54.522	57.428	41.51	41.85	45.404	49.361	48.31	38.265	37.832	35.452	44.199
A630007B06Rik	36.409	21.822	24.895	30.239	21.822	21.278	17.992	24.304	23.761	15.84	26.314	13.5	22.413
A630010A05Rik	0.407	0.475	0.17	0.373	0.339	0.339	0.17	0.136	0.136	0.034	0.17	0.136	0.136
A630033H20Rik	30.081	23.39	24.646	27.195	19.811	23.072	20.804	25.602	30.644	24.271	16.887	11.958	27.851
A630066F11Rik	7.5	5.51	4.898	5.816	3.979	4.592	5.587	5.816	9.183	5.357	6.352	2.219	8.418
A630072M18Rik	21.799	15.058	13.317	17.355	9.443	12.221	12.266	14.458	12.986	9.128	9.023	6.095	11.32
A630073D07Rik	0	0.248	0.062	0	0	0	0	0	0	0	0	0.062	0.062
A630075F10Rik	3.739	3.739	2.969	3.904	2.694	2.364	2.639	2.804	2.309	2.254	2.584	2.474	2.309
A630089N07Rik	33.099	29.392	28.681	30.479	22.754	24.286	30.257	31.034	29.924	23.287	35.274	31.256	32.677
A630095E13Rik	0	0.276	0.092	0.092	0	0	0	0	0	0	0.092	0	0
A730008H23Rik	1.732	1.371	1.804	1.587	1.299	1.66	1.876	1.804	1.732	0.866	2.093	1.515	1.948
A730017C20Rik	0.034	0.378	0.069	0.275	0.034	0	0	0.034	0.138	0.172	0.034	0.034	0.034
A730017L22Rik	14.247	10.944	10.964	12.201	8.066	9.302	9.606	9.971	11.674	7.843	8.249	6.85	8.228
A730018C14Rik	0.223	0.26	0	0.111	0	0	0	0	0.037	0	0	0	0
A730020M07Rik	0.148	0.8	0.118	0.178	0	0	0	0.03	0.059	0.089	0.059	0.03	0
A830010M20Rik	17.566	12.027	11.325	13.61	8.516	11.57	12.941	13.699	17.087	11.001	21.847	13.331	20.944
A830018L16Rik	0.361	0.448	0.374	0.395	0.194	0.207	0.261	0.267	0.221	0.227	0.181	0.288	0.221
A830080D01Rik	40.441	27.571	29.403	33.548	24.221	25.017	23.522	27.065	26.029	16.847	27.812	22.028	25.234
A830082N09Rik	2.409	1.771	1.311	2.196	0.248	1.134	1.984	2.657	1.629	0.461	0.956	0.992	1.665
A930003A15Rik	0	0.31	0	0	0	0	0	0	0.124	0	0.062	0	0
A930003O13Rik	0.371	0.642	0.27	0.338	0.068	0.304	0.27	0.135	0.101	0.203	0.236	0.236	0.135
A930004D18Rik	0.157	0.192	0.105	0.07	0.122	0.105	0.14	0.209	0.314	0.279	0.331	0.14	0.244
A930005H10Rik	39.516	27.368	26.139	28.801	17.881	19.383	26.822	30.78	37.742	26.754	14.674	11.807	23.341
A930007I19Rik	3.539	2.077	1.578	1.728	1.03	1.396	2.426	2.509	2.293	1.396	1.711	1.03	1.429
A930011G23Rik	0.16	0.229	0.076	0.115	0.023	0.053	0.023	0	0.115	0.031	0	0.023	0.031
A930012L18Rik	1.861	1.861	2.547	1.861	0.441	0.931	0.833	0.784	0.539	0.637	0.98	0.833	0.735
A930013F10Rik	20.783	11.647	15.732	17.416	12.061	14.352	10.874	12.558	10.626	6.348	9.77	7.066	7.866
A930015D03Rik	31.331	20.269	23.195	26.049	11.704	15.487	15.558	18.841	17.343	13.132	8.493	7.494	12.989
A930017M01Rik	0.055	0.147	0	0.129	0	0	0	0.018	0.018	0.018	0	0	0
A930018P22Rik	0.082	0.489	0.082	0.082	0.082	0	0.082	0	0.082	0	0	0	0
AA387883	0	0.574	0	0.191	0	0.128	0.128	0	0.128	0	0.128	0.128	0.128
AA388235	6.637	4.621	5.612	5.444	4.419	4.671	5.192	7.208	8.939	5.747	6.435	3.713	9.09
AA415398	8.795	4.439	4.732	4.858	1.968	3.183	4.607	6.701	7.245	4.23	2.345	1.717	3.225
AA465934	14.325	7.356	7.163	8.905	4.452	5.807	7.937	12.002	18.778	11.034	17.229	7.356	17.422
AA467197	0.809	0.588	0	0.147	0.735	0.294	0.221	0.515	0.882	0.221	0.294	0	0.221
AA474331	6.128	3.636	5.09	4.778	2.493	5.194	7.271	9.66	12.88	9.037	6.232	3.012	7.167
AA543186	2.811	1.6	1.757	1.6	1.21	2.498	1.405	2.459	3.201	1.952	1.171	0.859	1.6
AA545190	0.135	0.337	0.067	0	0	0	0.135	0	0	0	0	0	0
AA619741	0.049	0.862	0	0.394	0	0	0.025	0.074	0	0	0.025	0	0.049
AA792892	1.146	1.694	1.096	1.046	0.648	0.747	1.146	0.897	1.046	0.947	0.947	0.747	0.747
AA986860	0.896	1.185	0.896	0.948	0.316	0.58	0.316	0.58	0.738	0.79	0.711	0.421	0.58
AB099516	0.217	0.272	0.272	0.217	0	0.272	0.109	0.326	0.272	0	0	0	0.109
AB124611	77.173	53.995	66.761	67.075	53.315	59.803	61.215	71.784	83.347	70.162	58.652	37.357	74.766
AF067063	0.523	0.916	0.262	0.654	0.262	0.131	0.523	0.262	0.654	0.131	0.131	0	0
AF251705	10.691	6.982	12.764	8.509	10.8	14.073	8.4	12.655	19.146	14.128	6.928	5.564	13.419
AF357355	0	0	0	0	0	0	0	0	0	0	0	0	0
AF357359	0	0	0	2.562	0	0	0	0	0	0	0	0	0
AF366264	3.691	3.177	2.102	3.013	1.892	2.149	1.542	1.495	1.238	0.934	1.425	1.098	1.145
AF529169	0.177	0.53	0.076	0.126	0.101	0	0	0.025	0.05	0.025	0.025	0.025	0.05
AI118078	0.119	0.119	0.119	0.074	0.015	0.045	0.045	0	0.104	0.03	0.015	0.045	0
AI182371	1.418	1.763	0.934	1.625	0.45	1.037	0.968	0.864	0.622	0.45	0.622	0.415	0.622
AI314180	37.23	26.93	31.829	33.723	23.598	27.165	34.94	35.138	39.071	27.591	44.875	30.117	35.145
AI314831	0.26	0.399	0.087	0.156	0	0.017	0	0.052	0.087	0.104	0	0.035	0.121
AI317395	0.515	0.575	0.575	0.636	0.121	0.303	0.454	0.212	0.757	0.424	0.545	0.424	0.485
AI413582	50.824	31.492	36.065	39.599	26.711	37.208	31.18	40.846	55.605	41.781	34.714	23.697	45.107
AI414108	0.216	0.762	0.273	0.216	0.057	0.072	0.057	0.086	0.043	0.144	0.043	0.072	0.072
AI427809	1.157	1.331	1.129	1.042	0.926	0.781	2.517	4.283	6.597	4.832	3.096	1.418	5.295
AI429214	1.362	1.135	1.232	1.459	1.297	1.687	1.459	0.843	2.076	1.297	1.297	0.681	1.946
AI450353	17.068	12.082	11.187	14.447	7.543	7.735	13.169	19.178	18.091	12.466	20.137	14.575	21.991
AI462493	35.968	21.307	27.66	26.487	21.405	27.954	25.608	37.239	50.922	37.825	33.818	14.954	41.637
AI464131	0.507	0.67	0.435	0.326	0.145	0.272	0.253	0.398	0.199	0.217	0.235	0.29	0.181
AI467606	104.027	74.684	84.043	93.401	64.904	72.088	68.345	91.106	111.211	92.495	70.579	42.746	94.367
AI504432	35.831	28.057	30.169	32.886	24.23	23.059	21.477	26.234	23.807	16.515	24.012	15.429	20.415
AI506816	0.247	0.504	0.235	0.392	0.269	0.336	0.65	0.448	0.661	0.347	0.527	0.426	0.583
AI507597	0.534	0.712	0.267	0.623	0.089	0.178	0.356	0.089	0.356	0	0.267	0	0.356
AI593442	0.166	0.499	0.095	0.297	0.119	0.036	0.059	0.119	0.059	0.119	0.083	0.107	0.071
AI597468	36.953	26.747	27.08	31.004	22.438	24.849	30.234	34.414	36.466	23.823	37.184	15.566	42.389
AI597479	21.69	16.089	16.202	18.401	13.57	16.127	17.762	23.758	29.002	18.307	22.517	8.759	28.306
AI661453	0.174	0.569	0.126	0.174	0	0	0.032	0.032	0.063	0	0.063	0.095	0.016
AI662270	67.87	48.669	58.617	57.28	44.07	48.616	63.912	71.186	76.748	61.987	78.78	49.792	80.545
AI747448	0.057	0.208	0.038	0.038	0.038	0	0	0	0.038	0.019	0	0	0.321
AI836003	0.209	0.627	0.07	0.279	0	0	0	0.104	0.104	0.139	0	0.07	0.104
AI837181	31.367	18.769	24.597	25.282	15.084	23.097	20.954	27.339	33.939	26.311	21.897	10.327	26.654
AI846148	14.149	7.606	10.424	11.756	6.274	9.13	7.432	7.702	11.698	7.799	8.764	4.633	10.462
AI854703	0.269	0.504	0.286	0.319	0.202	0.605	0.554	0.823	1.142	0.638	1.008	0.672	1.612
AI987944	25.493	19.51	20.702	22.588	16.497	18.838	18.274	23.954	29.958	22.848	17.906	9.972	24.149
AK010878	7.81	5.051	6.086	6.735	4.463	5.173	5.599	8.114	8.236	5.579	7.79	4.828	9.007
AK129341	0.156	0.534	0.067	0.111	0.067	0	0.045	0.312	0.245	0.2	0.512	0.379	0.468
AU015228	0.076	0.152	0.076	0.051	0	0	0.025	0.025	0.025	0.025	0.025	0	0
AU015836	0.077	0.425	0.039	0.077	0.039	0.116	0.116	0	0	0.154	0.077	0.039	0.039
AU018091	0.349	0.66	0.388	0.446	0.097	0.116	0.194	0.136	0.194	0.097	0.214	0.078	0.155
AU019823	29.544	19.48	21.424	25.859	17.433	20.401	20.93	23.744	23.761	17.143	21.424	14.243	22.141
AU019990	2.866	2.496	1.664	1.294	1.417	1.263	1.109	0.801	1.602	0.894	0.647	0.493	0.37
AU021092	6.377	4.089	2.288	2.726	1.363	1.947	3.359	5.646	4.137	2.385	1.85	5.792	3.261
AU022252	31.203	20.592	23.001	26.213	15.774	22.198	24.435	29.827	40.495	25.181	23.23	15.659	29.941
AU022751	0.029	0.147	0	0.118	0	0	0	0	0	0.177	0.029	0	0
AU023871	0.401	0.434	0.1	0.334	0.2	0.167	0.1	0.401	0.167	0.033	0.634	0.434	2.037
AU040320	41.877	26.564	33.47	33.827	20.946	25.192	24.248	27.965	37.059	25.864	26.15	15.698	26.593
AU041133	26.162	19.24	21.196	24.313	17.154	19.562	18.982	21.948	24.442	15.478	16.746	13.951	20.314
AW011738	16.568	10.846	15.591	13.637	9.59	12.919	14.594	14.135	15.571	13.358	4.725	2.632	7.197
AW112010	39.125	28.362	40.749	32.548	29.472	44.593	30.839	37.759	51.171	40.492	24.09	13.07	37.161
AW146154	13.853	9.633	9.12	11.276	7.13	8.291	10.311	13.009	14.532	9.15	8.607	6.678	11.487
AW209491	11.432	8.566	9.185	8.598	6.123	7.1	10.357	14.917	16.643	10.846	10.585	5.83	13.549
AW549877	45.343	33.568	38.754	42.927	29.749	31.799	30.42	34.422	34.556	26.308	24.758	18.742	24.978
AW551984	0.26	0.911	0.13	0.108	0.022	0	0.022	0	0	0.13	0	0	0.065
AW554918	23.671	16.266	16.662	20.061	11.531	13.687	12.536	14.798	17.509	10.487	13.158	9.971	14.546
AY074887	8.659	6.061	8.226	8.659	6.494	8.01	7.252	8.443	7.469	6.819	7.36	6.278	8.226
AY358078	0.317	1.823	0.079	0.396	0.079	0	0	0.079	0.159	0.079	0	0	0.079
AY512915	0.039	0.224	0.013	0.066	0	0.013	0.013	0.013	0	0.026	0	0.039	0.039
AY512931	6.476	6.571	5.476	6.786	4.381	4.381	4.452	4.738	4.881	4.262	4.762	4.309	4.548
AY761184	0.615	0.461	0	0	0	0	0	0	0.154	0	0	0	0
Aaas	31.08	20.016	22.422	24.533	14.458	18.253	22.021	25.415	29.557	21.513	31.722	18.146	31.828
Aacs	52.481	38.61	44.989	51.401	29.666	43.943	45.158	50.963	70.133	58.118	51.874	28.688	59.839
Aadac	0.05	0.201	0.201	0.05	0	0	0.05	0.05	0.05	0	0	0	0
Aadacl2	0.3	0.25	0.1	0	0	0	0	0	0	0.15	0	0	0
Aadacl3	0.167	0.454	0.048	0.072	0	0	0	0	0	0.072	0	0	0
Aadat	0.095	0.223	0.064	0.064	0	0	0.032	0.032	0.032	0.032	0	0.095	0.064
Aagab	55.726	38.003	46.365	46.521	35.382	41.591	44.181	50.796	60.468	44.961	49.423	26.864	53.23
Aak1	22.492	14.708	17.033	20.262	12.166	14.104	12.702	14.454	15.445	10.37	11.178	6.965	9.206
Aamp	60.553	39.832	50.614	46.854	35.802	41.904	43.554	53.838	64.774	51.881	55.449	27.245	59.709
Aanat	10.711	6.913	5.761	8.065	2.987	3.627	5.42	5.59	4.737	3.072	1.878	1.835	2.731
Aard	0.189	0.283	0	0.094	0.094	0.047	0.047	0	0.047	0.236	0	0	0.047
Aars	40.348	29.683	36.329	36.074	25.271	35.055	40.995	41.289	57.483	43.916	56.738	27.389	57.091
Aars2	18.066	10.291	13.226	14.846	7.756	10.844	14.14	13.397	18.428	11.244	17.914	13.035	19.286
Aarsd1	37.294	24.711	29.926	28.849	19.78	26.185	37.464	42.055	54.751	36.954	56.281	29.756	54.354
Aasdh	42.46	28.698	30.592	32.966	18.221	24.431	32.87	35.483	41.645	27.404	30.832	25.486	36.202
Aasdhppt	23.577	17.397	19.146	21.758	14.925	17.491	22.528	27.915	30.83	21.525	26.026	14.855	29.897
Aass	0.154	0.37	0.031	0.077	0.015	0.015	0.031	0.015	0.062	0.062	0.031	0.062	0.062
Aatf	45.338	27.921	33.596	32.846	27.236	29.682	36.532	41.196	49.84	35.39	51.536	31.835	51.144
Aatk	1.245	0.849	1.651	1.197	0.82	1.718	1.158	1.168	2.741	1.284	1.12	0.869	1.38
Abat	0.866	1.258	0.825	1.001	0.541	1.15	0.69	0.609	0.636	0.5	0.744	0.784	0.784
Abca1	56.186	43.609	49.746	54.451	38.486	40.291	34.445	40.373	49.765	36.009	22.742	15.491	27.118
Abca12	0.132	0.322	0.033	0.086	0	0.007	0.007	0.013	0.066	0.033	0.013	0.02	0.013
Abca13	0.329	0.257	0.115	0.153	0.08	0.138	0.165	0.103	0.153	0.1	0.092	0.249	0.261
Abca14	0.155	0.339	0.029	0.107	0.01	0.029	0.019	0.058	0.048	0.048	0	0.048	0
Abca15	0.165	0.466	0.045	0.15	0	0.015	0.015	0.045	0.015	0.12	0	0.06	0.015
Abca16	0.075	0.235	0	0.066	0.009	0	0.009	0	0.019	0.038	0	0.019	0.009
Abca17	0.867	0.827	0.467	0.827	0.36	0.414	0.64	0.6	0.6	0.374	0.093	0.067	0.494
Abca2	30.888	18.758	24.464	25.51	12.939	16.895	20.344	20.238	27.463	19.363	18.701	12.277	17.271
Abca3	30.908	20.238	25.437	27.219	15.806	18.628	20.738	21.755	26.515	18.683	19.167	13.813	18.894
Abca4	0.256	0.779	0.139	0.163	0.012	0.035	0.023	0.093	0.081	0.116	0.023	0.081	0.116
Abca5	1.548	1.165	2.038	1.981	1.371	1.229	0.717	1.051	1.285	0.646	0.668	0.376	0.582
Abca6	6.369	2.867	2.22	3.66	2.233	2.392	0.912	1.652	1.863	1.255	0.766	0.846	1.189
Abca7	89.183	55.257	72.543	79.851	40.997	51.586	45.807	50.413	58.486	46.691	43.019	41.676	57.076
Abca8a	0.162	0.498	0.046	0.139	0	0	0.012	0.081	0.023	0.035	0.012	0.012	0.058
Abca8b	1.187	0.819	0.773	1.049	0.7	0.801	0.469	0.617	0.874	0.377	0.387	0.571	0.635
Abca9	4.088	2.548	4.321	4.069	2.645	2.432	2.887	4.04	5.028	2.945	2.199	2.16	3.895
Abcb10	23.698	14.331	20.24	20.938	13.307	15.804	18.1	20.193	26.614	18.844	12.035	7.507	18.286
Abcb11	0.237	0.69	0.086	0.065	0.043	0.022	0	0.022	0.065	0.129	0	0.043	0
Abcb1a	2.637	2.183	2.902	2.65	2.536	2.675	1.413	1.741	1.678	1.363	0.416	0.909	0.631
Abcb1b	5.85	6.105	6.224	5.237	5.033	6.19	9.693	9.114	13.11	9.301	9.488	3.639	7.363
Abcb4	11.633	9.203	7.898	11.455	6.916	8.613	9.971	10.365	15.154	8.899	13.67	7.523	17.745
Abcb5	0.078	0.337	0.039	0.142	0.013	0.013	0	0.013	0.026	0.065	0.013	0	0.013
Abcb6	11.116	7.697	8.622	8.493	4.881	7.332	13.675	15.051	23.673	15.244	22.813	12.127	24.898
Abcb7	16.593	12.355	13.693	14.573	10.624	12.425	13.062	15.522	17.294	12.373	18.95	8.372	16.327
Abcb8	19.169	13.458	16.112	17.046	9.149	14.308	20.824	22.417	33.816	22.99	29.91	17.046	33.731
Abcb9	1.811	1.373	1.47	1.203	0.826	1.13	1.057	1.288	2.953	2.224	0.401	0.267	1.203
Abcc1	27.701	15.847	24.249	22.926	14.902	18.262	20.805	21.209	28.362	19.401	16.701	10.568	16.857
Abcc10	22.716	10.473	14.404	15.094	5.762	8.432	12.453	13.309	14.464	9.287	6.887	9.467	10.593
Abcc12	0.154	0.599	0.138	0.169	0	0.046	0	0.061	0.031	0.154	0.031	0	0
Abcc2	0.252	0.659	0.042	0.21	0.042	0	0.084	0.084	0.112	0.126	0.056	0.014	0.252
Abcc3	25.679	17.327	37.297	27.589	23.036	31.832	27.078	29.167	48.581	30.122	25.101	18.993	34.431
Abcc4	27.124	18.007	22.174	22.935	14.056	18.291	22.492	22.094	28.634	19.528	24.104	16.304	21.095
Abcc5	11.764	5.742	8.78	9.054	4.65	5.719	8.563	10.345	10.07	6.326	8.978	8.598	10.608
Abcc6	0.139	0.899	0.139	0.093	0.031	0	0.077	0.046	0.062	0.062	0.046	0.015	0.031
Abcc8	0.184	0.552	0.039	0.118	0.053	0.013	0.013	0.013	0.026	0.053	0.013	0.079	0.026
Abcc9	0.861	1.144	0.527	0.823	0.63	0.591	0.45	0.887	0.733	1.054	0.823	3.702	1.272
Abcd1	31.956	21.406	23.789	27.005	17.257	21.253	20.517	22.208	27.62	20.825	25.523	14.271	24.074
Abcd2	2.929	3.259	3.273	3.029	2.771	2.943	2.699	3.374	5.398	3.618	2.211	1.838	4.091
Abcd3	24.968	13.98	17.835	19.873	13.248	16.483	16.771	20.892	26.696	16.815	27.383	12.407	23.528
Abcd4	17.585	9.889	11.105	12.959	6.48	7.756	10.467	10.906	11.863	8.733	8.733	7.756	10.946
Abce1	51.265	38.537	46.717	47.135	37.894	42.378	54.913	60.955	70.292	57.436	65.857	36.528	66.789
Abcf1	58.976	38.084	45.924	48.025	35.604	37.958	46.302	49.139	60.132	45.419	72.952	36.97	62.381
Abcf2	47.555	34.39	40.362	42.045	30.753	37.186	48.858	55.264	74.725	54.042	71.305	35.666	71.821
Abcf3	48.454	31.741	36.952	39.997	25.65	32.062	30.279	35.869	45.568	34.847	32.804	22.484	39.817
Abcg1	33.075	24.801	28.811	31.647	19.231	27.92	23.545	28.862	37.075	31.525	17.955	11.241	27.687
Abcg2	5.864	3.38	3.415	3.38	2.897	3.587	4.312	4.105	6.416	3.139	11.831	4.139	8.761
Abcg3	44.742	30.575	43.254	42.247	33.39	38.975	35.702	37.624	49.616	36.709	26.158	19.293	35.61
Abcg4	1.101	0.681	0.314	0.297	0.245	0.175	0.489	0.559	0.245	0.087	0.14	0.297	0.559
Abcg5	0.102	0.563	0.205	0.256	0	0.051	0.051	0.154	0.154	0.307	0.154	0	0.154
Abcg8	0.519	0.859	0.34	0.376	0.072	0.394	0.448	0.591	0.34	0.161	0.251	0.179	0.43
Abhd1	2.151	1.012	1.814	2.235	1.307	1.434	0.801	1.518	1.771	1.097	0.886	0.633	1.898
Abhd10	18.627	10.752	12.08	13.535	8.38	10.689	11.48	15.116	16.824	10.151	13.535	6.736	14.8
Abhd11	22.111	13.428	17.269	18.14	10.813	14.17	17.495	21.53	27.436	21.045	20.238	14.493	23.402
Abhd12	80.303	55.147	71.882	68.73	44.118	65.416	57.538	64.492	93.56	69.654	55.799	33.795	71.827
Abhd13	28.964	20.572	21.952	25.338	17.097	19.857	18.979	26.041	30.682	20.998	23.946	13.334	27.659
Abhd14a	8.153	5.102	6.101	5.934	3.383	4.548	14.087	21.574	28.063	17.193	24.846	12.035	30.17
Abhd14b	16.541	9.649	12.304	15.571	6.535	8.832	11.691	16.848	18.073	13.938	9.853	5.258	16.031
Abhd15	2.862	1.924	2.659	2.19	1.689	1.783	2.503	4.176	5.396	3.41	3.238	2.393	4.223
Abhd16a	49.675	30.155	39.039	40.124	24.525	35.953	32.324	40.207	54.263	38.831	39.665	23.607	43.544
Abhd16b	0.522	0.597	0.821	0.709	0.186	0.261	0.671	0.373	0.485	0.485	0.261	0.41	0.298
Abhd2	24.702	17.981	21.347	22.331	13.991	17.431	16.69	17.272	24.077	18.299	15.145	8.509	16.404
Abhd3	0.279	0.489	0.349	0.314	0.314	0.175	0.209	0.07	0.873	0.14	0.175	0.035	0.524
Abhd4	7.421	4.94	6.235	6.411	3.798	5.752	6.038	7.047	11.548	7.487	6.213	2.942	9.045
Abhd5	4.421	2.831	3.72	3.909	2.642	3.343	4.017	7.009	6.605	5.203	3.235	1.698	4.34
Abhd6	16.907	10.204	12.803	14.158	10.242	10.581	8.284	8.811	14.422	10.092	4.519	2.071	7.795
Abhd8	9.365	6.527	6.669	8.332	4.723	8.149	7.784	11.453	17.089	12.183	11.94	4.602	13.42
Abi1	98.351	73.796	87.213	87.61	73.168	80.406	80.141	91.113	109.521	89.857	87.379	44.152	99.606
Abi2	4.84	3.966	3.944	4.358	2.554	3.552	2.947	4.033	5.456	3.294	5.49	2.353	5.086
Abi3	27.049	15.995	19.311	20.165	12.23	17.058	17.03	17.688	21.858	17.114	13.35	9.963	17.52
Abi3bp	1.58	1.077	0.957	1.328	0.55	0.981	1.352	1.568	0.85	0.538	0.814	0.574	1.029
Abl1	39.191	25.993	32.138	33.962	19.632	23.792	29.066	29.856	38.967	28.005	35.687	23.127	33.612
Abl2	64.07	44.559	52.655	57.563	39.501	47.208	44.589	46.838	54.594	39.081	54.734	32.624	43.789
Ablim1	35.043	27.394	30.933	32.209	24.351	25.714	27.73	28.752	32.89	28.162	27.094	17.515	27.885
Ablim2	0.508	1.312	0.381	0.381	0.19	0.148	0.36	0.381	0.212	0.402	0.169	0.212	0.677
Ablim3	0.182	0.627	0.033	0.198	0	0	0.033	0.066	0.116	0.099	0.017	0.017	0
Abo	0.064	0.509	0.032	0.032	0	0	0	0	0	0.064	0	0.032	0.032
Abr	26.672	18.219	23.328	22.897	15.613	21.502	17.48	21.717	27.811	19.727	11.654	7.632	16.26
Abra	1.616	1.278	0.902	1.353	0.413	1.353	1.541	1.428	1.09	0.751	0.526	0.263	0.451
Abt1	19.325	14.686	15.407	15.987	12.93	16.927	15.297	17.852	22.13	15.799	18.541	10.908	19.153
Abtb1	38.726	23.656	29.194	29.895	17.523	23.061	20.783	25.97	36.448	26.53	22.78	15.911	28.318
Abtb2	11.514	6.998	8.991	9.381	5.004	8.949	4.377	5.98	6.858	4.405	3.22	2.774	6.538
Acaa1a	45.491	29.782	39.436	38.018	24.709	33.436	32.891	38.454	50.181	38.618	33.927	25.582	42.709
Acaa1b	0.195	0.292	0.097	0	0.097	0	0.097	0	0.146	0	0.097	0.049	0
Acaa2	36.617	24.982	33.041	32.537	24.781	30.372	33.091	45.431	66.334	48.252	50.922	20.651	60.29
Acaca	37.993	30.666	36.573	42.802	24.731	31.519	41.852	40.902	54.751	37.209	63.184	35.025	49.158
Acacb	0.54	0.99	0.152	0.388	0.152	0.175	0.594	0.685	0.99	0.632	2.451	2.002	2.048
Acad10	6.724	3.729	4.336	4.825	2.623	3.455	4.17	4.953	7.292	5.031	3.152	1.772	3.886
Acad11	19.143	11.867	14.46	14.874	10.03	11.339	13.933	20.061	26.281	18.477	16.113	7.62	20.268
Acad8	8.634	4.55	5.857	5.134	2.94	4.504	8.844	12.041	12.297	7.397	13.324	7.234	14.374
Acad9	33.804	25.811	29.671	30.604	21.099	24.46	27.661	29.703	37.262	27.355	30.974	17.883	34.029
Acadl	41.005	29.226	29.947	34.686	22.563	25.929	27.783	32.351	31.733	21.224	37.296	15.592	24.864
Acadm	50.865	32.545	40.606	42.114	29.441	33.924	34.14	47.632	55.305	40.218	47.459	25.389	51.425
Acads	28.408	17.586	22.218	22.382	16.52	23.694	23.653	29.269	41.321	30.745	38.287	18.365	37.877
Acadsb	10.525	7.64	8.358	8.466	6.881	8.263	6.556	8.426	11.419	8.128	5.324	2.167	7.694
Acadvl	59.508	38.72	49.02	48.682	35.6	38.569	42.592	56.99	72.214	55.749	55.035	27.818	65.034
Acan	0.098	0.284	0.027	0.098	0.018	0.009	0	0.027	0.009	0.044	0	0.018	0.044
Acap1	74.481	56.563	66.458	67.891	45.866	52.265	54.385	58.626	65.484	56.372	47.738	39.103	56.525
Acap2	49.522	35.432	41.42	44.869	29.323	33.895	33.551	38.952	46.437	35.078	31.599	19.43	34.876
Acap3	20.987	10.914	14.365	17.329	9.705	11.725	15.206	17.565	20.677	13.067	20.279	16.769	20.736
Acat1	40.284	29.395	32.295	32.892	25.728	31.471	34.228	41.335	48.642	41.165	41.847	18.735	47.078
Acat2	10.906	6.422	8.682	8.18	5.704	7.175	9.076	12.987	17.938	12.162	17.113	4.7	19.696
Acat3	3.567	3.225	2.315	2.96	1.859	1.897	2.58	4.326	3.946	2.201	2.808	2.58	4.554
Acbd3	80.369	51.878	61.787	68.593	46.307	53.346	52.012	68.292	70.728	49.476	61.32	33.729	61.687
Acbd4	24.119	16.164	17.642	20.198	10.738	15.426	13.153	18.522	23.494	15.994	12.13	10.057	16.42
Acbd5	35.226	22.711	26.004	27.262	21.019	22.8	21.094	24.657	26.693	19.192	21.603	13.369	22.755
Acbd6	21.487	13.731	18.598	18.124	10.368	18.955	17.49	21.566	30.945	21.012	26.869	13.85	28.254
Acbd7	0.125	0.374	0.25	0	0	0	0.499	0.125	0.25	0	0.25	0	0.499
Accs	28.404	17.593	21.469	22.948	11.678	15.196	12.647	14.89	21.01	14.839	14.585	8.975	16.93
Accsl	0.104	0.391	0.026	0	0	0.026	0	0.052	0.026	0.13	0	0.026	0.13
Acd	23.74	14.486	16.662	18.619	8.771	11.694	13.607	17.146	19.718	15.014	15.189	11.299	16.53
Ace	5.832	3.016	3.231	2.673	2.759	3.602	1.587	2.63	2.401	1.201	0.829	1.186	1.901
Ace2	0	0.153	0	0.061	0	0	0.031	0.015	0.031	0.015	0	0	0.061
Acer1	1.97	1.937	1.269	2.171	1.035	1.47	1.035	1.536	1.303	0.902	1.436	1.403	1.403
Acer2	0.35	0.407	0.464	0.426	0.274	0.35	1.287	1.95	2.414	1.495	2.726	1.855	3.351
Acer3	12.009	8.552	12.257	12.257	7.345	11	11.215	13.862	17.501	11.447	8.833	6.385	13.051
Ache	0.625	0.378	0.16	0.16	0.247	0.378	0.567	0.421	0.291	0.189	0.901	0.509	2.441
Acin1	66.338	43.927	53.265	55.184	40.409	42.865	47.892	50.297	54.774	42.852	59.482	38.9	55.03
Acly	90.295	69.058	81.684	84.97	62.339	72.656	82.911	93.914	112.655	95.453	106.332	55.475	104.543
Acmsd	2.821	2.081	1.904	2.187	1.622	1.411	2.187	2.01	1.728	1.34	1.446	1.517	1.869
Acn9	19.231	14.973	15.522	15.522	9.89	16.759	13.737	20.468	30.358	19.369	21.429	8.791	23.077
Acnat1	5.23	5.184	3.716	4.175	3.189	3.166	3.647	3.395	2.982	2.271	3.143	2.73	2.34
Acnat2	0.121	0.242	0	0.081	0	0	0	0.121	0.04	0.161	0	0	0
Aco1	16.992	12.358	15.395	15.157	10.496	11.883	13.084	15.909	23.422	15.909	16.345	7.486	18.431
Aco2	73.987	56.83	67.047	70.35	54.387	64.493	69.434	76.375	95.753	76.541	86.231	48.945	87.952
Acot1	0.63	0.391	0.782	0.413	0.413	0.848	0.739	1.304	3.108	1.369	0.913	0.543	2.152
Acot10	0.209	0.348	0	0.139	0.07	0.07	0	0.139	0	0.07	0	0	0
Acot11	6.027	4.03	4.931	5.673	3.128	3.699	3.196	3.915	6.141	3.767	3.47	2.431	3.721
Acot12	0.183	0.443	0.104	0.157	0	0.026	0.13	0	0.052	0	0.026	0	0.052
Acot13	37.762	20.198	27.772	27.004	22.833	23.821	29.199	35.456	44.787	38.091	32.712	12.734	37.981
Acot2	15.843	11.927	14.04	14.503	9.609	15.869	11.695	15.869	24.499	18.368	13.061	6.311	18.419
Acot3	0.188	0.313	0.031	0.125	0	0.031	0.031	0	0	0.031	0	0.063	0
Acot4	0.114	0.655	0.484	0.256	0.142	0.456	0.114	0.37	0.427	0.313	0.37	0.285	0.399
Acot5	0.046	0.138	0.046	0.092	0	0	0	0	0.092	0.046	0.046	0	0
Acot6	0.28	0.367	0.245	0.332	0.192	0.419	0.909	1.066	1.887	0.996	1.258	0.524	1.345
Acot7	5.442	3.605	4.83	4.048	3.639	5.204	10.952	15	17.789	11.394	22.347	6.428	19.49
Acot8	26.552	12.988	19.901	19.953	12.412	18.592	17.439	19.639	27.337	19.691	18.696	12.412	24.038
Acot9	42.128	29.687	36.565	35.149	26.501	30.041	25.034	34.036	44.202	31.609	33.278	13.604	38.689
Acox1	26.513	16.317	21.923	23.797	14.202	18.57	16.592	21.768	27.304	20.599	16.678	9.955	21.716
Acox2	0.264	1.19	0.308	0.308	0.088	0	0.132	0.088	0.088	0.044	0.044	0.264	0.044
Acox3	55.575	38.737	46.684	49.846	32.573	37.156	38.664	39.854	49.933	39.448	30.746	24.626	37.214
Acoxl	0.458	0.478	0.199	0.279	0.279	0.259	0.259	0.399	0.638	0.518	0.478	0.239	0.438
Acp1	28.892	22.474	23.882	26.864	19.945	23.691	27.055	30.18	37.72	27.007	35.095	16.558	39.342
Acp2	20.137	13.836	17.912	17.008	11.224	16.204	14.769	16.362	22.103	15.056	12.028	9.918	14.267
Acp5	93.372	71.304	87.938	92.709	73.955	80.317	65.605	93.107	111.198	95.956	71.967	34.857	91.052
Acp6	25.918	14.618	19.184	21.287	11.3	13.863	16.425	25.426	30.616	21.155	28.842	15.669	29.105
Acpl2	3.637	1.548	2.679	1.966	1.352	2.015	2.409	3.465	4.94	3.146	8.381	3.834	7.348
Acpp	0.979	1.086	0.734	1.224	0.436	0.479	0.671	0.937	0.841	0.66	1.192	0.756	1.554
Acr	0.181	0.542	0.036	0.217	0	0	0.036	0.072	0	0.072	0.036	0.072	0
Acrbp	23.181	10.64	13.284	13.349	6.729	6.62	9.46	13.371	12.65	7.276	7.254	6.904	11.012
Acrv1	0.036	0.255	0	0	0.018	0.018	0.036	0.109	0.036	0.036	0	0.018	0.036
Acsbg1	0.906	1.485	0.579	0.68	0.856	0.78	0.654	0.78	0.73	0.529	0.68	0.352	0.931
Acsbg2	0.455	0.783	0.253	0.303	0.126	0.177	0.354	0.303	0.253	0.101	0.177	0.202	0.152
Acsf2	52.461	32.772	40.329	42.254	23.353	25.526	31.654	34.863	34.491	25.506	32.131	19.481	21.386
Acsf3	29.109	17.563	20.829	22.089	12.06	15.172	16.843	17.537	24.969	16.406	18.283	12.497	20.649
Acsl1	29.119	17.098	20.352	22.487	13.844	18.653	17.305	19.419	29.347	18.28	24.725	12.829	27.316
Acsl3	12.509	10.29	11.725	14.594	8.072	10.271	12.299	14.422	19.471	15.761	15.971	7.23	20.504
Acsl4	47.524	36.087	41.398	46.774	30.604	35.637	35.059	41.013	47.309	32.146	42.855	21.31	38.978
Acsl5	51.021	38.34	46.645	46.157	34.538	42.652	53.634	58.519	70.711	56.713	65.019	37.597	67.546
Acsl6	0.232	0.273	0.068	0.136	0.041	0.068	0.109	0.041	0.123	0.055	0.055	0.041	0.136
Acsm1	0.151	0.491	0.038	0.189	0	0	0.038	0.075	0.038	0.113	0	0	0
Acsm2	0.882	1.041	0.624	0.991	0.406	0.446	0.605	0.515	0.416	0.367	0.456	0.387	0.278
Acsm3	0.885	0.62	0.354	1.239	0.325	0.472	0.826	0.502	0.472	0.443	1.18	0.472	0.531
Acsm4	0.543	0.634	0.272	0.211	0.211	0.453	0.604	0.996	0.392	0.664	0.241	0.121	0.573
Acsm5	0.235	0.677	0.029	0.147	0	0.029	0.059	0.029	0.029	0.029	0	0.059	0
Acss1	75.765	53.723	61.81	65.163	45.991	52.444	55.629	58.856	72.182	56.593	59.904	38.909	67.069
Acss2	3.784	2.311	2.346	2.673	1.39	2.608	1.734	2.637	4.342	2.132	1.948	1.075	1.972
Acss3	0.054	0.268	0.018	0.089	0	0	0	0.018	0.054	0.054	0	0	0
Acta1	0.139	0.647	0.185	0.508	0.046	0.092	0.231	0.277	0.323	0.139	0.323	0.046	0.462
Acta2	2.15	1.791	0.992	1.406	1.268	2.122	2.508	2.288	1.929	1.185	1.874	0.799	1.957
Actb	110.15	104.046	106.906	108.336	98.465	99.546	106.487	106.557	105.511	100.837	104.36	92.536	107.011
Actbl2	0.093	0.209	0.023	0.046	0	0.023	0.023	0.07	0.093	0.023	0	0	0
Actc1	0	0.897	0	0.138	0	0	0	0	0.069	0.138	0	0.069	0
Actg1	129.637	116.343	126.636	125.864	105.194	113.599	124.191	124.62	129.595	122.433	126.378	97.174	124.277
Actg2	0.213	0.639	0.16	0.639	0.479	0.266	0.106	0.106	0.799	0.319	0.053	0.053	0.266
Actl6a	73.397	51.46	62.517	61.223	47.108	57.694	71.044	80.925	103.567	76.043	97.804	44.638	104.038
Actl6b	0.519	0.951	0.173	0.562	0.043	0	0.086	0.043	0.13	0.13	0.043	0.043	0.216
Actl7a	2.692	2.237	1.782	2.389	1.1	1.137	2.313	2.844	2.389	0.986	1.062	1.213	1.365
Actl7b	0.703	0.541	0.216	1.082	0.433	0.379	0.433	0.379	0.324	0.216	0.216	0.216	0.433
Actl9	0.098	0.585	0	0.341	0	0	0	0	0	0	0	0.195	0
Actn1	32.305	25.865	39.403	33.199	28.809	33.541	25.366	27.364	40.954	27.548	22.448	15.982	24.683
Actn2	0.78	1.099	0.567	0.621	0.408	0.443	0.408	0.319	0.425	0.23	0.319	0.355	0.372
Actn3	0.194	0.748	0.055	0.222	0	0.028	0.028	0.305	0.527	0.222	0.249	0.139	0.305
Actn4	54.398	37.899	47.818	51.039	35.468	39.539	47.739	51.849	55.999	39.855	70.482	33.789	43.491
Actr10	16.94	11.927	13.772	14.096	10.519	12.505	12.871	16.856	20.616	15.307	15.842	6.858	18.686
Actr1a	73.431	51.301	62.721	65.236	43.52	52.514	56.627	65.946	81.242	64.852	71.212	39.852	76.863
Actr1b	47.559	30.856	37.358	40.386	26.074	31.366	33.693	39.335	51.989	38.06	41.598	27.062	48.419
Actr2	59.599	48.299	56.377	55.47	44.937	46.541	53.098	54.34	56.279	50.057	57.562	38.7	52.554
Actr3	106.316	89.896	99.298	99.712	84.561	89.482	94.118	97.925	102.509	91.062	90.336	65.913	93.807
Actr3b	6.704	3.383	3.663	3.88	2.483	3.694	4.594	6.766	8.846	5.183	6.549	3.166	8.97
Actr5	36.481	22.365	27.508	28.606	17.544	25.339	23.089	26.517	35.035	24.669	27.053	19.178	31.392
Actr6	26.279	18.123	18.696	21.271	16.454	17.408	20.699	25.993	31.907	21.367	26.184	12.686	33.338
Actr8	52.683	30.954	37.722	42.104	27.535	30.099	31.952	41.569	51.187	36.974	39.361	22.298	46.734
Actrt1	0	0.173	0	0.173	0	0	0	0	0	0	0	0	0
Actrt2	0.232	0.558	0	0.093	0	0.046	0	0	0.093	0	0	0	0
Acvr1	0.743	0.761	0.986	1.02	0.398	0.692	0.795	0.571	0.536	0.329	0.657	0.709	0.484
Acvr1b	33.253	23.286	28.867	30.72	19.956	22.208	19.769	21.973	33.511	23.099	20.519	11.162	23.052
Acvr1c	0.207	0.384	0.066	0.207	0.074	0.074	0.022	0.066	0.066	0.074	0.007	0.059	0.022
Acvr2a	22.341	15.502	16.815	18.711	11.143	16.341	17.872	18.31	18.328	9.976	13.714	7.477	14.024
Acvr2b	0.84	1.108	1.261	0.764	0.458	0.267	1.604	2.33	1.834	0.611	4.966	4.966	3.438
Acvrl1	3.162	2.276	4.469	3.984	2.529	6.45	3.921	5.544	10.75	7.715	2.825	1.897	6.914
Acy1	25.943	13.419	17.787	21.786	11.893	18.629	25.733	33.521	43.572	28.68	43.046	22.47	44.098
Acy3	0.257	0.477	0.073	0.11	0.11	0.183	0.11	0.147	0.367	0.293	0.807	0.807	0.22
Acyp1	20.871	15.698	17.241	17.423	15.154	17.15	19.691	21.324	28.675	21.234	21.869	7.713	30.943
Acyp2	4.144	2.269	3.157	1.677	2.368	2.269	2.861	5.328	5.328	3.059	8.091	3.453	6.907
Ada	38.227	23.452	26.501	32.214	22.206	29.164	27.145	32.6	35.994	22.034	34.963	18.383	33.202
Adad1	0.1	0.299	0.066	0.066	0.033	0.033	0.033	0	0.066	0.066	0.066	0.066	0
Adad2	0.099	0.593	0	0.132	0	0	0.066	0.066	0.033	0.033	0.033	0	0.033
Adal	18.616	10.493	14.736	15.998	10.283	11.965	12.538	15.138	16.8	10.933	13.914	9.193	16.781
Adam10	65.841	45.876	53.859	58.885	43.735	45.912	50.213	53.222	57.646	42.142	59.434	33.363	40.885
Adam11	3.895	2.888	5.301	2.429	0.77	1.466	1.037	1.451	1.185	0.888	0.533	0.37	0.829
Adam12	0.29	0.884	0.316	0.354	0.114	0.076	0.24	0.29	0.101	0.114	0.126	0.126	0.328
Adam15	2.633	2.194	2.38	2.042	1.164	1.603	2.126	2.16	3.763	2.346	2.582	1.806	3.375
Adam17	48.474	35.372	40.848	44.111	33.121	36.296	37.194	42.252	52.496	43.137	37.775	19.729	43.34
Adam18	0	0.521	0.065	0.098	0.033	0.065	0.228	0.26	0.098	0.098	0.163	0.098	0.033
Adam19	55.091	36.31	42.438	45.716	28.647	33.178	41.175	43.785	53.18	40.089	43.085	31.361	45.507
Adam1a	16.347	9.351	6.858	12.538	3.914	6.026	7.689	12.226	9.732	6.2	6.581	7.308	10.598
Adam1b	0.383	0.36	0.383	0.518	0	0.18	0.293	0.18	0.135	0.135	0.09	0.18	0.068
Adam2	0.218	0.53	0.062	0.156	0.031	0	0.125	0.094	0.156	0.218	0	0.062	0.031
Adam21	1.216	0.957	0.569	0.802	0.155	0.621	0.776	0.647	0.673	0.207	0.776	0.414	0.492
Adam22	4.74	3.449	3.857	4.761	2.765	3.512	3.225	4.244	4.62	2.43	2.158	1.657	2.467
Adam23	1.844	1.966	2.843	1.532	1.417	2.583	2.522	2.149	2.34	1.158	0.625	0.457	2.157
Adam24	0.023	0.254	0.023	0.069	0	0	0.023	0.023	0	0	0	0	0
Adam25	0.053	0.107	0	0.053	0	0	0	0	0.027	0	0	0.027	0
Adam26a	0.159	0.212	0	0	0.026	0	0	0	0	0	0	0	0
Adam26b	0.185	0.185	0	0.053	0	0	0	0	0	0.026	0	0	0
Adam28	2.634	1.872	2.531	2.079	0.994	1.679	1.73	1.227	1.136	0.801	0.697	0.775	0.568
Adam29	0.059	0.237	0	0	0	0	0	0.03	0.03	0.059	0	0	0
Adam3	0.59	0.67	0.536	0.482	0.456	0.509	0.724	1.26	0.911	0.724	0.75	0.482	0.831
Adam30	1.226	0.833	0.931	1.226	0.588	0.539	0.637	0.294	0.098	0.147	0.343	0.392	0.245
Adam32	0.602	0.811	0.232	0.301	0.463	0.255	0.278	0.371	0.278	0.278	0.093	0.116	0.116
Adam33	0.926	0.678	0.546	0.397	0.116	0.149	0.744	0.281	0.43	0.215	0.116	0.099	0.579
Adam34	0.058	0.203	0.029	0	0	0	0	0	0	0.029	0	0.029	0
Adam39	0.055	0.192	0.055	0.109	0	0	0.027	0	0.055	0	0.027	0	0
Adam4	36.493	21.464	20.912	26.795	15.259	16.5	24.773	22.383	15.397	7.17	15.811	20.085	13.926
Adam5	0.083	0.415	0.042	0.125	0.042	0.021	0	0.021	0	0.062	0	0.021	0.062
Adam6a	0.634	0.571	0.412	0.634	0.317	0.254	0.19	0.254	0.095	0.032	0.063	0.19	0.095
Adam6b	8.887	5.736	6.333	8.19	4.443	4.244	3.415	3.813	3.681	1.558	1.26	2.089	2.255
Adam7	0.031	0.139	0.046	0.046	0.015	0.046	0.015	0.031	0.046	0.031	0.031	0.031	0.015
Adam8	8.479	6.938	8.426	5.927	2.977	7.389	7.735	7.735	6.539	4.12	3.323	3.588	6.911
Adam9	30.652	19.047	23.915	26.456	18.326	21.178	20.129	25.21	29.357	20.44	23.538	14.08	22.637
Adamdec1	14.999	10.105	17.344	14.333	15.317	21.108	15.838	23.077	32.372	25.336	6.486	4.372	13.377
Adamts1	0.162	0.337	0.027	0.094	0	0.081	0.189	0.04	0.256	0.229	0.067	0.337	0.27
Adamts10	26.231	16.42	20.383	22.295	12.154	14.177	16.539	19.422	22.57	16.127	13.372	14.69	18.213
Adamts12	0.112	0.381	0.056	0.179	0	0	0.011	0.034	0.123	0.101	0.011	0.078	0.191
Adamts13	0.549	0.905	0.566	0.323	0.63	0.452	0.63	0.566	0.533	0.452	0.081	0.42	0.356
Adamts14	9.058	5.548	5.199	3.946	2.694	4.544	3.772	6.422	6.116	3.437	4.689	3.175	5.927
Adamts15	0.293	1.055	0.449	0.352	0.137	0.176	0.156	0.234	0.137	0.137	0.137	0.117	0.293
Adamts16	0.126	0.336	0.021	0.074	0	0	0	0.063	0.116	0.053	0.011	0.074	0.032
Adamts17	0.401	0.602	0.237	0.401	0.119	0.192	0.237	0.237	0.347	0.31	0.356	0.328	0.292
Adamts18	0.088	0.283	0.039	0.039	0.029	0.01	0.01	0.019	0	0.049	0.019	0.01	0
Adamts19	0.043	0.163	0.026	0.086	0	0	0.009	0	0	0.043	0.009	0.043	0
Adamts2	0.405	0.694	0.058	0.385	0.039	0.019	0.039	0.154	0.096	0.096	0.154	0.539	0.173
Adamts20	0.067	0.237	0.059	0.148	0	0	0.044	0.015	0.089	0.059	0.059	0.037	0.03
Adamts3	0.228	0.477	0.073	0.291	0.042	0.042	0.145	0.114	0.187	0.093	0.249	0.322	0.301
Adamts4	0.184	0.625	0.129	0.239	0.055	0.074	0.018	0.037	0.037	0.11	0.018	0.202	0.11
Adamts5	0.328	0.384	0.049	0.161	0.035	0.084	0.077	0.133	0.119	0.356	0.196	0.762	0.356
Adamts6	49.235	33.425	37.592	42.946	25.806	29.322	29.893	34.376	34.978	25.235	22.986	22.178	27.754
Adamts7	0.472	0.702	0.121	0.194	0.157	0.145	0.145	0.194	0.218	0.194	0.085	0.339	0.29
Adamts8	1.211	0.961	0.75	0.961	0.404	0.692	0.731	0.75	0.365	0.346	0.423	0.308	0.135
Adamts9	0.187	0.368	0.045	0.065	0.013	0.013	0.026	0.161	0.045	0.065	0.065	0.226	0.284
Adamtsl1	0.097	0.402	0.039	0.091	0.006	0.019	0.013	0.039	0.032	0.084	0	0.065	0.078
Adamtsl2	1.585	1.181	0.231	1.037	0.346	0.663	0.576	1.297	0.692	0.144	0.173	1.008	1.556
Adamtsl3	0.134	0.691	0.089	0.134	0.033	0.056	0.067	0.045	0.022	0.078	0.045	0.045	0.123
Adamtsl4	13.042	9.791	5.456	8.023	3.536	9.163	4.905	3.08	3.118	2.243	3.783	2.51	3.764
Adamtsl5	0.476	1.27	0.079	0.238	0.079	0.04	0.159	0.04	0.278	0.159	0.278	0.437	0.595
Adap1	26.157	15.896	20.713	19.761	12.303	16.549	17.719	17.828	30.648	20.414	19.706	10.343	22.972
Adap2	6.786	5.206	8.751	7.292	4.74	7.292	7.455	6.32	10.027	6.827	5.044	5.206	8.852
Adar	81.492	56.805	65.458	65.356	47.426	56.143	59.337	60.928	72.749	58.854	51.702	38.137	60.89
Adarb1	1.632	1.157	1.365	1.282	0.741	1.107	2.198	2.864	3.38	1.474	8.492	3.996	5.27
Adarb2	0.15	0.479	0.045	0.105	0.03	0.015	0.03	0.015	0.015	0.015	0.03	0	0.03
Adat1	15.376	8.582	9.498	10.827	6.588	7.12	10	10.886	11.772	6.204	11.122	9.645	11.728
Adat2	10.4	8.812	9.743	9.36	6.404	8.922	7.499	9.414	13.957	10.454	14.614	5.364	12.644
Adat3	22.041	12.275	19.64	20.494	9.553	14.73	15.637	20.387	23.376	15.424	20.494	21.401	21.828
Adc	0.581	0.475	0.211	0.211	0.035	0.282	0.334	0.317	0.933	0.704	0.088	0.264	0.317
Adck1	27.414	16.389	19.022	20.635	12.967	17.739	17.377	22.511	28.994	20.931	20.273	10.959	24.979
Adck2	23.665	14.554	16.519	17.155	9.803	12.534	13.9	14.891	19.063	14.48	9.466	7.09	13.993
Adck3	32.669	22.326	27.33	29.606	19.832	24.1	23.012	28.1	33.991	28.937	13.924	8.335	19.531
Adck4	26.459	16.623	19.673	20.112	12.584	17.887	17.282	21.266	26.597	18.436	15.332	11.183	22.311
Adck5	22.686	12.487	14.888	14.662	7.515	12.063	14.352	15.51	21.527	15.821	13.786	9.464	17.487
Adcy1	0.184	0.605	0.115	0.184	0.031	0.015	0.031	0.061	0.084	0.1	0.046	0.1	0.291
Adcy10	0.305	0.611	0.115	0.267	0.153	0.102	0.064	0.089	0.153	0.051	0.102	0.089	0.076
Adcy2	0.108	0.359	0.108	0.215	0	0.036	0.054	0.036	0.054	0.036	0	0.054	0.161
Adcy3	28.815	17.774	21.642	24.041	14.591	19.879	18.582	20.418	30.162	19.096	19.684	12.412	19.928
Adcy4	0.888	1.12	0.888	0.772	0.27	0.483	0.541	0.56	0.695	0.83	0.386	1.197	1.004
Adcy5	1.217	1.116	0.597	1.116	0.327	0.687	0.755	0.541	0.823	0.541	0.541	0.496	0.811
Adcy6	2.792	2.397	1.69	1.714	0.767	0.623	1.618	1.51	0.875	0.683	1.809	2.66	5.764
Adcy7	86.439	64.536	75.857	80.9	53.691	59.915	64.557	69.062	76.5	65.148	58.47	51.855	65.475
Adcy8	0.328	0.794	0.069	0.19	0.035	0.138	0.035	0.052	0.414	0.207	0.138	0.155	0.138
Adcy9	4.891	2.496	2.809	3.361	1.969	2.295	2.885	3.148	4.553	2.721	3.311	2.609	4.126
Adcyap1	0.21	0.21	0.07	0.07	0.035	0	0.035	0	0.035	0.14	0	0.035	0
Adcyap1r1	0.326	0.651	0.157	0.241	0.121	0.096	0.229	0.096	0.096	0.169	0.157	0.121	0.084
Add1	64.553	47.309	54.801	56.664	39.2	44.268	44.035	49.363	58.965	48.542	49.185	29.9	52.253
Add2	1.22	0.57	0.444	0.127	0.396	0.285	1.759	0.761	0.412	0.206	0.586	0.317	2.044
Add3	79.372	62.706	70.885	71.797	56.606	59.904	58.067	63.806	72.775	61.594	55.265	31.735	63.243
Adh1	0.157	0.628	0.157	0.157	0	0	0.052	0	0.157	0.105	0.052	0.105	0.209
Adh4	0.1	0.552	0	0.1	0	0.05	0	0.05	0	0.05	0	0.05	0
Adh5	48.45	36.555	44.264	44.554	36.224	38.296	49.859	54.501	67.723	55.496	63.288	32.908	63.412
Adh6-ps1	0.584	1.375	0.344	0.791	0.344	0.138	0.309	0.378	0.516	0.447	0.378	0.103	0.172
Adh6a	0.061	0.727	0	0.121	0	0	0.061	0	0	0.303	0	0.061	0.121
Adh7	0.073	0.436	0.073	0.218	0	0	0	0	0.036	0.073	0	0.073	0
Adhfe1	1.418	1.483	1.902	2.192	1.579	2.514	1.257	2.288	2.03	1.515	1.515	1.483	2.159
Adi1	29.369	20.778	23.735	25.853	17.342	19.739	25.294	30.249	30.768	25.054	36.602	16.623	31.367
Adig	1.444	1.263	0.361	0.451	0.271	0.271	0.812	0.902	0.722	0.09	0	0.09	0.18
Adipoq	0.312	0.811	0.125	0.499	0.25	0.499	0	0.125	0.499	0.187	0.062	0	0.187
Adipor1	53.569	37.984	47.584	47.377	34.37	41.066	45.421	51.702	65.658	55.169	48.028	31.199	56.621
Adipor2	46.867	33.24	40.941	43.729	27.313	34.059	40.551	48.096	58.935	43.904	48.271	25.578	53.125
Adk	7.854	6.261	8.422	7.195	6.646	8.404	14.043	16.679	22.483	16.331	21.842	9.887	23.325
Adm	9.387	5.989	6.335	6.392	6.22	9.848	9.214	8.293	13.13	11.287	4.492	2.591	10.193
Adm2	0.432	0.36	0.072	0.072	0.072	0	0	0.072	0	0.072	0	0	0
Adnp	40.599	29.768	35.836	37.326	26.777	28.316	33.255	34.502	38.924	26.826	38.437	25.004	28.842
Adnp2	29.986	19.874	24.349	24.368	16.291	19.467	20.63	20.707	31.438	20.823	29.404	10.789	25.492
Ado	25.723	17.367	20.167	21.746	13.777	19.899	18.752	26.244	31.561	23.786	25.842	13.748	31.725
Adora1	0.097	0.64	0.06	0.084	0	0.024	0	0	0.036	0.072	0.036	0.036	0.012
Adora2a	14.847	7.384	11.363	11.389	5.694	7.852	5.304	7.852	12.715	8.034	7.228	4.732	10.973
Adora2b	1.206	1.068	0.758	1.585	0.345	1.103	0.792	0.276	0.413	0.586	0.586	0.31	0.724
Adora3	5.088	3.026	4.023	2.544	1.582	2.132	2.647	3.335	1.994	1.341	1.1	0.997	1.547
Adpgk	22.695	15.64	20.379	21.869	13.484	18.009	18.475	22.761	29.776	22.362	19.221	17.104	25.29
Adprh	47.87	28.922	39.613	37.943	28.206	33.934	34.984	43.097	55.602	41.952	45.245	20.809	47.249
Adprhl1	1.188	0.933	0.424	0.764	0	0.17	0.17	0.085	0.679	1.018	0.255	0.085	0.339
Adprhl2	38.064	28.426	32.585	33.563	22.359	28.964	33.074	37.477	51.127	39.238	39.483	23.631	45.305
Adra1a	0.036	0.121	0.036	0.114	0.014	0.014	0.007	0.007	0.021	0.057	0	0.007	0
Adra1b	0.386	0.523	0.205	0.273	0.114	0.091	0.273	0.318	0.273	0.205	0.114	0.159	0.136
Adra1d	0.112	0.363	0.139	0.139	0	0.084	0	0	0	0.084	0.056	0.167	0.251
Adra2a	0.479	0.366	0.141	0.113	0.056	0	0.141	0.254	0.197	0.31	0.169	0.113	0.169
Adra2b	0.578	0.908	0.446	0.363	0.281	0.248	0.462	0.363	0.33	0.33	0.347	0.363	0.231
Adra2c	0.249	0.199	0.099	0.199	0	0.025	0.075	0.174	0.199	0.05	0.249	0.075	0.099
Adrb1	2.902	1.088	3.174	3.053	1.391	2.721	2.811	3.507	3.597	1.905	1.481	1.27	2.449
Adrb2	47.907	29.156	36.049	39.826	27.44	30.186	22.818	29.341	35.838	28.206	17.166	11.515	25.142
Adrb3	0.028	0.393	0.084	0.084	0.028	0	0	0	0.028	0.084	0.028	0	0
Adrbk1	97.445	74.91	85.479	87.771	64.1	71.909	77.538	81.415	89.915	76.047	84.733	66.206	87.566
Adrbk2	20.173	12.279	22.636	17.894	10.955	14.751	18.271	16.902	19.365	11.746	10.303	10.266	15.413
Adrm1	48.597	34.811	42.142	40.943	24.022	31.814	39.56	47.906	62.153	50.58	49.381	29.048	58.649
Adsl	41.062	27.927	36.694	37.537	26.782	33.229	40.49	47.66	61.428	48.202	53.625	28.65	59.228
Adss	48.536	36.664	43.218	42.385	36.61	41.955	50.98	54.848	66.103	52.323	66.613	34.461	68.52
Adssl1	18.253	13.668	10.611	11.616	8.952	13.362	14.76	18.864	28.166	20.043	20.393	5.851	21.179
Aebp1	1.734	1.753	0.627	1.089	0.553	0.277	1.162	1.181	1.384	0.756	1.273	1.347	1.513
Aebp2	53.89	38.468	44.805	45.733	34.364	43.139	44.634	47.055	46.815	32.406	56.706	31.702	43.912
Aen	32.802	19.853	24.104	25.873	17.347	23.023	26.291	29.706	37.716	24.276	33.637	21.671	35.529
Aes	48.069	35.892	45.034	43.236	31.247	41.587	38.927	44.472	55.038	46.495	42.149	20.719	49.23
Afap1	6.933	3.949	4.355	4.436	2.961	3.159	4.483	4.378	7.421	4.634	5.133	3.774	5.412
Afap1l1	0.706	0.785	0.157	0.353	0.118	0.137	0.177	0.451	0.216	0.432	0.216	0.883	0.687
Afap1l2	0.487	0.561	0.074	0.191	0	0.074	0.074	0.148	0.106	0.243	0.159	0.381	0.73
Aff1	58.548	38.971	44.722	46.981	33.49	37.798	43.111	44.336	49.073	35.072	54.598	33.556	43.723
Aff2	0.1	0.211	0.011	0.111	0.011	0.011	0.011	0	0.033	0.044	0.011	0.022	0.022
Aff3	84.086	62.366	68.637	75.551	53.2	59.62	59.756	64.233	75.056	59.063	65.854	44.245	64.604
Aff4	36.638	27.101	30.031	32.789	23.308	25.48	24	27.114	30.561	22.82	22.025	12.796	21.524
Afg3l1	33.911	20.272	26.354	28.559	16.911	23.011	25.607	26.869	31.902	22.21	34.551	19.525	28.061
Afg3l2	23.711	14.896	18.758	18.967	13.633	15.963	17.876	19.727	25.882	20.021	26.029	12.027	23.834
Afm	0.116	0.231	0	0.046	0.023	0.023	0.023	0.023	0.046	0.069	0	0.046	0
Afmid	22.586	13.863	14.778	14.934	9.696	13.337	12.325	14.058	19.684	14.35	6.698	4.868	10.728
Afp	4.021	3.35	5.635	4.203	3.229	3.655	2.65	3.076	6.945	4.234	1.127	0.244	2.741
Aftph	65.748	50.295	56.055	60.858	42.985	48.363	49.772	57.465	66.062	52.818	51.513	37.364	57.743
Aga	16.049	10.629	11.433	12.727	10	11.433	10.979	15.314	21.748	15.874	10.14	5.524	15.07
Agap1	5.303	2.766	5.941	5.137	2.986	5.137	4.499	5.153	8.367	4.31	5.169	4.42	4.459
Agap2	59.267	34.557	45.74	48.289	30.014	39.696	33.858	40.478	52.853	38.134	31.473	18.892	40.868
Agap3	27.182	13.693	21.184	21.328	10.725	15.453	20.836	25.851	33.69	23.231	32.032	18.36	34.775
Agbl1	6.724	3.766	2.719	4.87	2.617	2.492	2.822	2.423	2.799	1.627	3.846	3.982	4.653
Agbl2	0.255	0.429	0.04	0.147	0.027	0.013	0.094	0.054	0.121	0.08	0.013	0	0.08
Agbl3	3.189	2.749	1.606	1.91	1.263	1.686	2.182	2.214	2.741	1.894	0.823	0.416	1.031
Agbl4	0.142	0.898	0.142	0.047	0	0	0	0	0.142	0.189	0.142	0.095	0.095
Agbl5	16.622	9.199	10.606	12.403	7.296	8.819	10.468	11.674	13.587	8.946	11.674	7.338	12.414
Ager	25.43	11.567	7.921	9.002	4.276	4.501	10.622	13.368	11.297	7.786	5.491	6.796	7.921
Agfg1	55.993	41.042	51.177	53.405	37.328	44.348	43.654	50.937	58.988	43.917	49.548	28.176	52.806
Agfg2	12.968	7.496	10.508	10.675	4.97	7.948	9.822	11.294	15.779	10.592	14.457	9.002	17.787
Aggf1	45.825	29.111	33.429	37.858	25.261	35.499	31.715	39.371	46.827	34.942	46.56	24.192	45.759
Agk	13.107	8.579	11.32	12.199	7.998	9.309	12.66	14.06	18.529	12.064	16.905	8.088	17.829
Agl	12.347	7.855	8.706	9.77	6.255	6.828	7.03	7.074	8.504	5.311	6.479	3.428	4.896
Agmat	0.704	1.267	0.375	0.751	0.188	0.188	0.188	0.563	0.563	0.047	0.141	0.282	0.188
Agpat1	40.243	23.04	31.218	30.372	14.693	19.712	26.847	33.869	44.557	35.251	27.355	17.908	37.507
Agpat2	14.964	9.632	15.05	13.158	7.052	8.686	7.482	15.222	20.382	16.082	9.288	3.956	14.62
Agpat3	48.159	31.143	40.284	41.392	27.918	33.399	32.944	35.753	45.092	36.169	29.897	19.489	36.149
Agpat4	23.892	15.98	18.314	20.252	13.251	14.992	15.664	18.235	19.066	14.319	14.24	9.533	15.862
Agpat5	18.64	11.118	14.713	14.471	9.94	12.598	24.441	30.453	37.311	21.692	40.513	21.027	41.057
Agpat6	31.691	20.377	24.164	27.503	17.5	20.228	23.567	28.397	36.625	25.952	30.827	18.454	33.271
Agpat9	22.41	14.31	14.022	18.612	10.476	14.166	10.152	12.15	18.216	11.7	18.288	7.884	21.474
Agps	32.399	23.87	27.969	30.436	20.899	26.099	28.648	32.325	37.956	26.979	33.352	17.717	35.315
Agr2	1.23	1.142	0.351	0.264	0.088	0.439	0.264	0.088	0.088	0.176	0	0.088	0.088
Agr3	0.262	0.262	0	0.785	0	0.131	0	0	0	0.131	0	0	0
Agrn	7.429	4.232	4.383	4.47	2.346	3.476	4.017	3.062	3.953	2.863	3.444	2.871	3.5
Agrp	10.628	5.579	5.225	6.642	2.657	4.871	4.96	5.668	5.402	4.074	3.897	2.568	5.225
Agt	0.205	0.369	0.123	0.819	0.123	0.614	0.123	0.205	0.123	0.205	0.123	0.205	0.082
Agtpbp1	22.825	14.959	17.925	20.508	13.235	14.983	15.599	18.861	21.452	14.507	17.34	12.127	18.042
Agtr1a	0.497	0.426	0.071	0.107	0.107	0	0.107	0.036	0.107	0.107	0.036	0.071	0.533
Agtr1b	0.031	0.37	0.031	0.093	0	0.031	0.062	0.031	0.031	0.062	0.031	0	0.062
Agtr2	0	0.097	0	0	0	0	0	0.024	0.049	0	0	0	0
Agtrap	13.05	8.095	10.744	11.055	6.934	9.338	7.931	9.681	13.034	9.272	9.534	4.89	11.333
Agxt	0	0.586	0.084	0.126	0	0.042	0	0	0.084	0.084	0	0	0
Agxt2	0.683	0.841	0.158	0.158	0.105	0.053	0	0.263	0.053	0.053	0.053	0.053	0
Ahctf1	65.58	48.414	56.055	60.492	42.812	48.611	54.59	59.37	69.898	54.016	64.021	41.81	58.659
Ahcy	43.321	33.122	40.258	40.169	30	38.474	58.128	66.007	83.371	64.847	86.493	50.04	87.325
Ahcyl1	70.496	44.966	55.686	59.127	39.86	42.681	51.172	55.686	56.391	37.631	82.231	41.524	49.536
Ahcyl2	11.374	7.492	10.834	10.682	7.454	9.15	9.754	12.175	14.571	10.262	6.831	3.152	8.184
Ahdc1	28.045	13.897	17.845	22.759	11.401	13.897	12.999	15.098	15.158	11.47	14.994	12.351	14.105
Ahi1	15.542	9.911	10.256	11.663	6.32	7.254	11.491	13.473	16.001	9.265	13.746	9.006	15.226
Ahnak	42.845	32.286	38.888	39.688	23.103	22.946	44.012	48.004	43.791	37.367	50.194	44.253	41.786
Ahr	24.462	20.291	24.443	23.079	17.991	21.207	12.358	12.105	21.558	15.73	5.438	2.826	9.278
Ahrr	0.254	0.346	0.353	0.233	0.134	0.275	0.198	0.198	0.254	0.191	0.169	0.064	0.226
Ahsa1	72.722	50.73	64.106	64.226	48.501	60.491	72.059	90.375	99.292	79.168	93.207	43.621	99.111
Ahsa2	18.136	10.928	14.71	15.546	10.426	11.513	11.408	18.283	15.775	9.862	12.516	7.459	13.79
Ahsg	0.077	0.346	0.077	0.653	0.038	0	0	0.038	0.115	0.307	0	0	0.038
Aicda	7.446	4.264	2.775	6.396	4.738	4.095	5.144	6.6	11.71	6.024	2.268	0.643	6.43
Aida	47.247	34.721	38.602	40.894	30.037	35.123	35.666	40.009	44.693	36.651	37.898	22.015	41.497
Aif1	21.825	13.329	18.629	15.355	17.07	28.45	12.783	21.981	28.918	22.293	13.173	9.665	22.682
Aif1l	0.268	0.469	0.045	0.245	0.134	0.089	0.245	0.335	0.357	0.245	0.535	0.134	0.513
Aifm1	22.155	13.41	15.732	16.079	12.412	14.061	15.993	17.946	24.369	16.123	27.385	8.702	23.805
Aifm2	3.181	2.545	2.572	2.379	0.94	1.964	1.964	1.908	4.121	2.71	1.659	0.83	2.572
Aifm3	0.17	0.473	0.114	0.17	0.038	0.132	0.019	0.057	0.151	0.114	0.057	0.076	0.076
Aig1	2.693	1.704	1.837	2.031	1.404	2.084	1.219	1.448	2.066	1.589	0.874	0.848	1.333
Aim1	73.343	51.966	57.369	64.895	40.942	54.449	39.802	43.113	59.992	45.111	36.461	19.238	44.534
Aim1l	4.104	3.024	2.473	3.499	1.631	1.598	2.192	3.088	3.564	2.57	1.555	0.993	3.067
Aim2	47.291	35.356	38.233	39.469	29.152	32.636	31.962	35.693	38.795	31.58	26.298	17.734	32.793
Aimp1	55.82	38.629	45.889	45.957	36.917	41.643	51.231	60.615	71.231	57.943	68.559	34.382	73.285
Aimp2	27.502	17.471	22.543	22.261	15.555	21.134	29.7	34.716	46.326	32.687	42.268	17.245	45.706
Aip	69.993	50.395	55.45	60.116	44.173	52.728	46.118	57.627	68.126	54.05	58.716	24.264	53.894
Aipl1	0.455	0.993	0	0.372	0.29	0.331	0.455	0.166	0.579	0.414	0.621	0	0.497
Aire	2.713	1.762	2.431	1.269	0.67	1.445	1.797	1.163	2.608	1.409	0.176	0.176	0.493
Airn	2.409	2.753	2.031	1.893	1.377	1.205	2.788	2.203	2.168	1.721	7.434	7.434	5.369
Ajap1	0.074	0.222	0.018	0.111	0	0.018	0	0.018	0.018	0.018	0.018	0	0
Ak1	0.617	1.029	0.172	0.206	0.069	0.137	0.103	0.206	0.103	0.137	0.034	0.103	0.274
Ak2	51.501	33.64	40.785	39.918	31.664	34.854	43.386	48.415	58.09	45.813	62.842	35.34	63.085
Ak3	54.15	38.715	44.453	47.499	33.054	38.74	50.926	57.273	63.518	48.667	60.319	34.679	58.06
Ak4	0.217	0.485	0.14	0.268	0.038	0.089	0.153	0.179	0.37	0.051	0.562	0.319	0.383
Ak5	2.252	1.536	1.208	1.884	0.942	1.699	2.232	1.884	1.085	0.84	1.003	1.085	0.84
Ak7	1.209	0.932	0.277	0.454	0.454	0.378	2.696	3.452	4.006	2.847	1.89	0.504	1.965
Ak8	6.415	4.449	3.466	2.949	1.19	3.001	2.949	2.742	3.518	2.431	1.552	1.293	2.638
Akap1	2.407	2.106	2.313	2.501	1.354	2.388	13.219	13.783	21.36	11.244	34.015	15.908	30.01
Akap10	55.201	40.164	44.502	50.529	33.372	40.026	42.166	45.327	51.275	37.71	40.321	29.426	42.421
Akap11	38.348	27.231	31.446	34.268	22.91	25.703	29.151	31.276	35.171	24.097	34.02	21.367	26.862
Akap12	35.971	22.641	20.026	25.561	15.785	19.401	34.364	35.417	40.542	22.24	69.201	37.658	54.345
Akap13	82.176	62.89	72.248	74.599	53.97	57.55	60.102	61.378	69.058	57.113	56.624	42.431	54.86
Akap14	3.429	2.832	1.081	2.273	0.894	1.193	1.901	2.087	1.379	0.559	1.416	0.82	0.82
Akap17b	27.83	15.49	13.436	17.474	11.365	15.942	21.46	22.138	26.559	17.996	29.57	18.901	32.668
Akap2	16.912	11.14	13.165	13.904	9.947	11.376	12.367	12.19	16.912	12.216	11.308	4.873	9.964
Akap3	0.076	0.807	0.202	0.101	0	0.076	0	0.126	0.202	0.177	0.05	0	0
Akap4	0.05	0.151	0.05	0.025	0	0	0.076	0	0	0	0.025	0	0.025
Akap5	8.106	5.463	5.319	6.827	3.701	3.574	4.218	3.93	3.168	2.092	2.465	2.397	2.71
Akap6	0.331	0.57	0.193	0.169	0.285	0.239	0.039	0.077	0.139	0.062	0.031	0.054	0.039
Akap7	13.619	7.694	9.034	10.356	6.32	7.196	6.681	8.879	10.785	6.526	7.917	5.341	8.587
Akap8	59.033	41.822	49.321	51.409	34.997	40.939	42.089	47.008	49.993	39.888	48.746	37.393	48.886
Akap8l	47.007	31.031	37.7	38.723	25.345	29.211	28.638	32.995	36.411	28.474	24.874	25.058	31.358
Akap9	36.017	23.362	27.124	29.896	21.406	22.904	22.255	25.268	24.145	16.945	25.63	17.694	18.443
Akirin1	53.771	37.183	45.639	48.147	34.472	45.801	43.414	49.321	58.384	44.546	44.83	24.074	49.159
Akirin2	46.257	34.067	40.398	40.634	27.783	33.925	33.216	43.8	50.604	36.24	40.634	27.452	45.076
Akna	90.659	63.031	77.912	79.951	57.713	57.641	63.472	72.94	76.493	61.254	63.484	48.782	68.206
Aknad1	0.124	0.186	0	0.078	0.031	0	0.078	0.016	0	0	0.016	0.016	0.047
Akp3	0.064	0.255	0.064	0.16	0.032	0	0	0.064	0.096	0.128	0.064	0	2.999
Akr1b10	20.089	14.427	16.504	17.101	10.244	13.146	10.756	14.626	18.581	11.553	10.927	6.915	16.162
Akr1b3	0.877	0.713	0.438	0.713	0.438	1.096	0.877	0.767	1.261	0.767	0.932	0.438	1.151
Akr1b7	2.89	1.552	3.799	2.248	3.264	5.405	2.14	3.264	7.759	4.549	3.585	1.445	7.385
Akr1b8	1.889	1.314	0.328	0.164	0.082	0.164	0.082	0.328	0.821	0.903	0.411	2.135	0.493
Akr1c12	0.475	0.686	0.106	0.158	0	0.422	0.158	0.158	0.369	0.264	0.106	0	0.158
Akr1c13	1.872	1.227	1.356	0.71	1.485	2.711	0.775	2.453	3.099	1.807	1.162	0.581	3.486
Akr1c14	0.216	0.37	0	0.246	0	0.031	0.092	0	0.123	0.031	0	0.216	0
Akr1c18	0	0.58	0.097	0	0	0	0	0	0	0	0.048	0	0.097
Akr1c19	0.065	0.131	0.196	0.457	0.065	0	0	0.131	0	0	0	0	0.327
Akr1c20	0.269	0.307	0.269	0.23	0.192	0.269	0.115	0.192	0.384	0.077	0.154	0.115	0.154
Akr1c21	0.173	0.404	0.231	0.173	0	0.058	0.116	0.173	0.058	0.231	0	0.116	0.058
Akr1c6	0.048	0.194	0	0.097	0	0	0.048	0.048	0	0	0	0	0
Akr1d1	0.847	0.589	0.494	0.424	0.353	0.259	0.282	0.4	0.141	0.259	0.377	0.33	0.165
Akr1e1	9.012	5.486	7.109	5.486	4.982	7.109	11.028	17.353	25.806	14.274	16.402	5.206	19.704
Akr7a5	25.135	16.264	23.263	22.573	16.018	22.474	23.903	32.528	47.757	36.865	25.234	10.103	36.816
Akt1	57.941	39.292	47.353	49.291	31.569	37.579	52.324	54.487	62.463	45.78	68.558	45.106	65.609
Akt1s1	36.565	21.179	23.795	24.792	14.514	26.848	25.789	30.025	46.968	33.824	33.575	15.137	41.424
Akt2	47.888	32.303	38.731	40.227	28.583	34.506	35.254	39.358	50.294	39.964	41.642	22.418	44.452
Akt3	47.04	34.346	38.814	41.536	29.553	30.264	28.012	30.432	35.105	25.892	33.371	20.666	30.095
Aktip	22.608	14.85	16.972	18.681	12.032	14.438	14.027	19.441	22.196	16.465	14.185	8.422	20.581
Alad	27.044	15.764	20.531	18.124	13.026	18.501	22.466	24.306	33.227	23.221	29.026	15.764	31.622
Alas1	32.777	22.076	28.417	29.289	18.786	22.908	25.762	32.539	48.551	35.551	32.42	14.07	41.258
Alas2	20.882	8.865	13.593	11.163	7.519	13.757	32.932	10.999	7.519	22.129	11.426	5.22	11.557
Alb	0.272	0.623	0.156	2.102	0.039	0	0.156	0.039	0.117	1.129	0.039	0.078	0.117
Alcam	24.609	19.32	22.617	25.182	14.619	17.156	5.905	8.342	12.727	7.353	2.867	1.677	5.317
Aldh16a1	29.256	17.256	23.204	24.713	13.302	18.782	21.539	24.071	33.87	26.083	25.944	18.799	30.609
Aldh18a1	28.25	20.023	26.246	25.291	17.675	23.631	32.659	36.954	51.671	37.355	48.922	24.299	48.254
Aldh1a1	1.14	0.391	0.619	0.293	0.554	0.749	2.378	0.684	0.261	1.596	0.424	0.195	0.977
Aldh1a2	0.308	0.586	0.401	0.062	0.432	0.494	0.339	0.216	0.833	0.432	0.401	0.093	0.524
Aldh1a3	0.72	0.736	0.402	0.669	0.351	0.569	0.435	0.335	0.452	0.335	0.335	0.201	0.351
Aldh1a7	0.278	0.463	0.123	0.031	0.123	0.093	0.247	0.031	0.062	0.062	0.093	0.247	0.308
Aldh1b1	10.83	9.581	7.914	9.622	7.748	13.621	9.789	14.788	27.909	18.745	18.12	4.166	17.828
Aldh1l1	1.382	1.017	1.408	1.017	0.809	2.4	1.148	0.73	1.956	1.382	1.226	0.626	1.408
Aldh1l2	5.384	4.381	3.6	3.842	2.312	2.935	5.035	3.42	2.185	1.393	1.742	1.32	1.035
Aldh2	92.862	66.125	81.648	80.397	65.152	80.722	87.95	101.574	120.156	104.632	105.652	57.645	112
Aldh3a1	0.194	0.736	0.155	0.388	0	0.078	0	0.078	0.155	0.116	0	0	0.078
Aldh3a2	34.221	22.001	27.574	29.65	19.906	23.221	20.671	28.339	34.039	25.607	22.784	12.876	26.499
Aldh3b1	37.584	23.742	29.866	29.782	23.574	31.209	27.937	36.032	49.749	35.529	26.552	13.759	39.388
Aldh3b2	0.278	0.525	0.124	0.278	0	0.031	0.093	0.031	0.093	0.031	0.185	0	0.124
Aldh4a1	28.855	18.002	22.663	25.887	14.172	18.737	19.535	28.632	38.143	28.185	24.45	9.544	28.887
Aldh5a1	0.138	0.633	0.173	0.311	0.092	0.115	0.449	0.437	0.564	0.46	0.391	0.161	0.368
Aldh6a1	16.809	12.173	12.72	13.314	8.821	10.675	9.439	15.169	19.972	11.698	9.605	5.445	13.41
Aldh7a1	6.944	4.637	6.073	5.555	4.449	5.179	5.508	5.861	8.192	5.508	8.474	2.589	8.404
Aldh8a1	0.328	1.035	0.05	0.303	0.278	0.303	0.202	0.278	0.101	0.151	0.202	0.151	0.05
Aldh9a1	33.475	22.278	29.637	28.378	20.703	22.565	30.869	33.933	37.741	25.686	47.592	21.935	35.25
Aldoa	65.008	53.901	61.233	63.338	50.671	57.531	59.164	65.589	77.603	68.311	63.629	31.615	72.558
Aldoart1	0.204	0.34	0.102	0.272	0.068	0.034	0.068	0.068	0.068	0.136	0.068	0.068	0.068
Aldoart2	0	0.209	0.084	0.084	0	0	0	0.167	0.084	0	0	0	0
Aldob	0.683	0.455	0.39	0.228	0.098	0.358	0.26	0.878	0.358	0.26	0.13	0.033	0.293
Aldoc	9.946	11.045	10.825	8.902	6.155	8.902	9.671	13.573	31.322	27.146	5.935	2.198	15.551
Alg1	40.795	25.936	34.15	37.288	18.921	28.243	28.612	32.396	42.595	31.935	28.474	22.244	34.75
Alg10b	35.678	24.569	28.988	30.65	21.305	23.494	29.941	36.711	42.55	29.738	39.245	20.454	40.097
Alg11	38.932	28.612	30.32	34.163	25.836	29.537	27.687	41.494	49.395	34.946	34.946	15.872	45.551
Alg12	29.461	18.844	22.569	24.649	16.608	22.786	20.241	22.941	29.026	21.979	16.857	11.672	20.955
Alg13	9.389	5.326	6.218	7.44	5.192	5.418	6.372	6.321	6.29	2.863	8.455	5.613	6.844
Alg14	23.899	16.805	19.423	20.352	12.414	16.383	16.889	20.352	26.347	17.565	16.805	8.191	19.845
Alg2	36.835	23.784	27.544	32.047	19.434	22.713	25.161	29.249	31.851	21.664	26.342	19.827	23.784
Alg3	28.933	17.435	23.522	22.846	12.55	18.487	23.672	27.806	38.327	23.973	33.442	17.735	36.824
Alg5	16.355	10.549	13.673	14.145	10.402	11.05	13.143	15.205	21.305	16.473	20.333	8.929	20.127
Alg6	15.809	11.799	12.131	13.434	8.326	11.697	13.561	15.809	18.925	11.033	18.925	12.055	20.048
Alg8	20.585	11.742	14.677	16.596	10.123	12.795	22.316	25.365	26.004	15.768	33.794	21.865	29.467
Alg9	20.149	12.88	16.217	16.154	10.032	13.752	12.944	15.473	21.319	13.688	15.941	8.268	16.898
Alk	0.088	0.428	0.055	0.274	0.011	0.011	0.011	0.055	0.066	0.099	0.132	0.055	0.022
Alkbh1	27.372	17.861	22.31	23.252	15.143	18.409	26.934	27.788	29.739	20.973	26.78	23.384	27.657
Alkbh2	16.466	6.687	12.05	11.735	6.309	9.148	9.653	13.186	15.141	9.4	11.419	8.517	14.637
Alkbh3	20.172	13.658	17.058	17.258	10.486	13.286	13.915	13.572	19.715	14.4	15.343	8.8	17.372
Alkbh4	18.117	11.5	13.073	14.069	6.521	10.472	11.885	14.647	18.213	13.17	13.041	10.279	17.089
Alkbh5	55.242	36.669	44.706	48.176	31.433	36.796	44.245	52.298	58.585	42.446	58.505	32.563	50.961
Alkbh6	38.677	24.152	28.535	27.418	18.995	25.269	21.745	32.059	43.06	33.09	23.722	12.549	35.067
Alkbh7	20.605	12.04	14.787	18.019	11.717	15.676	12.848	19.15	26.504	20.686	15.029	5.818	23.514
Alkbh8	41.488	27.813	30.57	34.507	24.699	26.775	30.069	39.59	40.127	23.697	46.821	25.236	37.013
Allc	0	0.642	0.138	0.229	0	0	0.046	0	0.138	0.138	0.092	0	0
Alms1	12.468	8.196	9.184	10.481	6.391	8.402	13.262	13.485	15.278	7.088	25.987	15.747	16.917
Alox12	2.235	1.426	1.503	1.849	0.963	1.002	1.117	1.888	1.194	1.291	2.196	2.986	5.24
Alox12b	0.114	0.911	0.142	0.085	0	0.028	0.057	0.028	0.142	0.114	0.057	0.057	0.085
Alox12e	0.278	0.835	0.046	0.371	0	0.046	0	0	0.232	0	0	0	0
Alox15	1.588	0.969	1.05	0.781	0.135	0.188	0.323	0.646	2.422	1.588	0.269	0.135	0.35
Alox5	1.197	0.878	0.266	0.772	0.266	0.506	0.346	0.772	0.931	0.745	0.319	0.532	0.665
Alox5ap	18.341	8.994	18.605	8.73	8.024	15.167	8.818	12.698	21.163	12.874	8.112	3.086	11.022
Alox8	1.708	1.45	1.337	1.305	1.063	0.983	1.128	1.24	1.047	1.24	1.063	1.031	1.063
Aloxe3	1.087	1.215	1.119	0.479	0.447	0.32	0.288	0.32	1.247	0.543	0.416	0.32	0.447
Alpi	0.113	0.539	0.028	0.142	0	0	0	0.028	0.142	0.028	0	0.057	0.964
Alpk1	5.668	3.782	4.3	4.679	2.449	3.851	2.84	2.541	3.667	2.426	2.092	2.288	3.437
Alpk2	9.428	5.828	6.328	6.419	4.882	5.019	5.146	8.246	10.956	6.937	2.455	2.027	5.137
Alpk3	2.32	1.711	0.669	1.042	0.344	0.383	0.442	0.492	0.344	0.315	0.118	0.157	0.098
Alpl	13.111	11.7	12.158	10.71	9.604	13.644	31.519	34.339	51.375	29.384	73.9	33.462	64.371
Alppl2	0.076	0.683	0.038	0.114	0.076	0.038	0	0.038	0.114	0.076	0	0	0.114
Als2	23.76	15.435	17.705	19.974	11.918	15.252	11.326	14.897	15.65	10.412	9.82	5.12	9.949
Als2cl	6.052	9.643	5.387	7.625	3.613	2.283	1.862	4.899	2.749	2.195	0.975	2.039	7.138
Als2cr11	0.063	0.22	0.126	0.157	0.031	0.031	0.063	0	0.094	0.157	0.063	0.126	0.094
Als2cr12	2.707	1.949	1.877	1.949	1.444	1.191	1.588	1.371	1.805	1.552	1.191	0.577	1.877
Alx1	0.185	0.247	0.154	0.216	0.031	0	0.031	0.031	0.062	0.062	0.062	0.092	0.092
Alx3	0.25	0.465	0.25	0.107	0.036	0.072	0.107	0.072	0	0.143	0	0.036	0.036
Alx4	0.978	1.253	0.993	1.1	0.535	0.397	0.687	0.519	0.642	0.581	0.519	0.672	0.55
Amacr	4.744	3.457	4.138	5.35	3.356	3.911	3.255	5.047	8.226	5.097	4.693	1.968	6.006
Ambn	0.293	0.419	0.084	0.252	0.042	0.084	0.252	0.252	0.042	0.042	0.042	0	0.042
Ambp	0.122	0.672	0.061	0.428	0	0	0	0	0	0.366	0	0.183	0
Ambra1	38.316	24.465	30.483	32.008	20.244	25.363	24.998	26.411	31.512	23.735	25.616	17.904	26.252
Amd1	0.152	0.076	0.051	0.177	0.076	0.127	0.101	0.203	0.127	0	0.101	0	0.228
Amdhd1	0.492	0.656	0.082	0.328	0.137	0.41	1.067	0.902	2.461	0.574	1.613	0.82	2.735
Amdhd2	23.664	12.062	17.445	18.482	10.162	14.912	11.486	13.876	19.202	13.127	10.277	7.6	15.027
Amelx	2.547	1.828	1.959	2.22	2.024	1.437	0.392	0.326	0.261	0.196	0.457	0.261	0.392
Amfr	52.895	38.972	48.577	49.147	33.565	43.584	38.004	45.657	60.168	49.147	37.538	21.749	46.918
Amh	9.157	4.377	3.225	5.529	1.209	2.937	4.78	5.471	5.01	3.628	4.089	5.529	4.204
Amhr2	5.131	3.087	0.709	1.21	0.417	0.334	0.667	1.585	1.126	0.709	0.25	0.417	0.292
Amica1	19.804	12.415	16.287	13.863	10.996	15.636	13.035	14.011	22.021	15.784	5.587	3.045	11.025
Amigo1	14.57	8.24	7.089	9.69	5.846	6.445	5.432	9.552	9.138	4.649	8.816	4.995	7.918
Amigo2	12.87	7.08	10.371	8.455	6.206	8.934	8.767	12.328	15.264	10.558	4.394	2.811	9.309
Amigo3	24.666	16.033	20.787	20.63	12.378	19.038	18.23	19.396	22.312	15.45	12.625	9.597	15.652
Ammecr1	12.782	8.795	9.473	10.152	6.448	6.801	10.703	11.962	12.386	6.165	17.533	6.843	10.802
Ammecr1l	23.545	14.67	17.967	20.056	12.34	13.861	16.663	21.444	21.939	13.91	20.418	11.99	17.146
Amn	8.458	4.104	3.42	4.167	0.871	2.985	2.488	2.55	3.047	2.363	1.057	2.363	1.43
Amn1	13.721	8.465	10.14	10.744	6.837	8.93	8.977	9.581	8.093	5.907	6.698	3.907	8.884
Amot	0.9	0.623	1.027	1.027	0.438	0.635	0.381	0.623	0.381	0.254	0.935	0.242	0.392
Amotl1	0.73	0.995	0.448	0.746	0.265	0.323	0.597	0.697	0.887	0.63	5.4	1.526	1.327
Amotl2	0.259	0.332	0.083	0.104	0.031	0.062	0.176	0.176	0.073	0.124	0.041	0.332	0.384
Ampd1	0.527	0.831	0.083	0.637	0.139	0.249	0.305	0.194	0.166	0.416	0.305	0.166	0.194
Ampd2	26.208	14.356	19.725	20.016	10.48	13.293	25.59	26.311	33.84	23.927	35.281	25.813	33.429
Ampd3	25.363	16.212	19.529	21.371	13.495	16.105	14.508	14.171	18.116	11.653	13.157	9.12	13.787
Amph	0.132	0.289	0.072	0.084	0	0.024	0.024	0	0.048	0.096	0.024	0.012	0.024
Amt	11.604	6.234	7.241	7.624	4.987	3.98	4.747	6.569	7.049	4.46	3.453	3.309	5.658
Amtn	0.281	0.657	0.281	0.188	0	0.094	0	0.094	0	0.563	0.188	0	0
Amy1	1.07	1.025	0.312	1.114	0.312	0.267	0.267	0.624	0.758	0.58	0.089	0.089	0.446
Amy2a3	0	0	0	0	0	0	0	0	0	0	0	0	0
Amy2a4	0	0	0	0	0	0	0	0	0	0	0	0	0
Amy2a5	0	0	0	0	0	0	0	0	0	0	0	0	0
Amy2b	0	0.121	0	0	0.04	0.04	0	0	0	0.081	0	0.04	0.04
Amz1	8.189	4.159	8.373	6.588	3.165	5.337	9.477	11.06	15.439	11.336	7.122	7.232	9.753
Amz2	12.519	8.568	8.764	9.898	5.177	6.742	6.886	9.024	13.393	8.92	9.677	4.251	11.567
Anapc1	75.583	54.59	64.832	67.251	45.931	54.342	66.121	68.732	82.705	61	83.553	46.666	71.491
Anapc10	10.015	8.439	7.04	8.594	6.373	7.95	6.662	9.038	10.015	7.062	8.172	3.886	8.483
Anapc11	15.565	9.785	11.264	11.082	7.191	9.079	9.307	12.265	15.155	9.99	12.038	6.03	13.38
Anapc13	36.36	23.071	32.484	28.054	28.054	32.669	28.608	38.575	51.31	35.252	49.649	21.779	53.156
Anapc16	41.327	25.18	34.34	36.172	25.947	29.781	31.698	40.39	46.525	37.621	33.445	23.305	42.009
Anapc2	52.803	31.387	39.265	43.529	27.249	30.789	31.687	35.077	36.224	26.027	45.598	27.573	31.587
Anapc4	42.39	29.927	33.84	36.183	25.337	30.386	31.352	37.801	46.569	36.183	38.018	19.009	42.414
Anapc5	40.648	30.352	37.559	37.849	27.147	30.932	40.329	44.244	50.146	41.068	51.031	33.107	51.002
Anapc7	21.208	12.236	16.014	15.208	11.083	13.458	13.278	16.139	19.93	13.847	20.68	9.014	19.458
Ang	0.149	0.349	0.648	0.448	0.149	0.448	0.399	0.249	0.548	0.448	0.997	0.548	0.997
Ang2	0.657	2.189	1.751	0	0.438	0.438	0	1.314	0	0.219	0.438	0	0.438
Ang3	0	0	0	0	0	0	0	0	0	0	0	0	0
Ang4	0	0.435	0.109	0.326	0	0	0	0	0	0.109	0	0.217	0
Ang5	0	0	0	0.164	0	0	0	0.327	0	0	0	0	0.164
Ang6	0	0.151	0	0.151	0	0	0	0	0	0	0	0	0
Angel1	8.502	5.214	6.872	7.717	3.851	4.814	5.036	4.917	7.035	4.118	4.754	3.555	4.34
Angel2	40.835	30.711	36.012	36.713	24.384	27.48	30.25	36.542	43.553	32.541	33.738	20.503	36.2
Angpt1	1.956	0.905	0.945	1.038	0.905	0.985	0.24	0.812	0.692	0.679	0.426	0.373	0.852
Angpt2	21.634	12.158	15.057	15.966	8.264	11.553	22.802	20.206	14.235	6.62	23.971	20.25	12.894
Angpt4	1.614	1.486	0.977	1.869	0.679	1.317	0.849	0.34	0.255	0.34	0.297	0.34	0.34
Angptl1	66.164	48.186	60.182	62.521	45.813	50.859	42.004	36.089	30.509	19.582	29.64	24.761	21.62
Angptl2	7.176	3.983	4.513	6.398	3.452	4.265	2.957	2.58	1.39	0.919	2.003	1.885	1.65
Angptl3	0.354	0.293	0.385	0.246	0.062	0.185	0.293	0.246	0.216	0.2	0.216	0.046	0.2
Angptl4	5.371	3.155	5.371	3.623	3.965	5.798	5.584	6.906	17.094	7.375	11.638	5.243	15.261
Angptl6	2.117	1.016	1.482	1.905	1.016	1.566	1.101	2.794	3.979	2.201	2.286	1.439	3.979
Angptl7	12.6	7.18	8.535	9.958	5.927	5.555	6.334	5.893	3.793	1.931	6.537	5.351	4.776
Ank	30.46	20.763	19.211	23.868	15.358	17.659	14.134	14.828	15.212	9.971	7.907	5.369	8.729
Ank1	2.992	1.314	1.095	0.657	0.897	0.719	2.903	0.719	0.493	0.329	0.801	0.52	2.677
Ank2	1.095	1.063	1.119	1.401	0.749	0.749	1.071	0.983	1.216	0.789	1.119	0.749	0.999
Ank3	0.175	0.295	0.105	0.117	0.053	0.061	0.099	0.082	0.105	0.07	0.12	0.128	0.408
Ankar	0.116	0.363	0.05	0.297	0.033	0.033	0.033	0.033	0.198	0.083	0.149	0.099	0.132
Ankdd1b	11.163	7.094	5.946	7.442	4.173	4.59	6.99	7.337	7.581	3.651	6.155	2.504	4.938
Ankfn1	0.18	0.6	0.06	0.12	0	0	0.03	0	0.09	0.06	0.03	0.03	0.03
Ankfy1	37.25	26.182	29.647	32.487	22.69	26.312	27.529	30.988	34.078	26.301	28.707	17.97	26.866
Ankhd1	65.898	46.496	55.472	59.309	41.598	46.397	46.695	50.723	55.82	42.551	51.345	33.533	44.167
Ankib1	38.095	26.023	32.981	34.918	24.483	31.014	29.332	32.593	40.325	29.908	29.332	17.818	32.215
Ankk1	0.312	0.585	0	0.39	0.039	0	0	0	0.039	0	0	0	0
Ankle1	8.54	4.376	4.376	4.482	1.936	3.978	17.53	18.459	16.417	6.285	26.548	23.073	26.998
Ankle2	69.453	54.148	59.315	64.21	45.627	55.055	59.255	66.582	81.282	66.25	60.645	39.055	71.311
Ankmy1	1.415	1.369	0.696	0.719	0.418	0.626	1.299	1.276	1.531	0.603	0.348	0.162	0.371
Ankmy2	9.439	7.372	8.391	8.693	6.465	8.372	7.636	9.269	14.743	10.864	9.231	3.87	11.855
Ankra2	14.632	9.63	10.866	11.572	8.591	8.336	9.395	11.239	12.239	9.827	9.277	5.825	11.082
Ankrd1	0.15	0.3	0.038	0.15	0	0.075	0	0.038	0.113	0.075	0.038	0.075	0
Ankrd10	41.308	27.273	34.668	37.422	24.38	29.342	33.368	38.918	43.601	33.047	38.708	29.007	41.071
Ankrd11	51.603	35.119	41.236	43.677	29.523	30.895	32.728	35.229	38.112	29.518	39.418	28.534	34.963
Ankrd12	32.858	20.429	23.731	26.097	18.758	19.582	16.204	21.72	19.675	13.458	14.352	9.8	14.299
Ankrd13a	95.979	71.056	86.522	88.054	59.125	73.972	80.748	92.237	114.479	92.738	97.452	52.349	100.309
Ankrd13b	1.319	1.383	1.149	0.915	0.383	0.447	7.746	8.788	8.15	4.426	24.088	18.534	15.597
Ankrd13c	45.633	29.577	36.637	35.612	27.499	33.05	30.773	35.868	41.846	27.271	36.694	20.525	35.811
Ankrd13d	76.803	40.295	38.077	47.434	22.987	25.745	36.455	42.025	40.944	24.88	29.099	32.074	33.263
Ankrd16	25.348	15.425	17.42	19.452	10.679	13.753	14.13	15.892	18.049	12.728	13.034	13.016	14.67
Ankrd17	44.147	30.41	35.039	38.618	27.827	29.765	34.801	36.539	39.555	28.552	41.813	25.152	31.715
Ankrd2	0.908	0.908	0.21	0.489	0.07	0.14	0	0.21	0.419	0.768	0.279	0.908	0.559
Ankrd22	0.381	0.343	0.038	0.114	0.038	0.152	0	0.076	0.152	0.152	0	0.038	0
Ankrd23	46.83	25.62	24.976	29.634	13.826	19.574	26.611	31.418	32.756	24.48	16.502	19.624	25.917
Ankrd24	2.63	1.523	1.617	1.523	0.766	0.74	0.979	1.413	1.506	0.928	0.928	0.681	1.243
Ankrd26	23.752	13.086	16.548	18.245	12.418	13.531	16.827	18.94	19.747	12.098	28.55	17.174	22.194
Ankrd27	33.676	20.13	25.846	27.26	16.253	21.027	24.767	28.781	38.982	26.074	32.84	18.351	34.847
Ankrd28	30.579	21.339	24.764	26.332	17.658	21.157	21.382	21.979	24.476	15.983	34.366	18.458	22.363
Ankrd29	0.274	0.498	0.149	0.274	0.1	0.075	0.199	0.174	0.075	0.125	0.174	0.199	0.1
Ankrd32	22.513	16.038	17.712	20.303	13.736	16.116	18.367	20.734	25.313	15.672	23.22	14.089	23.115
Ankrd33	0.208	0.624	0.042	0.166	0.042	0	0.083	0.083	0.125	0	0.042	0.042	0
Ankrd33b	4.932	4.235	3.417	4.387	2.917	3.917	1.659	2.409	3.743	2.44	1.402	0.886	1.841
Ankrd34a	0.123	0.319	0.074	0.074	0.074	0.147	0.074	0.123	0.074	0.098	0.221	0.197	0.098
Ankrd34b	0.176	0.33	0.264	0.264	0.022	0.154	0.286	0.154	0.022	0	0.154	0.088	0.242
Ankrd34c	0.164	0.262	0.033	0.033	0	0	0.065	0	0.065	0	0	0.065	0
Ankrd35	0.67	1.173	0.317	0.242	0.037	0.056	0.112	0.354	0.298	0.242	0.838	1.583	1.806
Ankrd36	0.233	0.675	0.093	0.233	0.023	0.047	0.023	0.047	0.023	0.256	0	0.093	0.047
Ankrd37	25.435	15.988	19.185	20.711	10.174	13.008	16.569	31.031	31.612	22.746	19.549	10.101	28.996
Ankrd39	20.857	11.942	13.697	15.055	8.518	11.291	14.461	17.574	19.668	14.376	11.773	9.707	15.734
Ankrd40	42.375	26.16	32.042	34.88	20.748	25.16	29.264	32.164	43.948	32.409	38.332	20.156	42.436
Ankrd42	0.207	0.429	0.18	0.138	0.083	0.29	0.263	0.111	0.277	0.152	0.277	0.304	0.152
Ankrd44	89.977	69.185	78.991	82.01	59.367	66.902	62.31	69.845	76.644	58.276	57.198	39.984	55.828
Ankrd45	0.262	0.384	0.087	0.297	0.07	0.105	0.087	0.14	0.122	0.017	0.07	0.105	0.087
Ankrd46	22.784	14.714	16.992	20.058	10.285	13.159	14.501	19.185	23.359	17.226	15.927	8.347	17.29
Ankrd49	20.964	14.932	16.112	18.471	12.841	15.79	21.875	24.127	29.569	22.519	22.572	14.959	27.961
Ankrd50	7.598	5.071	5.854	6.461	4.035	5.004	4.144	5.484	6.688	4.507	5.02	2.763	4.961
Ankrd52	46.051	27.796	35.023	37.77	22.203	26.319	32.631	30.386	32.306	21.189	41.443	27.747	26.565
Ankrd53	4.459	2.706	3.392	2.554	1.982	2.782	2.134	3.545	2.668	1.22	2.821	2.173	1.944
Ankrd54	20.068	11.902	14.413	15.372	7.206	12.963	13.474	16.373	22.15	15.127	15.638	10.024	19.925
Ankrd55	0.784	1.042	0.67	0.65	0.619	0.722	1.093	1.217	1.32	0.897	0.65	0.454	0.928
Ankrd6	1.978	1.244	0.702	1.234	0.627	0.978	1.649	2.957	2.967	1.372	2.255	1.436	2.744
Ankrd60	0.082	0.657	0.329	0.329	0	0.247	0.329	0	0.082	0.082	0.164	0.164	0.411
Ankrd61	23.726	12.976	16.288	18.025	13.085	15.039	14.768	13.356	10.316	7.112	10.75	8.252	7.655
Ankrd7	0.317	0.507	0.317	0.761	0.19	0.19	0.254	0.634	0.254	0.317	0.063	0.317	0.634
Ankrd9	13.905	6.257	6.04	7.734	5.084	8.473	9.081	10.168	14.513	8.777	17.337	8.604	16.425
Anks1	24.007	13.006	17.499	18.208	9.603	13.714	15.653	18.049	21.723	15.131	19.345	14.796	19.942
Anks1b	0.206	0.422	0.097	0.19	0.043	0.092	0.152	0.146	0.119	0.103	0.065	0.097	0.049
Anks3	58.44	37.951	44.698	50.25	32.149	37.424	34.009	42.865	46.419	32.871	31.288	26.541	37.091
Anks4b	0.197	0.132	0	0.132	0	0.033	0.033	0.033	0.033	0.132	0	0	0.066
Anks6	1.731	1.46	0.865	1.406	0.541	0.838	0.784	0.73	1.568	0.919	0.541	0.703	1.163
Ankzf1	26.998	17.629	19.463	21.357	12.109	15.977	19.886	23.311	27.381	20.45	18.737	14.083	24.741
Anln	9.375	6.572	6.191	5.883	4.739	6.484	21.669	22.901	23.576	9.8	45.743	26.598	36.09
Ano1	0.254	0.964	0.085	0.152	0.034	0.051	0.017	0.118	0.085	0.135	0.051	0.271	0.693
Ano10	22.431	15.794	18.21	19.521	12.118	15.402	12.458	13.224	18.857	13.871	9.599	5.582	12.186
Ano2	0.215	0.569	0.031	0.123	0.015	0	0	0.061	0.138	0.077	0.015	0.015	0.046
Ano3	0.098	0.294	0.118	0.078	0	0	0.02	0.098	0	0.059	0.02	0.078	0
Ano4	0.072	0.278	0.048	0.097	0.012	0.012	0.024	0.024	0.06	0.036	0.012	0	0.012
Ano5	0.118	0.371	0.042	0.059	0.051	0.008	0.008	0.034	0.025	0.076	0.008	0.017	0.084
Ano6	43.959	29.208	34.755	38.095	23.479	27.307	26.429	31.5	39.924	26.941	32.329	19.797	32.939
Ano7	1.103	1.222	0.447	0.626	0.537	0.745	0.835	0.477	0.656	0.328	0.417	0.238	0.686
Ano8	13.747	7.239	11.945	11.555	4.962	8.649	8.309	11.928	13.679	9.074	10.433	10.093	14.613
Ano9	0.502	1.129	0.351	0.251	0.251	0.426	0.226	0.326	0.176	0.251	0.125	0.1	0.226
Anp32a	93.516	69.236	80.101	82.263	66.963	71.232	78.327	85.035	93.848	77.108	118.184	63.194	107.041
Anp32b	61.943	40.377	47.17	51.065	34.439	41.137	47.74	52.395	46.552	32.539	83.556	55.197	47.74
Anp32e	38.534	24.419	30.523	30.873	23.142	25.888	37.013	36.173	36.873	24.838	61.746	31.52	44.866
Anpep	1.931	2.459	3.496	2.073	1.24	4.634	2.114	1.565	1.504	0.996	0.915	0.366	1.463
Antxr1	1.123	0.949	0.249	0.527	0.279	0.377	0.972	0.806	1.13	0.686	0.912	0.814	1.168
Antxr2	54.929	39.084	39.57	43.709	27.921	31.604	12.448	14.132	21.412	13.161	9.022	4.882	12.076
Antxrl	0.168	0.587	0.056	0.168	0	0	0	0	0	0.056	0.028	0.056	0.028
Anxa1	7.891	5.375	6.334	6.744	5.255	5.649	5.58	7.138	10.254	8.901	6.026	2.688	9.021
Anxa10	0.072	0.286	0.072	0.179	0	0.036	0	0.036	0	0.036	0.036	0	0
Anxa11	13.902	8.977	10.957	11.152	6.946	8.792	9.921	10.106	11.255	8.474	11.47	6.238	8.526
Anxa13	0.066	0.328	0.131	0.066	0.131	0.131	0	0.066	0.066	0.131	0	0	0
Anxa2	11.772	9.239	10.211	9.622	9.853	14.203	9.827	15.099	19.603	14.997	13.461	5.349	17.172
Anxa3	2.151	1.774	1.694	1.479	1.936	3.602	1.855	2.204	2.688	1.828	1.102	1.29	3.091
Anxa4	8.914	6.421	8.422	7.567	5.566	9.241	6.894	9.987	13.116	10.842	5.257	1.91	8.768
Anxa5	25.739	16.926	23.895	21.277	15.525	21.978	15.635	21.056	28.615	21.867	13.57	8.26	18.807
Anxa6	99.899	76.563	94.803	91.105	70.597	79.235	83.119	93.56	108.599	98.656	77.309	45.18	97.102
Anxa7	28.065	20.421	25.187	23.972	18.422	22.42	21.621	27.49	33.902	26.418	24.707	11.402	30.112
Anxa8	0.243	0.566	0.121	0.04	0	0	0.121	0.04	0.081	0.162	0	0.04	0.04
Anxa9	14.585	8.259	9.489	8.435	5.037	7.029	11.246	9.43	9.079	6.736	7.205	6.443	6.912
Aoah	2.637	1.963	2.101	1.687	1.395	2.775	1.595	2.285	3.097	2.131	0.629	0.46	1.288
Aoc2	22.269	15.161	11.045	12.012	6.906	8.233	17.928	20.312	19.953	13.339	11.427	8.458	11.54
Aoc3	1.098	0.798	0.216	0.25	0.067	0.233	1.181	0.882	0.699	0.549	0.299	0.133	0.183
Aox1	0.229	0.396	0.107	0.076	0.03	0	0.015	0.03	0.107	0.076	0.015	0.122	0.29
Aox3	0.192	1.032	0.168	0.312	0	0	0.096	0	0.096	0.168	0.024	0.072	0.072
Aox3l1	0.327	0.762	0.163	0.408	0.068	0.204	0.463	0.286	0.558	0.19	0.694	0.503	0.748
Aox4	0.88	0.816	0.464	0.624	0.128	0.512	0.448	0.256	1.504	1.168	0.128	0.08	0.416
Ap1ar	41.023	25.962	29.46	32.422	21.961	28.735	31.508	35.257	44.773	28.798	46.537	30.783	47.136
Ap1b1	40.693	27.944	33.752	35.632	24.944	28.936	30.108	34.525	40.835	31.795	33.572	14.835	33.031
Ap1g1	70.499	50.739	58.685	63.15	43.619	50.396	51.587	58.959	65.233	49.572	60.608	34.483	56.418
Ap1g2	50.732	31.23	39.78	42.277	23.128	24.871	31.796	37.119	37.802	28.922	36.459	28.357	34.975
Ap1m1	71.582	47.188	60.487	62.799	44.948	49.499	53.02	59.883	72.435	57.607	69.199	35.026	63.225
Ap1m2	8.454	4.739	5.99	5.649	3.829	4.739	4.284	7.544	10.16	7.241	4.36	2.919	8.833
Ap1s1	20.847	10.896	15.523	13.882	9.205	13.682	20.648	22.738	32.042	21.743	37.664	12.339	36.122
Ap1s2	18.332	13.494	12.496	15.49	10.999	13.082	8.83	12.908	10.934	7.246	9.763	5.727	11.824
Ap1s3	54.082	38.38	43.011	46.344	35.669	36.544	37.73	38.662	38.916	28.947	43.435	26.999	34.595
Ap2a1	47.262	30.374	40.562	41.966	23.61	32.182	35.585	40.924	52.048	37.223	43.199	25.588	45.071
Ap2a2	57.484	38.643	50.11	52.39	35.744	45.016	44.568	53.861	72.617	54.33	53.435	28.668	60.063
Ap2b1	43.384	32.404	37.781	40.348	28.772	32.521	33.553	39.123	44.945	36.649	37.378	20.811	35.357
Ap2m1	53.77	36.95	45.485	45.569	36.477	42.427	42.872	52.102	59.887	48.377	56.412	27.858	54.966
Ap2s1	58.261	41.12	50.557	50.557	40.061	50.557	55.468	67.217	79.351	66.928	74.343	34.475	76.943
Ap3b1	57.414	37.827	43.941	47.43	33.791	38.376	40.137	42.512	50.835	39.539	47.596	26.73	46.981
Ap3b2	0.224	0.915	0	0.149	0.037	0.037	0.019	0.037	0.056	0.019	0.093	0.075	0.056
Ap3d1	65.43	43.657	54.111	56.995	35.373	43.354	43.231	47.585	57.366	44.385	46.157	31.939	50.044
Ap3m1	37.716	30.201	32.592	35.918	26.606	29.77	29.159	34.911	40.897	29.338	33.311	17.06	37.122
Ap3m2	26.192	15.963	18.971	20.094	12.361	15.038	14.162	16.409	20.838	14.575	9.733	6.973	13.914
Ap3s1	14.23	9.201	10.579	12.144	7.972	10.617	10.915	14.342	14.416	10.021	15.646	7.041	15.608
Ap3s2	24.083	15.151	18.813	18.604	11.475	13.865	17.192	18.869	24.027	16.325	23.16	11.587	21.804
Ap4b1	41.521	27.597	31.146	34.695	22.069	26.141	24.457	26.46	37.221	26.255	22.569	16.79	29.872
Ap4e1	16.788	10.553	12.446	13.832	8.684	10.333	11.011	12.281	12.843	8.764	12.709	7.774	11.964
Ap4m1	34.71	19.697	24.919	28.029	15.627	18.008	24.42	30.678	36.63	26.455	30.909	23.69	39.51
Ap4s1	34.759	22.418	28.616	30.34	20.802	26.514	22.849	26.514	35.729	23.496	25.598	15.898	28.723
Apaf1	37.851	25.013	29.2	32.386	20.408	24.06	27.909	32.165	38.328	24.42	40.91	21.432	37.107
Apba1	2.324	1.511	2.633	1.786	0.87	1.339	1.179	1.122	1.236	1.374	0.778	0.446	0.95
Apba2	0.387	0.569	0.228	0.501	0.319	0.273	0.273	0.25	0.25	0.296	0.273	0.159	0.341
Apba3	45.616	27.535	34.13	38.692	18.906	29.623	31.822	45.122	61.72	47.76	38.307	24.402	51.772
Apbb1	4.866	3.479	3.649	4.112	2.555	2.847	2.555	3.114	4.16	1.898	4.939	2.214	6.52
Apbb1ip	18.169	12.015	13.587	14.722	10.077	10.395	11.475	11.721	11.133	7.893	13.142	8.401	8.926
Apbb2	1.32	0.946	0.603	1.165	0.572	0.613	0.489	0.697	0.624	0.561	1.071	0.894	0.801
Apbb3	42.399	26.067	29.527	32.729	19.501	25.096	24.385	30.045	34.378	24.611	22.833	23.415	29.43
Apc	65.017	44.987	50.932	58.699	37.112	41.327	44.051	52.158	57.076	39.323	53.035	33.568	44.449
Apc2	7.859	3.612	3.91	5.064	2.341	3.151	3.32	5.498	4.863	3.586	2.49	1.978	3.501
Apcdd1	0.257	0.537	0.07	0.21	0.023	0.023	0.023	0.257	0.117	0.117	0.21	0.327	0.42
Apcs	0	0.306	0	0	0	0	0	0.23	0	0	0	0	0.153
Apeh	51.276	32.372	40.224	41.745	27.159	32.461	35.325	38.367	48.278	40.627	39.643	22.752	41.231
Apex1	22.386	14.65	17.457	17.046	15.198	17.046	21.085	24.987	29.916	26.014	28.616	14.103	30.396
Apex2	7.555	3.861	5.468	6.037	3.147	4.028	4.508	3.66	4.162	3.002	5.323	4.307	4.865
Aph1a	33.788	21.385	26.381	27.266	15.848	21.311	26.184	30.81	40.604	30.318	31.007	16.635	36.126
Aph1b	2.348	1.549	2.277	2.336	1.359	1.847	2.42	3.945	4.613	2.992	2.503	1.406	2.932
Aph1c	1.238	0.944	1.201	1.152	0.588	0.956	0.993	0.993	1.569	0.968	0.539	0.588	1.054
Api5	53.537	42.949	48.192	49.23	37.297	42.847	52.516	61.095	69.556	56.04	66.713	32.854	66.73
Apip	25.052	20.042	22.942	21.184	19.69	23.206	22.151	29.447	41.314	29.008	32.963	8.351	41.226
Apitd1	8.899	5.352	6.659	4.419	4.419	6.908	8.526	11.762	15.745	7.157	22.777	7.779	21.346
Aplf	38.117	28.579	27.767	30.734	22.362	25.824	24.269	26.989	29.992	21.302	29.003	17.91	28.826
Apln	0.978	1.191	0.574	0.744	0.425	0.383	0.404	0.425	1.212	0.659	0.276	0.213	0.702
Aplnr	0.266	0.586	0.08	0.186	0.067	0.027	0	0.067	0.146	0.226	0.266	1.584	0.306
Aplp1	0.271	0.633	0.181	0.482	0.151	0.151	0.121	0.151	0.301	0.362	0.181	0.181	0.362
Aplp2	28.029	17.613	23.156	22.915	17.406	20.057	19.661	24.895	32.144	23.466	27.65	13.326	30.611
Apoa1	0.435	1.087	0.326	0.761	0.109	0.217	0	0	0.544	0.217	0	0.109	2.501
Apoa1bp	37.191	23.837	31.304	32.811	22.257	28.504	28.575	36.545	51.694	40.422	36.688	15.365	46.668
Apoa2	1.679	1.984	0.458	0.763	0.763	0.458	1.069	2.748	3.511	2.595	1.832	0.458	4.274
Apoa4	0.136	0.407	0.045	0.136	0	0	0	0.181	0.09	0.09	0	0.045	4.791
Apoa5	0.312	0.408	0.072	0.168	0.096	0.072	0.048	0.144	0.24	0.024	0.072	0.072	0.144
Apob	0.111	0.286	0.029	0.245	0.017	0.006	0.012	0.029	0.029	0.134	0.017	0.093	0.758
Apobec1	49.662	34.842	37.707	43.465	31.159	37.356	43.757	55.8	55.829	40.279	53.315	34.842	55.069
Apobec2	20.7	14.564	10.78	11.009	6.193	7.454	10.608	13.417	12.271	7.454	12.557	6.307	15.023
Apobec3	85.549	69.024	74.337	76.865	58.538	63.57	68.415	70.545	72.418	63.102	63.055	51.821	68.813
Apobec4	1.623	0.933	0.568	0.852	0.568	0.325	0.365	0.811	0.325	0.162	0.162	0.487	0.609
Apoc1	2.664	5.327	4.262	3.196	6.215	11.187	0.355	5.505	7.813	4.972	6.038	0.888	14.739
Apoc2	2.023	0.852	0.426	1.49	2.023	2.768	0.639	0.852	2.768	0.745	0	0.319	1.916
Apoc3	0.288	0.721	0.144	0	0	0	0	0.144	0.144	0.144	0	0	0.288
Apoc4	0.25	1.248	0.25	0.499	0.499	0	0	0	0.499	0	0	0	0
Apod	1.186	1.294	0.719	1.042	0.827	0.539	0.791	0.683	1.078	0.647	0.539	0.791	0.395
Apoe	56.385	41.252	59.713	56.75	55.246	66.094	44.26	59.895	68.875	63.815	48.91	37.651	62.995
Apof	7.127	4.818	4.539	4.181	2.469	3.584	6.49	5.256	8.282	6.331	3.066	2.389	5.017
Apoh	0.113	0.225	0.056	0.169	0	0	0	0	0.169	0.225	0.056	0.056	0.113
Apol10a	0.6	1.095	0.141	0.53	0.035	0.106	0.212	0.035	0.177	0.071	0	0.035	0
Apol10b	0.752	1.08	0.589	0.589	0.523	1.701	0.458	0.556	0.36	0.72	0.262	0.229	0.589
Apol11a	0.141	0.562	0.07	0.351	0	0.211	0.07	0.141	0	0.141	0	0	0
Apol11b	2.746	0.659	1.062	0.146	0.622	1.391	4.283	0.659	0	0.659	0.879	0	0.696
Apol6	0.59	0.91	0.371	0.708	0.32	0.337	0.371	0.27	0.421	0.169	0.303	0.253	0.152
Apol7a	0.034	0.475	0.068	0.17	0	0	0	0.068	0	0.068	0	0	0.102
Apol7b	0.03	0.089	0	0.089	0.03	0	0.089	0	0.089	0	0.03	0	0.059
Apol7c	4.374	3.588	8.952	4.442	5.672	9.635	4.237	4.442	7.961	4.715	1.743	1.982	5.569
Apol7e	0	0	0	0	0	0	0	0	0	0	0	0	0
Apol8	0.601	0.696	0.316	0.063	0.158	0.316	0.664	0.063	0.095	0.032	0.19	0.316	0.506
Apol9a	0.244	0.366	0	0	0	0	0.061	0	0	0	0	0	0
Apol9b	0.153	0.713	0.153	0.255	0.051	0.356	0.153	0.153	0.153	0.306	0.204	0.051	0.306
Apold1	0.598	0.828	0.575	0.299	0.138	0.299	1.058	1.196	1.771	0.368	1.863	1.15	1.702
Apom	25.427	12.471	9.556	16.358	6.478	7.45	8.584	12.309	13.119	6.964	5.669	4.373	9.717
Apon	1.613	0.827	0.207	0.827	0.165	0.331	1.282	1.2	1.737	0.662	0.91	0.745	1.489
Apoo	4.296	2.261	2.578	1.854	1.673	2.532	3.618	5.019	6.331	4.251	6.783	1.944	8.14
Apool	6.205	4.871	4.762	5.267	4.438	5.34	5.646	8.027	10.481	7.342	8.045	2.616	10.318
App	10.763	7.639	10.862	9.808	8.694	15.656	5.988	8.594	14.522	9.171	6.863	5.153	8.634
Appbp2	70.977	48.268	57.931	59.177	45.73	55.214	57.574	63.452	73.56	54.68	71.2	35.266	67.237
Appl1	32.627	23.96	27.701	29.594	19.718	22.362	26.189	27.339	32.151	23.174	28.738	15.518	27.01
Appl2	45.72	27.302	34.647	38.266	23.494	26.438	27.437	34.161	29.679	19.471	23.467	19.822	23.548
Aprt	27.822	19.537	25.225	24.112	16.94	22.69	33.571	36.354	50.635	41.732	42.969	24.978	48.039
Aptx	12.291	7.418	8.641	10.545	5.791	7.537	7.231	7.586	8.779	5.623	7.053	3.354	7.033
Aqp1	7.319	2.146	2.969	0.441	3.85	1.822	8.612	2.204	0.911	1.617	2.322	3.557	3.145
Aqp11	3.055	2.153	2.504	1.552	0.901	1.202	2.204	2.955	1.753	1.452	2.554	1.452	1.753
Aqp12	0.064	0.514	0.128	0.193	0	0	0	0	0.193	0.193	0.064	0	0
Aqp2	0	0.419	0	0.047	0	0	0	0	0	0	0	0	0.047
Aqp3	0.865	1.261	1.225	0.973	0.577	0.865	1.045	1.514	1.982	1.802	1.478	0.396	0.901
Aqp4	0.062	0.294	0.093	0.17	0.062	0.046	0.015	0.015	0.031	0.186	0	0	0
Aqp5	0.052	0.262	0.052	0.105	0.052	0	0.052	0.105	0.105	0.105	0.052	0.052	0.052
Aqp6	0.031	0.53	0.031	0.094	0	0	0	0.094	0.094	0.062	0	0.031	0
Aqp7	4.8	4.529	2.898	3.623	2.038	2.763	2.672	1.993	2.264	2.4	2.129	1.585	1.404
Aqp8	0.045	0.361	0.135	0.226	0	0	0	0	0	0.045	0.135	0.09	0.045
Aqp9	0.44	0.422	0.275	0.348	0.22	0.165	0.403	0.367	0.183	0.22	0.055	0.128	0.257
Aqr	24.107	16.955	20.534	21.346	14.689	17.233	19.756	22.172	26.678	20.46	24.52	12.016	23.315
Ar	0.245	0.312	0.156	0.356	0.156	0.045	0.178	0.134	0.156	0.067	0.022	0.045	0.156
Araf	60.839	38.774	49.078	48.585	32.583	37.103	42.737	45.843	50.685	38.624	36.096	27.206	42.202
Arap1	73.461	47.774	60.948	63.125	38.882	48.17	52.697	53.796	59.056	48.415	50.093	42.117	53.857
Arap2	62.025	45.628	53.183	55.598	43.133	47.674	38.373	49.78	56.267	42.724	28.662	21.227	37.005
Arap3	2.795	1.837	2.25	2.238	1.158	1.76	1.37	2.116	2.183	1.347	1.158	2.428	2.216
Arc	1.834	1.074	0.982	1.371	1.037	1.389	1.334	2.149	2.593	1.537	1.852	0.834	2.704
Arcn1	53.585	40.245	45.682	45.812	35.604	40.002	46.931	51.183	60.108	50.42	54.932	26.792	56.798
Areg	0.055	0.166	0.221	0.166	0	0.055	0.055	0.055	0.055	0.221	0	0.166	0.166
Arf1	62.255	48.336	57.626	59.118	44.133	56.499	56.042	61.189	67.921	59.667	63.839	39.625	66.794
Arf2	17.67	12.369	13.337	15.492	9.997	13.749	12.079	16.92	22.293	15.709	16.605	7.843	19.582
Arf3	35.245	23.166	28.85	29.776	19.195	22.164	24.828	26.846	30.056	21.428	29.282	19.221	25.856
Arf4	71.049	55.13	62.972	64.381	48.884	58.323	63.489	69.124	81.427	67.292	69.499	41.606	74.148
Arf5	68.686	48.141	54.757	60.416	44.485	61.547	57.804	62.505	83.05	66.771	68.599	35.518	69.469
Arf6	74.215	59.088	68.12	71.319	51.292	67.026	62.592	73.202	86.304	70.043	75.126	46.615	82.882
Arfgap1	84.345	56.14	67.437	70.687	43.991	52.89	58.654	66.083	84.035	60.163	59.39	42.25	72.235
Arfgap2	57.173	38.187	45.962	46.747	30	34.928	40.72	44.803	53.167	40.798	43.783	30.51	45.196
Arfgap3	14.468	9.638	10.682	12.205	8.528	10.487	8.18	12.009	17.514	11.922	9.051	4.699	11.879
Arfgef1	53.861	41.064	47.1	50.168	36.859	40.568	40.949	44.063	45.276	34.379	40.415	25.756	30.365
Arfgef2	48.482	32.676	38.734	42.661	26.634	32.334	36.048	37.547	44.601	32.623	40.903	25.546	35.157
Arfip1	43.422	32.037	36.8	39.588	27.041	30.526	31.63	37.41	46.501	32.966	33.954	19.518	41.796
Arfip2	25.288	14.137	18.455	18.192	12.466	15.226	18.586	20.877	26.077	19.825	22.454	13.161	24.162
Arfrp1	48.557	27.419	33.76	34.679	21.996	25.489	28.001	32.627	29.931	21.751	28.951	22.823	29.104
Arg1	6.373	5.404	4.181	6.169	3.569	4.283	4.589	5.863	4.334	2.651	3.059	2.855	2.6
Arg2	5.434	3.437	2.038	2.917	2.398	3.876	3.636	4.196	2.757	2.318	1.079	0.919	1.638
Arglu1	66.603	51.303	61.427	60.19	38.523	50.616	53.731	58.907	69.993	52.082	64.404	48.463	66.465
Arhgap1	45.464	28.943	36.984	38.617	25.718	30.455	31.371	34.855	43.354	32.346	31.073	17.557	37.164
Arhgap10	7.471	4.138	5.057	6.023	3.494	4.414	5.54	6.644	6.506	3.241	11.54	5.609	11.149
Arhgap11a	21.765	14.102	15.845	18.032	12.137	14.028	24.929	24.991	22.865	14.436	46.1	22.358	27.66
Arhgap12	34.582	22.257	25.329	28.652	20.256	22.295	22.043	26.248	29.622	19.626	26.324	16.051	25.77
Arhgap15	89.985	69.317	78.292	81.877	61.724	69.387	71.918	80.33	84.83	66.739	62.24	46.117	72.972
Arhgap17	66.699	49.24	55.429	58.423	42.734	47.455	44.663	47.498	48.52	36.818	44.619	35.336	41.568
Arhgap18	22.565	13.414	18.24	16.255	12.87	13.79	13.142	18.261	21.834	14.5	17.78	7.793	23.004
Arhgap19	25.278	15.906	23.633	21.56	13.991	19.42	38.547	40.44	45.847	23.025	68.354	33.726	57.922
Arhgap20	0.16	0.329	0.085	0.198	0.075	0.085	0.085	0.047	0.179	0.094	0.085	0.075	0.179
Arhgap21	14.746	9.348	11.402	13.203	7.861	8.726	12.613	13.015	16.752	9.607	18.342	9.93	12.542
Arhgap22	2.177	1.311	1.259	0.892	0.525	1.285	1.206	0.787	1.154	0.682	0.603	0.315	1.233
Arhgap23	2.575	1.293	1.123	1.342	0.635	1.391	1.782	1.293	2.111	1.281	2.233	3.661	3.417
Arhgap24	20.525	14.223	14.44	15.461	12.042	15.129	7.309	8.419	12.042	7.998	4.72	2.245	6.353
Arhgap25	73.378	54.995	62.799	64.264	50.505	53.665	48.713	51.141	64.187	53.242	40.543	27.035	52.336
Arhgap26	53	37.042	43.811	46.315	30.239	33.029	30.635	33.156	37.691	28.637	20.283	14.475	22.778
Arhgap27	68.833	41.254	54.572	58.195	31.851	40.123	41.463	49.295	61.629	50.028	47.117	36.479	54.97
Arhgap28	0.295	0.696	0.084	0.285	0.179	0.337	0.2	0.243	0.169	0.095	0.074	0.169	0.337
Arhgap29	1.138	1.788	1.699	1.581	0.99	1.611	2.157	3.266	4.374	2.157	7.595	4.536	6.901
Arhgap30	88.274	67.034	80.295	80.281	64.165	69.903	72.201	76.227	83.892	73.343	72.672	48.391	75.042
Arhgap31	9.302	6.558	6.274	7.584	4.881	5.239	2.912	2.244	3.621	2.361	2.244	1.986	2.57
Arhgap32	1.862	1.333	2.294	1.802	1.159	1.759	1.579	1.393	1.898	0.997	1.273	0.985	1.081
Arhgap33	12.907	3.816	4.972	6.49	1.691	2.298	6.952	6.533	4.755	2.284	14.757	17.691	11.274
Arhgap36	0.149	0.416	0.03	0.059	0	0.03	0.059	0.089	0.119	0.119	0	0	0
Arhgap39	12.791	7.558	11.358	9.992	5.381	7.775	10.56	13.305	16.996	9.194	10.79	8.559	12.264
Arhgap4	114.81	88.703	101.157	105.693	69.03	80.546	85.519	91.124	101.353	85.519	67.111	69.793	86.675
Arhgap40	0.114	1.142	0.228	0.114	0	0	0	0.057	0.057	0.171	0	0.057	0.114
Arhgap42	0.085	0.487	0.049	0.122	0.061	0.109	0.231	0.122	0.097	0.073	0.049	0.158	0.462
Arhgap44	0.667	0.794	0.304	0.451	0.137	0.235	0.323	0.784	0.686	0.245	0.265	0.265	0.402
Arhgap5	12.691	8.56	13.39	12.978	9.533	11.009	9.155	11.421	14.328	8.228	7.542	5.733	9.739
Arhgap6	2.525	1.714	2.19	2.241	1.458	1.731	0.743	0.959	1.22	0.851	0.67	0.392	1.226
Arhgap8	0.162	0.775	0.032	0.388	0.194	0.097	0.226	0.291	0.291	0.258	0.258	0.162	0.84
Arhgap9	43.925	30.896	38.699	39.428	24.236	29.389	34.907	36.171	47.231	39.623	32.233	25.427	40.109
Arhgdia	74.157	52.825	62.108	61.948	46.681	55.511	60.884	62.986	69.236	59.98	70.353	43.436	66.39
Arhgdib	121.045	101.803	114.587	114.254	97.276	100.738	104.067	111.324	120.047	110.659	110.592	62.054	116.385
Arhgdig	0.768	0.823	0.439	0.384	0.549	0.988	0.658	1.536	1.811	1.042	3.402	0.823	3.018
Arhgef1	134.429	97.22	113.427	114.714	79.703	86.585	91.247	88.85	85.941	74.53	88.672	83.188	81.212
Arhgef10	4.216	2.742	2.863	3.032	1.377	2.295	1.969	2.911	4.047	2.138	0.821	0.954	1.546
Arhgef10l	1.815	1.962	1.195	0.988	0.679	0.929	1.313	1.269	1.652	0.738	1.638	1.136	2.021
Arhgef11	26.179	16.901	19.624	22.514	12.58	14.706	15.294	17.812	22.632	15.813	15.402	9.876	16.675
Arhgef12	10.838	6.881	10.053	9.304	6.556	7.785	12.641	13.054	14.542	9.815	13.173	7.713	11.36
Arhgef15	1.057	1.12	0.331	0.505	0.252	0.189	0.363	0.52	0.457	0.457	0.457	1.025	0.536
Arhgef16	0.171	0.57	0.171	0.142	0.057	0.085	0.028	0.057	0.028	0.199	0.085	0.114	0.028
Arhgef17	0.468	0.792	0.137	0.194	0.065	0.18	0.187	0.223	0.194	0.266	0.273	0.748	1.209
Arhgef18	98.941	71.323	82.924	91.054	62.036	67.994	68.766	83.267	87.254	71.88	66.551	59.407	77.009
Arhgef19	0.079	0.532	0.039	0.118	0	0.02	0.039	0.099	0.039	0.099	0.02	0.02	0.039
Arhgef2	34.065	23.557	28.897	30.8	19.883	22.298	23.903	26.545	30.777	24.485	24.43	17.689	25.366
Arhgef25	1.513	1.417	0.451	0.612	0.097	0.322	0.612	0.29	0.129	0.612	0.322	0.901	1.288
Arhgef26	3.323	2.348	1.848	2.669	1.642	2.361	2.951	3.516	2.656	1.694	2.335	1.424	2.027
Arhgef3	63.832	52.018	57.062	59.103	46.011	50.757	45.215	49.23	62.488	55.502	37.699	19.33	53.395
Arhgef33	0.449	0.351	0.117	0.234	0.098	0.254	0.254	0.098	0.195	0.176	0.156	0.078	0.078
Arhgef37	2.459	2.238	1.303	1.967	0.984	1.303	0.418	0.615	0.738	0.639	0.172	0.566	0.738
Arhgef38	0.079	0.513	0	0.118	0.039	0.039	0.039	0	0	0.039	0	0	0
Arhgef4	4.403	2.687	3.27	3.779	2.327	3.297	3.053	3.609	4.376	2.89	2.171	2.001	2.836
Arhgef40	1.106	0.912	0.719	0.483	0.333	0.408	0.633	0.462	0.386	0.386	0.333	0.343	0.934
Arhgef5	0.504	0.539	0.433	0.256	0.159	0.221	0.23	0.389	0.389	0.221	0.327	0.203	0.362
Arhgef6	37.112	27.652	33.29	33.679	24.505	26.9	30.125	33.35	41.643	33.61	30.203	18.236	36.022
Arhgef7	23.18	14.715	16.993	18.772	11.742	13.607	13.724	15.9	17.554	12.007	17.531	10.853	14.028
Arhgef9	0.245	0.391	0.192	0.276	0.161	0.176	0.054	0.107	0.146	0.169	0.33	0.123	0.146
Arid1a	102.193	71.596	86.374	91.334	63.524	73.521	73.309	75.637	81.683	60.076	83.676	56.762	61.352
Arid1b	45.575	30.208	36.027	38.255	26.434	31.663	33.786	37.744	44.146	32.377	43.15	23.538	36.427
Arid2	52.507	35.88	39.52	46.323	29.973	36.391	40.533	43.277	48.859	35.638	49.386	29.513	42.164
Arid3a	58.562	36.513	43.948	49.909	28.993	38.265	53.755	56.02	72.941	53.563	77.385	42.453	78.304
Arid3b	31.016	18.207	23.861	26.229	14.982	16.534	15.901	17.973	19.963	14.686	11.88	11.686	15.472
Arid3c	0.161	0.386	0.032	0.097	0.032	0	0	0	0.032	0.097	0.193	0.064	0.032
Arid4a	56.125	33.174	38.984	42.106	31.149	31.631	30.63	36.742	37.031	26.857	35.982	21.638	34.994
Arid4b	27.882	18.204	21.017	23.085	17.911	17.963	17.927	20.058	19.634	14.748	18.749	12.606	16.581
Arid5a	56.187	33.611	37.952	40.681	25.03	30.736	26.888	35.454	42.235	27.658	26.438	17.916	32.928
Arid5b	28.612	18.92	21.238	24.067	15.637	16.842	14.83	16.156	20.394	14.895	13.81	8.514	13.652
Arih1	25.873	18.647	22.224	23.685	16.186	19.411	20.351	24.376	26.528	20.69	23.261	13.47	23.279
Arih2	42.557	28.889	33.907	36.891	24.624	26.96	28.618	31.752	39.498	28.196	30.968	18.747	35.324
Arl1	35.103	28.715	32.346	33.691	27.841	32.346	35.171	37.054	48.822	37.054	47.141	18.695	47.679
Arl10	31.737	16.333	24.229	24.925	16.488	19.197	14.94	20.203	20.436	15.017	13.779	11.534	19.197
Arl11	1.43	1.43	0.223	0.313	0.313	2.368	0.357	0.313	1.206	0.581	0.893	0.268	0.759
Arl13a	4.611	3.528	1.403	2.927	1.002	2.766	3.568	1.604	1.323	0.641	1.123	0.882	1.163
Arl13b	12.483	7.129	8.814	9.19	7.013	8.127	6.352	8.918	11.083	6.883	6.559	2.839	9.255
Arl14	1.112	1.006	1.271	1.377	0.318	1.059	0.688	0.159	1.43	0.847	0.741	0.318	0.318
Arl15	14.99	10.403	9.201	12.997	7.072	10.075	10.485	13.078	14.307	8.683	14.089	9.42	13.761
Arl16	21.319	14.735	13.771	16.702	8.632	11.362	12.406	17.144	20.837	15.016	15.297	7.628	20.476
Arl2	18.779	11.215	16.519	16.693	9.216	15.649	15.91	15.562	28.343	18.084	18.692	8.433	22.865
Arl2bp	69.765	48.259	56.474	61.437	36.851	49.286	53.736	54.135	74.215	57.158	68.567	35.596	69.765
Arl3	12.376	7.165	12.214	10.422	9.934	12.132	12.621	16.692	25.16	15.715	21.74	5.7	22.229
Arl4a	7.505	5.329	5.947	5.873	5.601	9.224	6.38	8.247	8.371	6.788	6.17	2.708	8.012
Arl4c	8.429	5.769	6.22	6.501	5.08	7.937	4.179	6.361	7.88	5.277	5.488	2.927	7.458
Arl4d	5.267	3.721	3.721	4.253	2.609	3.818	3.093	5.316	4.639	3.914	1.546	0.966	3.383
Arl5a	68.728	53.298	58.948	61.188	47.319	55.147	65.605	74.235	89.686	66.859	80.707	41.155	81.837
Arl5b	21.225	13.505	15.006	17.049	12.89	13.632	12.312	15.403	16.253	9.889	17.483	8.642	15.892
Arl5c	45.76	33.693	35.736	36.238	29.491	35.351	44.796	53.47	63.339	49.923	61.45	35.582	67.464
Arl6	4.94	2.695	4.491	3.044	2.345	3.543	4.99	5.988	9.282	4.441	8.983	3.344	11.078
Arl6ip1	61.423	47.738	55.509	57.312	46.571	49.913	55.774	61.794	70.467	59.381	65.905	39.49	66.701
Arl6ip4	53.808	32.189	40.493	41.66	24.433	36.032	35.826	43.993	49.278	36.169	64.103	36.65	57.789
Arl6ip5	48.801	36.44	44.648	44.055	34.463	37.874	38.27	41.385	50.532	41.583	42.077	22.794	40.396
Arl6ip6	19.356	11.795	14.168	15.447	10.26	12.446	12.935	17.471	18.472	13.121	20.286	9.631	21.031
Arl8a	40.88	25.589	31.628	35.576	19.82	24.853	23.227	28.802	33.37	26.44	24.621	14.556	32.208
Arl8b	46.437	35.848	39.103	42.705	29.295	34.437	39.298	43.269	53.403	43.247	44.463	21.331	48.086
Arl9	7.652	6.696	2.63	2.391	1.913	1.196	6.217	10.043	6.456	2.87	2.391	2.152	2.391
Armc1	38.02	25.633	32.45	34.888	22.391	25.467	32.588	40.957	43.95	30.926	47.553	21.393	45.336
Armc10	39.454	29.14	33.096	34.652	24.747	28.349	32.714	38.062	51.35	38.581	42.155	21.173	47.039
Armc2	1.987	1.797	1.451	1.71	0.777	1.071	1.209	1.071	1.278	0.777	0.415	0.346	0.466
Armc3	2.649	2.159	1.936	1.491	1.291	2.115	1.647	2.359	3.539	2.916	0.801	0.512	2.56
Armc4	0.13	0.293	0.016	0.098	0	0.016	0.049	0.049	0.065	0.049	0	0.033	0
Armc5	22.83	13.169	18.761	20.525	9.38	14.612	18.179	17.819	27.079	19.763	20.224	14.832	24.233
Armc6	9.851	5.61	8.804	8.751	5.556	7.247	10.066	13.019	18.843	11.059	14.871	6.791	17.394
Armc7	27.094	19.047	19.189	22.189	10.095	16.904	13.761	19.57	25.522	20.38	9.523	7.047	16.332
Armc8	28.592	20.278	24.071	25.726	17.214	20.6	20.921	23.721	26.454	17.582	23.295	14.499	23.333
Armc9	15.361	9.94	9.993	11.952	6.021	7.478	7.245	7.057	6.84	4.122	5.18	4.963	5.571
Armcx1	0.214	0.428	0.122	0.458	0.092	0.122	0.092	0.214	0.336	0.183	0.672	0.794	0.947
Armcx2	6.977	4.695	5.751	6.165	3.826	4.549	3.631	4.963	7.286	5.004	4.467	1.706	5.556
Armcx3	18.334	13.037	13.612	14.619	9.179	13.684	7.477	9.658	11.36	7.429	8.484	3.427	9.251
Armcx5	16.153	10.503	11.558	13.433	7.479	9.612	8.932	10.315	12.167	9.753	9.776	4.97	11.534
Armcx6	2.094	1.408	1.305	1.717	1.305	2.369	0.515	0.755	2.026	1.099	1.099	0.515	1.099
Arnt	23.026	15.44	17.55	19.668	13.303	14.469	13.368	14.959	14.487	10.028	16.828	8.012	12.212
Arnt2	0.283	0.517	0.058	0.117	0.029	0.058	0.058	0.039	0.166	0.146	0.01	0.049	0.078
Arntl	22.577	15.508	18.93	22.415	14.33	16.719	17.881	24.303	26.659	17.413	22.738	10.877	26.805
Arntl2	1.307	0.934	0.373	0.373	0.14	0.187	0.513	0.56	1.354	0.327	0.373	0.467	0.327
Arpc1a	48.305	33.081	40.408	40.891	27.685	34.397	39.838	45.454	52.824	39.487	48.174	28.781	51.859
Arpc1b	166.773	135.285	160.994	158.919	136.322	149.362	151.585	166.328	179.738	165.439	157.808	103.279	169.958
Arpc2	79.247	66.93	75.48	75.104	62.26	69.718	69.077	74.124	81.507	70.471	73.748	45.499	75.066
Arpc3	66.841	54.67	61.999	60.587	52.383	59.108	56.485	66.303	70.136	65.563	67.648	33.152	72.557
Arpc4	65.477	51.773	54.717	58.574	43.55	50.385	55.732	61.315	69.91	58.067	56.375	33.601	61.247
Arpc5	78.436	63.791	71.079	72.205	59.32	68.438	71.818	75.409	87.73	76.887	71.184	45.907	80.021
Arpc5l	117.2	94.535	102.624	104.898	85.267	94.198	91.67	108.943	123.013	111.218	101.612	60.074	113.998
Arpp19	22.613	15.839	17.352	18.81	13.358	15.743	16.861	20.16	25.026	17.256	22.463	11.15	24.262
Arpp21	0.288	0.536	0.167	0.194	0.094	0.114	0.348	0.603	0.502	0.114	1.004	0.79	0.71
Arr3	1.662	1.385	0.665	0.665	0.554	0.997	0.887	1.33	0.61	0.554	0.499	0.61	0.554
Arrb1	26.791	18.296	24.649	24.41	15.318	17.412	17.404	19.331	27.117	19.259	15.78	10.86	19.466
Arrb2	59.361	36.758	48.258	47.506	27.911	38.571	36.05	45.162	56.751	41.402	41.446	27.203	52.018
Arrdc1	60.269	36.169	47.496	44.997	26.756	32.654	36.052	41.364	50.934	39.88	34.49	28.279	45.075
Arrdc2	18.121	10.873	14.814	14.67	7.881	12.426	12.455	13.605	19.819	13.433	10.643	10.93	16.654
Arrdc3	27.354	20.072	16.496	24.594	14.66	22.564	16.367	14.788	19.449	20.105	13.263	7.174	18.053
Arrdc4	1.735	1.478	2.104	0.996	0.851	2.056	0.964	2.137	1.896	1.076	0.514	0.627	1.623
Arrdc5	1.544	1.816	0.908	0.272	0.182	0.363	0.908	0.272	0.363	0.363	0.636	0.999	1.18
Arsa	18.543	11.005	12.936	13.145	7.143	9.632	8.236	11.261	15.309	10.912	8.19	5.7	11.028
Arsb	9.993	6.182	8.567	7.961	6.018	8.731	8.819	9.173	9.892	6.624	14.207	5.463	8.34
Arsg	20.772	13.985	13.405	15.588	10.233	10.199	11.461	12.552	20.397	11.768	7.504	6.037	9.448
Arsi	1.438	0.7	1.244	1.671	0.544	1.555	1.127	1.244	2.604	1.555	6.374	3.381	3.731
Arsj	0.093	0.541	0.062	0.015	0	0	0.031	0.031	0.124	0.062	0.015	0.015	0.015
Arsk	11.755	7.237	9.699	10.619	6.385	7.589	7.9	11.363	14.785	11.336	7.805	4.437	11.484
Art1	0.196	0.364	0.112	0.056	0.028	0.028	0.14	0	0.336	0.308	0.056	0	0.028
Art2a-ps	14.328	13.591	17.193	18.503	6.468	8.515	13.673	8.105	11.544	6.714	10.643	8.842	10.889
Art2b	1.344	3.809	1.867	3.211	1.568	1.27	3.286	2.465	3.286	2.614	0.672	0.971	2.838
Art3	1.286	0.719	0.908	0.794	0.227	0.492	0.719	0.87	1.853	0.492	0.378	0.189	0.832
Art4	4.454	3.285	2.274	2.906	1.895	2.211	3.569	3.001	3.538	1.864	1.895	0.916	2.527
Art5	2.055	1.519	0.566	0.655	0.387	0.536	0.953	1.042	1.549	0.834	0.387	0.298	0.864
Artn	0.404	0.572	0.202	0.101	0.101	0.067	0.101	0	0.101	0.135	0.067	0.101	0.034
Arv1	22.563	13.987	15.83	16.511	10.58	10.3	14.948	12.584	12.103	9.097	14.307	13.666	11.742
Arvcf	6.318	3.871	3.359	4.82	2.397	3.746	9.465	10.739	15.047	6.281	22.539	12.075	21.053
Arx	0.048	0.119	0.024	0.214	0	0	0	0.048	0.095	0	0.024	0	0
As3mt	27.19	18.971	20.081	19.04	13.734	17.722	16.578	20.566	31.525	24	15.017	5.549	18.763
Asah1	57.988	42.906	54.1	57.628	42.366	51.113	46.397	52.516	65.655	53.704	39.63	27.428	52.984
Asah2	6.309	4.578	5.028	5.461	4.241	5.028	2.899	3.6	5.071	3.522	2.977	1.679	3.817
Asap1	45.098	29.901	34.347	37.5	24.394	25.978	27.373	29.334	31.586	22.317	29.131	16.447	25.164
Asap2	23.633	14.192	16.537	16.884	11.195	14.151	14.212	14.09	15.619	11.235	10.705	6.647	9.992
Asap3	1.052	1.064	0.693	0.897	0.418	0.705	0.514	0.61	0.526	0.61	0.394	0.574	0.598
Asb1	15.156	8.183	11.465	12.177	6.582	7.543	9.651	10.247	13.084	9.748	10.086	5.915	12.31
Asb10	0.232	0.431	0.066	0.166	0.033	0.066	0.133	0.099	0.066	0.099	0.265	0.099	0.133
Asb11	0.168	0.378	0	0.084	0.042	0.042	0.084	0.084	0	0.042	0	0	0
Asb12	0.255	0.34	0	0	0	0	0	0	0	0.085	0	0	0
Asb13	36.196	20.927	25.87	27.161	15.571	20.927	19.306	24.442	26.447	19.938	16.203	12.688	20.679
Asb14	5.269	4.056	2.616	3.146	1.554	3.222	4.966	3.108	1.44	1.289	1.44	1.44	1.251
Asb15	0.141	0.565	0.124	0.247	0.035	0.088	0.124	0.124	0.053	0.035	0.124	0.018	0.053
Asb16	0.042	0.499	0.125	0.125	0	0	0.083	0	0.125	0	0.166	0	0
[truncated: 18,575 more rows]

## Sheet: Suppl. Table 2
Gene	Accession	Target Region (nt)	Target Sequence
1300014I06Rik	NM_025831.3	1396-1496	TGCTCCCTGGAATCTGGGTTTGGGATGAGCCGGAAGGAGCGTTTACACAACATCAAGCCTGGAGAAGATTGCTAGCTTCGGCGAGGGGAAAGCATTCATG
2610018G03Rik	NM_133729.1	1290-1390	GATAATCACACCTGCATTTGCCGAACTTAAACAGCAGGACGAGAATAATGCGAGTCGAAACCAGGCAATTGAAGAACTTGAGAAAAGTATTGCTGTGGCT
Abca1	NM_013454.3	6865-6965	CTCCTTGTCATCTCTAGCCAGGATATTCAGCATCCTCTCCCAGAGCAAAAAGCGACTCCACATAGAAGACTACTCTGTCTCTCAGACAACACTTGACCAA
Abcb1a	NM_011076.1	2600-2700	AAGGGGCTACAGGGTCTAGGCTTGCTGTGATTTTCCAGAACATAGCAAATCTTGGGACAGGAATCATCATATCCCTAATCTATGGCTGGCAACTAACACT
Abcf1	NM_013854.1	875-975	GAGGTGTCTTCCCGCCAGGCAATGTTAGAAAATGCATCTGACATTAAGTTGGAAAAGTTCAGCATCTCCGCCCACGGCAAGGAGCTATTCGTCAATGCTG
Abr	NM_198895.1	3155-3255	TGGCCGAGCTGGTATGGGCACAGACAGATTGCTTTGTTCTTTCATTTCTCCCAGCACTCACTTTCTGCCTGAGTCCGGTCCAAGGACTTTTACTTTGCGC
Acacb	NM_133904.1	7130-7230	GCACTGGTCAGCCAAGGACGGCTTGCGCTCCACCATTCGTGAAAACATCAATTATCTGAAGCGGGACTCTGTCCTCAAGACCATCCAAAGTCTGGTCCAA
Acadsb	NM_025826.4	636-736	AAAGCTGGTTACAGAAAAATTAGGGAGCTTTTGCCTCTCTGAAGCTGGAGCCGGTAGCGACTCTTTCGCTATGAAAACAAGAGCTGATAAAAGTGGAAAT
Acap2	NM_030138.2	4558-4658	CTGGAGTGTAGCAAGGCTTTTATGAATAGTTTCAAAGGAGGCTGGCTCTTGGATGAGTTCTGCTGTGCTCACTGATAGCTTTCTGTGGCATGTGGCATGT
Acat2	NM_009338.3	1876-1976	TTCCAGCTGTTCTAGTCAGAAGACTGGCAGTGCCAACAAGTGTGCCTCTGGATTGTTGAAAGGTGGGCAGCAAGCAGCATCCACGTACTTATTTCTCTGC
Accn4	NM_183022.3	824-924	GCACTGGCCACCAGCTTGCTGACATGCTCAAGAGCTGCAACTTCAGTGGGCACCACTGCTCCGCCAGCAACTTCTCTGTGGTCTATACTCGCTATGGGAA
Acer2	NM_139306.2	212-312	TCCCATCTGCATGTGCTTGTTCCGCCAGTACGCAACGTGCTTCAACAGCGGCATCTACTTAATATGGACGCTCCTAGTTGTAGTGGGGATTGGATCTGTC
Acly	NM_134037.2	4090-4190	GAAACGCAAAGCAAAAAGCTGTGAAATGTCTTGTGTCAGTGTCCTCTGTGTTCATGCAGCCGACTTGTCTGTTACTGAAGTGTGGGTCCAAAGACTCACA
Acot7	NM_001146057.1	890-990	TAACTGCCTCTGTGGATGCCATCAATTTCCACGACAAGATCCGGAAAGGCTGTGTCATCACCATCTCCGGACGCATGACCTTCACAAGCAATAAGTCCAT
Acp5	NM_001102405.1	440-540	AACATCCCCTGGTATGTGCTGGCTGGAAACCATGATCACCTTGGCAACGTCTCTGCACAGATTGCATACTCTAAGATCTCCAAGCGCTGGAACTTCCCCA
Actn1	NM_134156.2	785-885	TCCACATCAGTTGGAAAGATGGTCTTGGTTTCTGTGCCTTGATCCACCGACACCGGCCCGAGTTGATTGACTATGGAAAGCTTCGAAAGGATGATCCACT
Acyp2	NM_029344.3	220-320	CATGAAGTCCTGGCTGAGCAAGGTTGGGAGTCCTAGTTCTCGCATCGACCGGGCCGACTTTTCTAACGAAAAAACAATCTCTAAATTGGAATACTCTGAT
Adam11	NM_001110778.1	606-706	AACTCCGGGGCAACCCACAGTCCTTTGCTGCACTCTCTACATGCCAGGGGCTGCATGGGGTCTTCTCTGATGGCAACCTGACTTACATCGTAGAGCCTAA
Adam23	NM_001177600.1	1440-1540	GCACGCTGACGCGGTCCACCTCATCTCGCGCGTGACATTCCATTATAAGAGAAGCAGTCTGAGTTACTTTGGAGGCGTGTGTTCTCGAATAAGAGGGGTT
Adam28	NM_010082.2	1065-1165	GATCAACAGTGGGTCTAGCCTTCATGTCGTCGATGTGTTCACCTTACCATTCTGTTGGCATTGTTCAGGACCACAGTAACTACCATCTTCGAGTCGCAGG
Adamdec1	NM_021475.2	1882-1982	GTTTCTACCAGTCCAGTCAACAGGTCAATAGACATGCTAAGGTGATGCTGTCTGTTCATTCAGGTCTTATCTATAGTGTGAGTGTGAGGAGCCTGAAAGT
Adamts6	NM_001081020.1	2292-2392	CAGTATGCCTTTCCGGGGAAAGCATTATAACTGGAAACCCTATACTGGAGGTGGGGTAAAACCTTGTGCATTAAATTGCCTGGCTGAAGGCTATAATTTC
Adc	NM_172875.2	1064-1164	CAAAGTGAGATTTGAAGAGATGGCCTCAGTAATTAACTCAGCCTTGGACCTGTACTTCCCTGAGGGCTGCGGTGTGGACATCCTTGCTGAGCTGGGACGC
Add2	NM_013458.4	2696-2796	CAAGGTTTCTTCTGAATAAGGTCCATCTCTTCCCAGGAATCCTGCCTCCTGCTGATGGAGCAATCTCCACAGCAAGAAGCCATGCTTCTCTCTTCCATTT
Adrbk2	NM_001035531.1	380-480	GAGCTCCTATCCAGCACACACCAATTCTCAAAGCAAGCTGTAGAACATGTCCAGAGCCATCTCTCCAAGAAACAGGTGACGGCTACACTTTTCCAGCCAT
Ahr	NM_013464.4	1327-1427	CTGCAGACATACTTCACTGTGCAGAATCCCACATCCGCATGATTAAGACTGGAGAAAGTGGCATGACAGTTTTCCGGCTTCTTGCAAAACACAGTCGCTG
Akap14	NM_001033785.2	1068-1168	GCATCGTCATTCGCACCAGAGATAAAAGTAAAGAAGGTTGGATCAGAGATCAAGCAGAAGGCTCATGTGAAAGACGTAAAAGAGAAGAAAATTGTGCCAG
Akap5	NM_001101471.1	3005-3105	CTCTAGTGGTGAATCAGGTGAGTGGGCTTTTCTAGTCTTGAGCAAGTTCTGTACTAAAGGTGTTCATGGGTTCCTTCGGTCAGGCCAATAGTTAACACAT
Akap8l	NM_017476.2	310-410	CAAACCCTAGTGCCTCGGGTAGCGCCAGTGCCGATTCCGTTTTATCCAGAATTAACCAGCGCTTAGATATGATGCCGCACTTGGAGACAGACATGATACA
Alcam	NM_009655.1	2605-2705	ATTTATCCTTAAACCCAAGTGGGGAGGTGACCAAGCAGATTGGCGATACCCTGCCTGTGTCATGCACAATATCTGCAAGTAGGAACGCGACTGTGGTGTG
Amelx	NM_001081978.2	0-100	ATCGGATCAAGCATCCCTGAGCTTCAGACAGAAACTCACTGAGCATACACTCAAAGAACCATCAAGAAATGGGGACCTGGATTTTGTTTGCCTGCCTCCT
Amy1	NM_007446.2	604-704	TCAACCCAAATAACAGGGACTTTCCTGGAGTTCCCTATTCTGGTTTTGACTTTAATGATGGAAAATGTAGAACTGCAAGTGGAGGTATCGAGAACTACCA
Anapc4	NM_024213.2	942-1042	ATGTGTGAAGCATGGGAAGAAATTCTGATGCAGATGGACTCCCGTCTTACCAAGTTTGTACAGGAAAAACCTACAACCACGTCAGTGCAGGATGAGTTCA
Angpt4	NM_009641.1	1330-1430	ATAACTGCATGTGTAAATGTGCTCAGATGCTGTCTGGAGGGTGGTGGTTTGATGCCTGTGGCCTCTCCAACCTCAATGGCATCTACTATTCAGTTCATCA
Angptl1	NM_028333.2	38-138	CAGCAAACTCAGTCCATTAGTGCTGTGAAAAGAAGTTCCTTACTCCTTGGATTCACCGGTCAGAGCAAAAAACGCAGTTACCTCTGAAGTAAAGCCGAAC
Ankle1	NM_172756.2	422-522	GCCCACCCAGCCTGATGAGACCCGAGAACCCACAGAGACGTTTCATGTAGCCCAGGGTAGCTTTGAAACTGAAACATGCCAAGGACCTGCCTTAGCAGAG
Ankrd10	NM_001167967.1	622-722	CATTGCACAAACCCAGGGTTTCCAAGAGTGCACCCAGTTTCTCTTGAGCCTCCAGAACCATCAAATGAGCCGTTTCTGTCATAATGGCACCTTGAGTGGA
Ankrd13b	NM_172945.2	986-1086	ACGGACAGAGCATCTTTCGGAACAACATAAAGGCAAAGTCAAAGGTTGTAAGACACCTCTGCAGTCTTTCCTGGGAATTGCCGAGCAGCACGGGGGACCC
Ankrd17	NM_030886.2	8520-8620	TAGAGTAAAATGATGGGCATTATCAACTGATGTTCCCTGCGTTAGCTCTGAAACACCCATCTTATTCCCTGTTGGGTTTGATTGTAGCAAGGCAGATAGA
Ankrd34a	NM_001024851.3	1920-2020	CAGTACACTTACTAGCGAGAAGGATAAATACTGTGTTTACCGGGTGTGTAGACCCACGCAATCGTGCCCTGGTCATGTCACAAGTACATGGGATTACTTG
Ankrd44	NM_001081433.3	5698-5798	TCCTACATGGTGATCTGAAGACTCAATGCAAGTATCCTTTGTTCAGTAGCTTTGTCTACAGACGATGCTTCAGCATGTGCAATATATCCTTGCAAAGCAC
Anp32e	NM_001253757.1	1534-1634	GATTTAGAGACGATCCGGCTGTCATTAGCTTGAAGGCATTTTTGGGGGTGGGGTTAGGGTATCTGAAGGCTTTCCTATCATGGTTTGGGAAGTAGAAGCA
Aoah	NM_012054.3	1472-1572	ACACATCTAAATTCTCACCTGCCCAATGGCAGCCACGTTATTTTATACGGCTTACCAGATGGAACTTTTCTCTGGGATAGCTTGCACAACCGATACCACC
Apba1	NM_177034.3	6160-6260	TGAGTACACAAACCCTGATTTTACCTTCCCTCCATCTAAGGCAGTGTGTGATGACTGTGTGGGAATGAAATCTCTTGTACATACTTAGCACAGCACTTGG
Apex1	NM_009687.2	289-389	AAACCTCACCCAGTGGCAAATCTGCCACACTCAAGATATGCTCCTGGAATGTGGATGGGCTTCGAGCCTGGATTAAAAAGAAAGGTTTGGATTGGGTAAA
Arglu1	NM_176849.3	1476-1576	CAAAATTCCCAGGGTTTGACTGGACCTGCGGTGTTGTTAGAGCAGTGTCCTTGGGATGCTGTGGTTCTTGAGGTTCCTGACAACAGGTAAGGAAACAGTT
Arhgap19	NM_001163495.1	472-572	AGGGCTTGTTTAGAGTACCAGGCAACAGTGTTCGACAGCAGCTTTTGAGGGATGCTCTCAATAACGGGACTGATATTGACTTGGATTCAGGAGAGTTTCA
Arhgap25	NM_001037727.1	1668-1768	GACTCAAACGCTTCCCAACCGGAAGTGTTTCCTGACGTCCGCATTCCAAGGCACCACCAGCAGTAAACTGGAAATCTTTAAAAATGAGTTCTGGTCTCCA
Arhgap31	NM_020260.2	6625-6725	CCACACTGGCAGGTGACTTAAATTCTGAGGACTGATTTCAAAATGACTACCACGTTCCCTTACACACCATTCACTTATGACATCACCTTCAGGAGAGCAG
Arhgap6	NM_009707.3	2442-2542	AAGAGAGTAAGACAATTGCGTGAAGAATTTGACCGTGGGGTTGATGTCTGTCTGGAAGAGGAGCATAGTGTTCACGATGTGGCAGCCTTGTTAAAGGAGT
Arhgef10	NM_001037736.1	1105-1205	GGCTCCTTCATCAGGACCAGGTCCTTGGTCTCTCAAGATCACAGGTGTTATTTTGAAGAAGAGCAGAATTTGTTCATTGACGTGGACTGCAAGCACCCGG
Arid3a	NM_007880.3	4232-4332	GTCTTTTGATGCCAAAAAGAAAAAGAAATGCGCCCAGGTCACCCACTTGTCTGGTCACCTTCTCAATGCCCATGGTGGGAACTTGGTGTCCACTTGTATC
Arid5b	NM_023598.2	88-188	TTTCAATTCCACCTTGAAGGCAAACCAAGAATCTTGTCCCTTGGCGACTTTTTCTTTGTAAGATGTACGCCAAAGGATCCGATTTGCATAGCGGAGCTCC
Arpc1b	NM_023142.2	1291-1391	TAAGGGCTGCTTTGCTAAATGTTTCTAGGATGCAGTACACTGCTACAAAGGAAGAGGCAGGAGGGGAACTGCCTATTTAACAAAATGTGCCTTTTAAAGA
Arpp21	NM_001177616.1	539-639	AATCCAAGTCAGGAGCAGGCAAAGGGAAGCTGACCAGAAGTCTTGCTGTCTGTGAAGAGTCTTCAGCTAGATCTGGAGGGGAAAGTCACCAGGATCAGGA
Arr3	NM_133205.3	392-492	GCCTTACAGGAGCGGCTTCTGCACAAGCTCGGGGTCAATGCCTATCCTTTTACACTTCAGATGGTTGCTAACCTGCCCTGTTCAGTAACACTGCAGCCTG
Art2b	NM_019915.2	584-684	GGTTAATATCAAAGAATTCTCCTCATTCCCTCGTGAAGAGGAGGTGTTAATTCCAGGCTATGAAGTATATCACAAAGTCACAGCACAAAATGATAATGGG
Arvcf	NM_033474.2	2446-2546	ATCGCGCTGCGCAACCTCTCACTAGACCAGCGGAACAAAGACCTCATCGGGAGCTATGCCATGACAGAGCTGGTTCGGAATGTTCGCAATGCACAGGCTC
Ascl3	NM_020051.1	598-698	CGAATGGGAGTCTTCTGCTGCCGCAGCCAGTACATTCTCATACACATGGTTTCGAGGACACAACAGTACCTCCCAATACCAACCTTCATTAAATGTTGCT
Atf4	NM_009716.2	812-912	CAAGGAGGATGCCTTTTCCGGGACAGATTGGATGTTGGAGAAAATGGATCTGAAAGAGTTTGACTTCGATGCTCTGTTTCGAATGGATGACCTGGAAACC
Atic	NM_026195.3	1974-2074	TGGTTTAGTAGGTGGGTCTTACTTATCTGAAAGGTAGAGCTTTCTAGCCTAAGACACCTTATGTGAGGCTTGTTTCTGCAAAACCTGAAAGCATCTCTCC
Atp5g3	NM_175015.2	172-272	ATATAGACCAATTTCTGCATCAGTGTTATCTCGGCCAGAGACTAGGACTGGAGAGGGCTCTACAGTTTTTAATGGGGCCCAGAATGGTGTGTGTCAGCTG
Atp6v0e	NM_025272.2	585-685	GGCTTTGAATATGGCTCTTGCCAGCTCACAACATGAGAGTCAGCGATGTGTTTAAGAATTGCTGCGAGACAAACAAGACTCGGCGGGACAGTCAGGAGTG
Aurkb	NM_011496.1	705-805	GAGATCGAAATCCAGGCGCACCTGAAACATCCCAACATCCTTCAACTCTACAACTACTTCTACGACCAGCAGAGGATCTACTTAATCCTGGAATACGCCC
B3gat1	NM_029792.1	3136-3236	TTTAAAATTATAACCCTGGTGGACTGCGGCCTTCATCTCTGTTGGGAATGAGTTTGTTGCAAATCAGAACTGGGTCCATGATGACAACTTTCCCTCCAAA
B3gat2	NM_172124.2	3050-3150	GCTGATTCATCTGCGAAACACAAAAGGCTTGGTTTACAAGGAGGACCCTCTTTTCACTCCTGACTCCTTAGCTACAGCCAGACACTTCATCAGATGTGAA
B3gnt5	NM_001159407.1	1738-1838	CCACATGCCAAATCTCATTGAATATCTTCAAGGGCTAGAGCAGATTGGAGTTCGAGACTTTTGGATTGGTCACGTTCATCGAGGTGGCCCTCCTGTTAGG
B3gnt7	NM_145222.2	1470-1570	TGGTGCATAGCAATCTTACCTGTTCTGTCAAGTTCCAGGTGCTCTAATGTTGCTGAGCCACCAGTGCGTTTGTCCTCGGGGGATACATGGCATTGTCTTT
Baz1a	NM_013815.2	540-640	AAGGACCGATATTTTGTTGAAGAGACTGTGGAAGTCATTCGGAACAATGGCACAAGGCTGCAGTGTAGAATCTTGGAAGTCCTCCCTCCATTACATCAGA
Bcl2	NM_009741.3	1844-1944	GGCCTTCTTTGAGTTCGGTGGGGTCATGTGTGTGGAGAGCGTCAACAGGGAGATGTCACCCCTGGTGGACAACATCGCCCTGTGGATGACTGAGTACCTG
Bhlhe41	NM_024469.1	100-200	GAGAGACAGTTACTGGAACATAGGGATTTTATAGGACTGGACTATTCCTCTTTGTATATGTGTAAACCCAAAAGGAGCTTGAAGCGAGACGATACCAAGG
Birc5	NM_009689.2	237-337	GGCTTCATCCACTGCCCTACCGAGAACGAGCCTGATTTGGCCCAGTGTTTTTTCTGCTTTAAGGAATTGGAAGGCTGGGAACCCGATGACAACCCGATAG
Bok	NM_016778.2	635-735	CCCTGGTTGACTGCCTGGGGGAGTTTGTACGCAAGACCTTGGCTACCTGGCTTCGGAGGCGTGGTGGATGGACGGATGTCCTCAAGTGTGTGGTCAGCAC
Brca1	NM_009764.3	2027-2127	AAGTCTTCTATCAGGTGTGCTCTTCCACTTGAACCAATCAGTAGAAATCCAAGCCCACCTACTTGTGCTGAGCTTCAAATCGATAGTTGTGGTAGCAGTG
Btnl7	NM_001081663.1	755-855	TTTTCTTGTGACCCTGACTGTGATGGGACTACTAGTCTTAGGGACAAGCTATCTTCTCGGAACAGAACGTTTTACGAGGCTGAACATGCAGGAGATAATA
Bub1	NM_001113179.1	75-175	GCTGGTGGGGTATTTCGCCGCTGCGCGTTTTTTCTCGTCATGGACAACCTAGAAAATGTCTTTCGCATGTTTGAAGCCCATATGCAAAGCTACACGGGTA
Bub3	NM_009774.2	1710-1810	CATCAGCTGCTATGTCACTGAAGCCCTCCGGACGATAAATGGTGTACCAGCCAGGAGCTACTGGTGGGATTGGTCTTGTGGTGTAGTCGTATGCTTTTTA
Cacna1i	NM_001044308.2	9300-9400	TGCCCTGGCTTATTCCTGTCTTCGGCTCTGGTCCTGGCTTTCCCTCAGAGGAGGATGAACGAATCATGAGCAGTACTTACCTGTCTGCTTGTCCCTAATA
Cacnb4	NM_146123.2	6510-6610	AAATCTCCCAACAAACAGCTCGATCTGTGTTTACGCAGGGGCCTTTCTTGCCCTGCCTGCATACTACTACATACACTTCATGGAAATCAGTGTGGATTCC
Cacng8	NM_133190.1	88-188	CCCGGTTGCCAGTGGTGAAACTGGAGTCATTGAAACGCTGGAATGAAGAGAGGGGTTTGTGGTGTGAAAAGGGCGTTCAGGTACTACTGACCACCATCGG
Cadm1	NM_207675.2	2860-2960	ATGTGAGTGTTTCTGTCTTTCGTGCACTAGGCCTGGCCTCTTACCTCAGCCTTAAGAACCATCTGCCAAAAACTACTCATCTCGCATGATGGCAGCCAGA
Calm2	NM_007589.4	400-500	GACAAACCTTGGCGAGAAGTTAACAGATGAAGAGGTCGATGAGATGATCAGGGAAGCAGACATTGACGGGGACGGTCAGGTAAACTACGAAGAGTTTGTA
Capn5	NM_007602.3	4218-4318	AGGGATAGCCGTGGCTTCATTTATCGTTTGCACCCAGGAGGCCTTGTAGTCTTCCAATTGCAGGAGATCAGCCCTACAGTGTATTCTACGTGAACCAACA
Capns2	NM_027112.1	624-724	GCAGCGGGCTTCCAGCTCAATGAGCAACTTTACCTAATGATTGTCCGTCGGTATGCTGACGAAGATGGCGGGATGGATTTTAACAACTTTATCAGCTGCC
Caprin1	NM_001111289.1	1320-1420	CCTACCCAGAACATGGATATGCCTCAGCTGGTTTGCCCTCAGGTTCATTCTGAATCTAGACTTGCCCAATCTAATCAAGTTCCTGTACAACCAGAAGCCA
Car12	NM_178396.4	985-1085	TTCCGGCAGGTCCAGAAGTTCGATGAGAGGCTGGTGTATATCTCCTTCCGACAAGGACTGCTTACCAACACAGGACTGAGTTTGGGTATCATCCTTTCAG
Car2	NM_009801.4	437-537	TGCCCAGCATGACCCTGCCCTACAGCCTCTGCTCATATCTTATGATAAAGCTGCGTCCAAGAGCATTGTCAACAACGGCCACTCCTTTAACGTTGAGTTT
Cblc	NM_023224.5	834-934	GGGCAGTGGGCCATTGGATACGTGAGCTCCGATGGAAGCATCCTGCAAACCATTCCTCTCAACAAACCTCTGCTGCAGGTGCTCCTGAAGGGACAAAAGG
Cbx5	NM_001076789.1	1525-1625	ACTGTATTTATGTAGGTGTGAGTGATTGCCTGGTGCTTGCTTGTGCCAAGGTGCTGGGCACCCTCTAACCCTGCCAATTTTTATGGCCTCCCAAAGCATT
Ccdc122	NM_175369.3	988-1088	AAATAGGAGGAAGTGGCAATGGAACATCCAACAACTGGAAAAAACTGCAGCTGAGTTAAAAAAGCGGATCAGAGAGAAGGAAGCCAGTGAAATACAGAGC
Ccdc34	NM_026613.4	101-201	TTACCTCGCCCGCTGCAAGCCGGGCTTCCGGCCCTCCTCGAGTTTTGTCGTCGACCTCTTAGTGGATTCCGGGGATCCAGGGCTGGAGGATGTGGCGCTG
Ccdc85c	NM_001159910.1	1373-1473	GAGAACCTTGACCGGCAACTTCAAGACAGCTGTGAGGAGGACCTGAGCGAGAAGGAGAAGGCCATCGTGCGAGAGATGTGCAACGTGGTCTGGAGGAAAC
Cchcr1	NM_146248.2	1540-1640	GCCTCAGCAACCGACTCAGCTATGCTGTCCGGAAGGTCCACACCATTAAGGGTTTGATGGCTCGAAAGGTGGCTCTTGCTCAGTTGCGCGTGGAGAGCTC
Ccl3	NM_011337.1	60-160	TCTGTCACCTGCTCAACATCATGAAGGTCTCCACCACTGCCCTTGCTGTTCTTCTCTGTACCATGACACTCTGCAACCAAGTCTTCTCAGCGCCATATGG
Ccnd1	NM_007631.1	2000-2100	GGAGGGGTTCTAATGGAATGGATGGGGATGTCCACACACGCATTCAGATGGCTGTACAACAGGTTGTAGGGCTGGTAGTATGAGGTGCTTGGGAAGTTTT
Ccnyl1	NM_001097644.1	2302-2402	TTCTTTGCCAGGCTGGGCTCTAGCCGCTTTGATCACCTAAGTGTCTTTACGCTCAGTCAAGGGAGGCTATTAAAGTGGTGGTAACTCACATGGAACAAAT
Ccr2	NM_009915.2	2965-3065	ATGAACTAACATAGACAGCTCAGGATTAACAGGGACTTGTGGTTTGTGGTCTGTGGGCTTATCCAAGCATGGTGATTTAGACTCTAAGGTCCGTCTGGAT
Cct5	NM_007637.2	1585-1685	AGGGCAGTAACGATATGCAGTATCAGCATGTCATAGAAACCTTGATTGGCAAAAAGCAGCAGATCTCTCTTGCCACCCAGATGGTTAGGATGATTCTGAA
Cct6a	NM_009838.1	1975-2075	ACACATGCCTGTAAGCCTAGCCCTTTGGAAATAGTCCGGAATTTCTATGCCAACTCAGGCTACAGGAGACCCCAGGTCGAAAGAATAATTTGTTGTGGAT
Cct8	NM_009840.3	220-320	ACGGACCAAATGGAATGAATAAAATGGTCATCAATCGCCTGGAGAAGTTGTTTGTGACAAACGATGCAGCGACTATTTTAAGAGAGCTAGAAGTGCAGCA
Cd180	NM_008533.2	860-960	AGGGTTTGAAGAACTCTACGATCCAGTCTCTTTGGCTGGGGACATTTGAGGACATGGATGACGAAGATATTAGTCCTGCCGTGTTTGAGGGTCTCTGTGA
Cd276	NM_133983.4	1278-1378	TGGTCCATAGACCACCCACAGCCTTACTTTTCCAATGGACTTAATTCCCATCATCCTGCAGCCTCATTTCTCCAGTGACACGATACACGAACCATCCTGC
Cd28	NM_007642.4	3304-3404	TCTGTCTCTCTCTTTCTCTCCTGTGCATATGTCTCCCCTCCCTCACTTCTCTGTCTCTTCCTCTCTCCCTCTCTCTGTCTTTCTCTGTGTGTCTCTCTGT
Cd300e	NM_172050.2	968-1068	GACTCTCCCGGGGCCCTCTGTTAGAGGTCTGCCTTTCCCTTCTCCAAATTTCCTGGATTCTGCTCTCATGTCAGCTCCAAAGGATAAGAATCTTCTAGAA
Cd302	NM_025422.3	648-748	TGGTGAGGACCTAGTTGATACCTGTGGTTTTCTGTACACCAAGACAGGTGAATGGAGAAAAGGGGATTGTGAAATCTCTTCTGTGGAGGGAACACTTTGC
Cd46	NM_010778.3	115-215	TGAGGCCCTTCTGTTTCTGCTGTCTCATTTATCTGATGCCTGTGAACTACCACGGCCATTTGAAGCTATGGAACTCAAGGGTACACCTAAACTCTTTTAT
Cd47	NM_010581.3	165-265	CTCCTGCTGCTGCGGTTCAGCTCAACTACTGTTTAGTAACGTCAACTCCATAGAGTTCACTTCATGCAATGAAACTGTGGTCATCCCTTGCATCGTCCGT
Cd8a	NM_001081110.2	355-455	CCACCTTCGTTGTCTATATGGCTTCATCCCACAACAAGATAACGTGGGACGAGAAGCTGAATTCGTCGAAACTGTTTTCTGCCATGAGGGACACGAATAA
Cd97	NM_011925.1	1975-2075	CGTGGCCATCTCAATGGCAGTTGTCAAAATGGATGGCTATGGGCATGCAACATACTGCTGGCTGGACTTTAGGAAGCAGGGCTTTCTCTGGAGCTTTTCG
Cdca3	NM_013538.5	1374-1474	GTGGTCATCTCCTAGCTACTCAAGCCTAAGCCTCGGCTTTGGGCATCATATTGAACATGACGTGTCTGTGAGGTTGTCACTAGGGCCTGGTGATTATATA
Cdk1	NM_007659.3	2538-2638	CCAGATCTCTGTTGGGAAGTAACTGGGTAACAAAAGCCGTTGCACTGGTTTGACAGCTAACAACTGTTGGTACTTTGTATTCAGAAGGAATGAGGTAGCG
Cdk14	NM_011074.2	3068-3168	TCACAAGGCTGATTTGACAAGGGCTTTCTGATTCTCCAATGAGGGGCAAGCTTCCTTATACTCAAACCCAGTGTATCCCTGGAAGTAGACCCAGGTTTCC
Cdk5r1	NM_009871.2	3280-3380	TTTTGAGAAGGTGCATATTTCAGAAGTGGTCGGCAACTGAGGAAAGAGCTTCCTTGGTTCCATTGTGAAGCCCGTGTCCTCTCTGCTTGCGCTGGCTCTC
Cdkn2b	NM_007670.4	1040-1140	AAATGGGAAACCTGGAGAGTAGATGAGAGGCACTGAAGTGGTTTTATGTACTGTCATGTGTGGGGATTCACCTGCAAAATGGCATTTATAGAAACTGAGA
Ceacam9	NM_011927.4	228-328	CGTTTTACTGGTACAAACAGAGAGATTCGACGAAGAGCTACGAAGTCGCACGGTACTTAACACCCACGAACCAAAGTTCGAAGATGCCTCAGCACAGTGA
Cecr2	NM_001128151.1	6195-6295	GACATCTGCAATCCAGTTTAGAAGAGCAGCGAAGTCAGAATTGTGCTGTTGAGCTGTATAACTTAACCTAATCAACTGCTGCAAGATTTGTGTCCACCAC
Celsr2	NM_001004177.2	1644-1744	CACGACTTTCCCTTCACCATTAACAATGGCACAGGCTGGATCTCTGTGGCCGCAGAGTTGGATCGGGAAGAGGTTGATTTCTACAGCTTTGGTGTAGAGG
Cenpi	NM_145924.2	2006-2106	TCCTGTGATCTTCCATTCTGCACTCCTAAGCCTGGATGCCACCATCTTGAACCAACTCTGTTACATTATGTACAGGTATCGCAATAATTGGACAGCTGCG
Cenpk	NM_021790.1	716-816	GGACACTCTTAACGTATTAAACAGTGATGTGGAAAATCAGGTGGTAACATTAACTGAGTCAAGAATCTTTAATGAACTGACAACTAAGATCCGTGGGATA
Cenpl	NM_001159930.1	412-512	AGGATGATTCGTGAATCCGGAGTGGATGACAGTGTCTTTACGACATAGTTTTGACCATGGATTCCTGTGATTTTCGAGGACTGACTTCTAGACGAAGGAC
Cenpv	NM_028448.1	536-636	CACTTCATTGTTCCAGCTTCTCGGTTCAAACTCCTGAAGGGTGCTGAGAGCATAACCACATACACCTTTAACACGCACAAAGCCCAGCACACCTTCTGCA
Cep120	NM_178686.3	3686-3786	TCTGACCACAATCTCCTGCTCATGACTCTCTGAGGCTTCTTGTTAAAATGGTTGCCTTTGTTTCTCAGTGATAGCGATACAGCTCAGGAATGGACTATGG
Cep55	NM_028760.1	1870-1970	TTGGCACTCTGGCATATGAGGGCATCCTTGTATTTTTCTGGCCACTTTGCATTTCCTTGGTAGCCATTCCTCCCTGAGTTGGTTCGTCATCAGGCTGCAG
Chmp1a	NM_145606.3	724-824	CTGCCTCCCTTGTCCTGTGATTGTTCTGGAGGCTTCTGCCCAACTGCTTCACTTTCTCCAACCCTTCGTAGCTGCCTGGGCTCTTTTCCAACCTGTCAGG
Chpf2	NM_133913.2	910-1010	TAAGCTCTGTGTCACTGGGTGCTGCTGACTTGAATTAGGCCCATGTTTCAAATGGCTGTAGACCTTCTGGGGTTAGGTTTGGCAGGACTGCACTTTCTTT
Chst1	NM_023850.2	496-596	CCCTTTGGAGCTACCTTCTCCACCTGAAGGCCTGAGGTGACTCACTTCCATCACAGGACCAGTTGAATTCCAGAAGACCCGGTGCCTTGGAGCAACAGCC
Chst12	NM_021528.3	182-282	CTCTTCCGGCTGTGGCTGGTACTAGGGTCGGCTCTCATGATCCTTTTGATCATTGTATATTGGGACAACGTGGGCACCGCCCACTTCTATCTGCACACGT
Chst3	NM_016803.3	5392-5492	CTGTGACAAGCTTCTTACTGGGCACATAGAACGGCTCTGTCATCTGCTTCCACTAAATTTGGGCTTGGACTTTGCCTCCTGCCAAATCTCCATCTCTGCT
Chtf18	NM_145409.2	558-658	AATCCTGTCCTGAGACGGCCTCCTATCTTAGAAGATTATATCAATGTGACATCCACAAGTGGAGAACGGGCCTTTTTGGTGCTTCGGGCTGACCTCATAG
Cirh1a	NM_011574.2	546-646	ACCCACGTCGCAGCTGGTTCCTTAGACTACATTAGCGTGTTTGATGTCAAATCAGGGAGCATAATTCGTAAGATGGTTTTAGATAGGCAACACCTGGGAG
Ckap2	NM_001004140.2	965-1065	TGCAGCCAGGACTGATTCGTCTAATACCAGACTGATGGTAAAGCCAAAAGATACTGACCAGCGCAGATACACGATTGCAGGAGCAAGTGTTCATAGATCA
Ckb	NM_021273.4	865-965	GAAGTGTTCACCCGATTCTGCACCGGCCTCACTCAGATCGAAACTCTCTTCAAGTCCAAGAACTATGAGTTCATGTGGAATCCTCACCTGGGCTACATCC
Cldn10	NM_021386.4	644-744	CCATGTCTTCTCGGACCAAGTATCAAGGCGGAGAAGGAGATTTTAAAACCACAGGCCCTTCAAAACAGTTTGATAAAAATGCCTATGTCTAAAGAGCTCT
Clic5	NM_172621.2	4490-4590	ACAAGTTCTGGGGACCTTCCAGGCCCAGGTAAATTGTATTATGAGGGAAGTCAAGGCAGAAGCCGTGTGTCCATCTAATAAAAGTTCACCATCGCTAAAA
Cmya5	NM_023821.3	8440-8540	GCAAAAGTCTTTGGCTATCCAAAAACCAGATGACAGAAATGCTCCAAAGGGTATCAGTAGAGATGTGGACTCCAGGTCTCCTGGGATGCCTTTATTTGAT
Cnksr3	NM_172546.2	2700-2800	ATATTTATAAGTATGGCAGCGTCCGCCACAGAATGATGTGTGTGAGGCTCTTTGTAGCAGGGCTTTCTTTACCTACAGATCAGCTGTTACCCGCGCCCAG
Cnnm3	NM_001039551.1	3744-3844	ATGCACTTGGAGCTGTCGCTTCTTTAGACCTAACTACAGTAATTGCAGGTTCATAGGAAGTGGCAAAGACGCAGAGCCCTTGTACCCTTTATCTGGCTTT
Cnp	NM_009923.2	1865-1965	ACTGGGCGGTAAAAGGGGTTTACCTCTCACCTTTGGTCATTCCTAAGTTCCTATCTCCTTCACACTGTACCTAGGGTGATGGTTTCGGTCAGGCCATCTC
Cntln	NM_175275.3	541-641	CAACAAACCCAGATCTCACTCAAACTGTCAGTTTGGTTGTGGAAAGAGAAAAACAGAAATCTGAAGCCAAAGACAGAAAAGTTCTGGAAATTTTACAAGT
Col17a1	NM_007732.2	4914-5014	TGTAGATGACGTGTGATGGGTTATGTTACGAAGGCTGCTGTCAGCTCCTCCTCCTCTCTTCACTCTGCATTCTCCAGTCACAGAGGTGACTCTTGCAACT
Col19a1	NM_007733.2	3544-3644	AGGAAGACATCGCGTCTAGTGCTATCTCCAGGCCACTTGAGCCGCCACTGCAGGCTTCACAACCACGTGCTCTCAAGGCTTATGAGTTTTTGGACTGCTT
Col1a1	NM_007742.3	215-315	CAATGGTGAGACGTGGAAACCCGAGGTATGCTTGATCTGTATCTGCCACAATGGCACGGCTGTGTGCGATGACGTGCAATGCAATGAAGAACTGGACTGT
Coro2a	NM_001164804.1	1928-2028	CAGTTCCTGCCCTGGCTGGTTTAGATTATACCCTACCTTCTGCTGGATTCTGGTTTTAAGGGTTGGTGAGGAGCTATGACCTCCCAGAGTGAAGATTTGG
Cotl1	NM_028071.3	325-425	CCAGCAGTGCACAGATGATGTCCGGCTGTTCGCCTTTGTGCGCTTCACCACCGGCGACGCCATGAGCAAAAGATCCAAGTTTGCCCTCATCACATGGATC
Cox8b	NM_007751.3	214-314	GGAGCAGGCTGTGGGGATCTCAGCCATAGTCGTTGGCTTCATGGTTCCAGCAGGATGGGTCTTAGCCCACTTGGAGAGCTATAAAAAGAGCTCCGCAGCA
Cpb1	NM_029706.1	1156-1256	TCTGACGACTGGGCTTATGATCAGGGAATCAAATATTCCTTTACCTTTGAACTCCGGGATAAAGGCTTCTTTGGCTTTCTGCTTCCTGAGTCTCAGATCC
Crim1	NM_015800.3	1476-1576	CTGGAAAGTGCTGTGATGTCTTTGAATGTGTTAATGAAACAAAGCCAGCCTGCGTGTTCAACAGCGTGGAGTATTACGACGGAGACATGTTTCGAATGGA
Crocc	NM_172122.2	1668-1768	GCACAAGCGCCAGCTACAGGTTCAGGACATGCGTGGACGCTATGAAGCCAGCCAAGAACTGCTGGGTTCCGTACGCAAGCAGCTCAGTGACAGTGAGGGC
Cstad	NM_030137.2	682-782	GATGTGAAGAGGATACATTGAATCAATGGTTCAGTCACTATGGCAACAGGATGAAGCATTGACCCGATGGTGCGGTTGCTACGGAAACAGGATTCTGGTT
Ctnnbip1	NM_001141930.1	794-894	TGGCTGGCTAGTGGGACGTGGTCTTTTCTTTGATTGGCTGTAGGTGTTCTGTTCACATCACCGACTTCCTCTGTTCTGAAAGCAGAAAACAGGGTTTGGG
Ctrb1	NM_025583.2	244-344	GCGGGGTCAAGACAACCGATGTGGTGGTAGCTGGAGAGTTTGATCAGGGCTCCGATGAAGAGAATGTCCAGGTCCTGAAAATCGCTCAGGTTTTTAAGAA
Ctsf	NM_019861.1	625-725	CCACTCTTCAAGGACTTCATGACCACCTATAACCGGACTTATGAATCAAGGGAAGAAGCCCAGTGGCGATTGACTGTCTTTGCAAGAAATATGATACGAG
Cxcr5	NM_007551.2	1648-1748	ACCGTGCCTTTCTCTTAACCAAGCAGAAAGCTGAAACCGATCTACTTTAGGTAGCTGTCTGGTTCCAACCTAACCAGCATTGGGTCAGCCCCATGTTACT
Cxcr7	NM_007722.3	215-315	CACCATGCCTAACAAGAACGTGCTTCTGTATACCCTCTCCTTCATCTACATTTTCATCTTCGTGATCGGCATGATTGCCAACTCTGTGGTGGTCTGGGTG
Cyp17a1	NM_007809.2	530-630	CTGTTCAGGGATGACCAGAAACTGGAGAAGATGATATGTCAGGAAGCCAACTCACTGTGTGACTTGATACTTACATACGACGGGGAGTCCCGAGATCTGT
Cyp2r1	NM_177382.3	210-310	ATGAGGAAGCAGAGCCGGGTGTATGGCGAGATTTTCAGTTTAGATCTTGGAGGCATATCAACTGTCGTTCTAAATGGCTATGATGTAGTAAAGGAATGCC
Cyth3	NM_001163548.1	3430-3530	AGAATCCTAAGTTACTGGCTCTTGGAGTATCCACATGGAGTCACTTAACTCAGGTTATGTTGTGACAGTGTTAAACCCAAGGGCATCTGCCACTCCCAGA
D8Ertd738e	NM_001007571.2	154-254	ATCGCTCCCAAGAAGGCGCGCGTTGTTCAGCAGCAGAAGTTGAAGAAGAGCCTGGAAGTGGGAATCCGGAAGAAGATTGAGCATGACGTGGTAATGAAGG
Dand5	NM_201227.3	1062-1162	TCAGCAGTCCCGCAAGGTAGAATTTCACCATGGGTCATTTTACAGATGAGGAAACCGAAGCTATTTAGGCACTGTCACTTTTGGAGAGGGGTGGAATAGG
Dapk1	NM_134062.1	4935-5035	GTGTAACCCATGCCAGTCCGTTATTGTTGGTGCATAGCAGGTTGGTTCTACGCTGAGATCCTGGTTTGGTCACTTCCCATACTTGAAGTCAGAGAGAAAG
Dapp1	NM_011932.2	2065-2165	GGATCAGCTGTATGAGACTGGTCCTATGAGGTACCCAAACATCATTAAAGGGCAACTTCTGTTTCCAAGGAAGGGAGTAGATCAAATCTTCGTGAAATCC
Dbi	NM_001037999.2	191-291	CGCCTCAAGACTCAGCCAACTGATGAAGAGATGCTGTTCATCTACAGTCACTTCAAACAAGCTACTGTGGGCGATGTAAATACAGATCGGCCGGGGCTCT
Dcaf10	NM_153167.2	1928-2028	CCTTCCAGCGTCATCCGGGCATCTCCATTTCAACCACGCAGCCTGTTCTGTCAGCATTCCTTTGCTCCTGTCTGTGCCGCTGAGCTTGGGTTTTCCTGGT
Dcbld1	NM_025705.3	488-588	GACTGTCCTCTTCAAGAGTGGATCTCACATTTCTGGCCGGGGCTTTCTGCTGACCTACGCCAGCAGTGACCATCCAGATTTAATAACCTGTTTGGAACGA
Dchs1	NM_001162943.1	2280-2380	CTCAAGTCCATGGTGTACGTGAAGGTATTTGTGGCAGATGAGAATGACAACCCACCTCAGTTTTATCCACGGGAGTATGCTGCCAGTCTGAGTGCTCAGA
Ddah2	NM_001190449.1	915-1015	CCCTACGCCTCTCTGACCCTCCCAGATGATGCAGCTAGTGACTGTCTCTTTCTGCGTCCTGGGTTGCCTGGTGCCACACCTTTCCTCCTGCACCGCGGAG
Ddr1	NM_007584.2	2505-2605	TCTGGCATGCGTTATCTCGCCACGCTGAACTTTGTGCATCGGGACCTGGCCACCCGGAACTGCTTGGTTGGGGAAAATTTCACCATCAAAATCGCCGACT
Defb18	NM_001039123.1	56-156	CTGTGGTCCTTCTGCTCCTCAGATGAAAACAAGAGAGGTTGCAGAAAGAACACACAAATGTTCCCTGGTCCGTGGTACATGCAAGTCTGAATGTAACAGT
Defb30	NM_001039566.2	204-304	TCAGTCGTTGTGCTGCTTAGAGAAAAAGGAAATGCCCGTTCTCTTCGTGAAGTAGCTGTCACACTTGGTTTTAGTAGATCCACATGTCGTTGCGGACCCA
Dek	NM_025900.1	1790-1890	TTTAAACTTGTAACTAAATGTCAGTGTTCATCCAGGCAGCAGTGACAGCGCAGAGTTCAGTGGTGATGGCACTGAGGACTGTCCAGTTCTGCTTTGCCCT
Dennd1c	NM_153551.1	1106-1206	GTGCAGGCCCTGCTCTTTGGAGGGTACCGTGATGCCCTTGTCTGCATCCCGGGTCAGCCAGTGACCTTCAGTGAGGAAGCTTTTTTGGCTCAGAAGCCCG
Dennd5a	NM_021494.1	3295-3395	GGCTGTATGCCAAGTGGCTTGTGGAATGTGTGATGGTCAGGAATGAGGTCACAGGACACACCTACAAGTTTCCGTGTGGCCGATGGCTGGGGAAGGGTAT
Depdc1a	NM_001172092.1	2590-2690	GACATTATACAAGGAGGTGACAAAACAGTCTTTATCTGTGCGAGGCTGCTAAAGCTACTGGATCTGCCCTAAGTGCCTAACGAAAGGTGATACCAAATAT
Dgka	NM_016811.2	400-500	CCACCAAAAGGGTCAGCGATGTACTGAAGGTCTTTGACGATGGTGAGATGAACAGATTTTGCCAGGGAGATGCCATTGGGTACCTAGGATTTGAACAATT
Dhfr	NM_010049.3	4744-4844	CAATTCAGTGAAAGTGGTGTGTGTGGTAGGATGCACCAGAAAGCACAGTTGGGATATGGGAAAACAAGAAACCTAGTTCAAGGTCATTAAGCAGATTCCC
Diap3	NM_019670.1	1146-1246	TTCCATCGCCTTGAAGACATTAGAGCTGAACTTGATGAAGCATCTGATGTTTACAGCATGTTATGGGACACAGTTAAGGAAACTCGAGCAGAGGGACATT
Dlg3	NM_001177778.1	2586-2686	AAAGAGACTGCAGCAAGCACAACTTTATCCCATTGCCATTTTCATCAAGCCCAAGTCCATTGAAGCACTTATGGAAATGAACCGACGGCAGACATACGAA
Dmap1	NM_023178.2	525-625	ACTGACCACCTATTTGACCTCAGCCGCCGATTTGATCTGCGCTTCGTAGTTATTCACGATCGGTATGACCACCAGCAGTTCAAGAAGCGTTCTGTGGAGG
Dnajc12	NM_013888.2	319-419	GGAGCCAGATGTCAATGCCGTTCGAGCAGTGGGAAGCTTTGGCCGACTCAGTGAAAACTTCGATGCATTGGGCTGTCAGAAGTAAGAAGGACTTGATGCT
Dnm3	NM_001038619.1	2810-2910	GGCATGGCAATTAACCACTAATGATTTATGCAAACGCAGCACATTCGGTAACCTTTGCAGCTCAACCATGAGTAGTCGCATGTATGGACCTCTATAGGCA
Dnmt3l	NM_001081695.1	935-1035	CATGGAAGAGACAGCCAGTGCGGGTACTGAGCCTTTTTAGAAATATTGATAAAGTACTAAAGAGTTTGGGCTTTTTGGAAAGCGGTTCTGGTTCTGGGGG
Dock10	NM_175291.3	1956-2056	GATATTGCTGTGGACAACATTCCCTTGGAGCACCCAAACTGTGTAACATCGTCCTTTATCCCTGTCAAGCCCTTCAACGTGTCGGCTCAGTCAGAACCTA
Dpy19l3	NM_178704.3	356-456	AGGTTCTGGAAGATCCTGTCATCCGCAGTTGGCGGAACTGTGGCTCTTTGCATTGGACTTCTTACATCCGTTTACCTGGCCACCCTGCATGAGAACGATT
Drd3	NM_007877.1	705-805	CCTGGCTTCCCTCAGCAGTCTTCCTGTCTGCGGCTGCATCCCATTCGGCAGTTTTCAATAAGGGCCAGGTTTCTGTCAGATGCCACGGGACAAATGGAGC
Dsel	NM_001081316.1	632-732	AATATGCAACAGGCGGGTCAAGTCAGGAACTACTAGAAGTGTTTGTTTCCTACAGAGGAGGAGACTTGTCTAAGATCGAAACTTGGTGAGTTTCTTCCAA
Dsg2	NM_007883.2	1325-1425	ACGTGGTTGAAGGCATTCATTTCAAGAGCAGCGTAGTCTCTTTCCGAGCTAGTGAGGCAATGGATAGATCCAGCCTCAGCAGGTCGATTGGAAATTTTCA
Dst	NM_133833.2	6820-6920	AGGATACTATCCAAGAAAAGAAAGACGCTCTAAGTTCTTGTCAGGAGCAGCTGAGTGCTTTTCAAACCCTCGCTCAGTCACTGAAAACATGGATAAAAGA
Dtwd2	NM_001170960.1	404-504	TGTAATTCGGATGCAACCAACAAACAGGTGCCTTTCTACCCTGGAGTGCGCTGCTGTTGCTCTTTCCATCTTGGAGAAAAACAATTGCATACAAGAGACC
Dtx4	NM_172442.3	3615-3715	CCTTTGCCAGCCCATCTCGTAATAAACTTGGACCCTAATGGACATAGAATTGTACTTGGGAAGATGTCTTGATTCAAGAGCTAGATTGACCCTTCTCCTT
Dusp4	NM_176933.4	2200-2300	ACTGGGTGCCGTTCAGATTTTCCTGCCGTGAATCATTTGGTAAGGCCAGATCAGAACCAGATCACTGAAGATGAACTAAAAATGAATCTCCCTCTCGCGG
Dync1h1	NM_030238.2	5944-6044	AGTCCGTCAAAGCCCTCGGCCATCAGCTGGGGCGGTTCGTCTTAGTTTTCAACTGTGACGAAACCTTTGATTTCCAGGCGATGGGACGTATCTTTGTGGG
Dyx1c1	NM_001163725.1	534-634	AGAGCCATGAGCACTGACCTTCCTGAGTTCTTTGACTTAAAAGAAGAAGAGAGGAATCCAGACTGGTTGAAAGACAAGGGAAACAAATTGTTTGCAACAG
E2f2	NM_177733.6	2615-2715	TTGGAGGGGGAAGATTCCTTAAACACCCACTGTCCCAAAGCCCTCACTTCACTTCCAAGGTCAGATGTGACAGGAGCTTGGTGACAGGTTTGCACCTTTC
E2f7	NM_178609.4	597-697	CCGGTGACGGCGCTGTGGATGAGTATGAGAAGCAAAGGCCAAGCAGGAAACAGAAGAGCTTGGGGCTGCTGTGCCAGAAGTTTCTAGCTCGCTATCCGAG
Ecd	NM_027475.3	435-535	TCTTCAGAAGTACATTGAACGGATAATGACCCAGTTCGCACCCATACTGGTCCCTTATATCTGGCAGAATCAGCCTTTCAATCTCAAATACAAGCCTGCA
Eefsec	NM_023060.3	2542-2642	GACACCTGTAAGGGGAGCAGATGTCCCAATGTTTCTCGGTTTGGCCTCCAGACAGACGTGAAGGCCTCCCTTTATCCCAGTAATCGGTGCATTATGCTTT
Efnb1	NM_010110.4	2415-2515	AAGAGCGCCACCCTCCTTTTTGGACCCTCATGAGACAATGCTGTTCCTAGCAGTGGGGTAGTGACTACCACCCTTCTACCAAAAAAAAAAAAAAATCCCT
Egfl7	NM_001164564.1	168-268	CAGACCCAGCCGTAGAGTGTGTACTGTGGGGATTTCCGGAGGTTCCATCTCGGAGACCTTTGTGCAGCGTGTATACCAGCCTTACCTCACCACTTGCGAC
Egr1	NM_007913.5	515-615	CGGCAGCAGCGCCTTCAATCCTCAAGGGGAGCCGAGCGAACAACCCTATGAGCACCTGACCACAGAGTCCTTTTCTGACATCGCTCTGAATAATGAGAAG
Egr3	NM_018781.2	518-618	CCAGGATTACCAATCGGCCAAGCCGGCCTTGGACAGCAATCTTTTCCCCATGATTCCTGACTACAACCTGTACCACCATCCCAACGACATGGGCTCCATT
Eif1	NM_011508.1	664-764	TGTGTAGTCTTGAAGTCCCTCATTTAAACAGGTTGAGCAGTAAGCCCTGGCAGTGTCCACCCTGGAACAAAGCAATGACAAGGTTTCAGCCAAGCCAAGA
Eif3a	NM_010123.3	754-854	GTTCCGCAAGCTATGTGACAACTTGCGAATGCACTTATCCCAGATTCAGCGCCACCATAACCAAAGCACAGCAATTAATCTTAATAATCCAGAGAGCCAG
Eif3b	NM_133916.2	1306-1406	CTTCAAGTGGAGCCATGATGGCAAATTCTTTGCAAGAATGACCCTGGATACTCTTAGCATCTATGAAACACCTTCCATGGGCCTTTTGGACAAGAAGAGT
Eif5	NM_173363.5	3848-3948	TAAGTAAAAAGCACTGAATGCTGTCCAGGATTATAGCTCATGCTTTGAATTTAAATGTTGGGTACTCTGGAGAAGTATGTCAGCCCTATGCATGAAAACA
Eif5a	NM_181582.3	858-958	ATGAGGGAGCCATGGCCTTGGTGAAACTCCCTGCCTCTTCTCTCGCAGCCCTGATGGGGGAAAGGGATATGGGTACTGCTTGTGGTTTAGGTTCCCCTCT
Eif5a2	NM_177586.5	4256-4356	GTTTTCTTCATGTGAAGGACATATCGTAGGGTAGTGCACACAAGGTCACCCTCTGCTGTAAACATCCTTACTGCCAAACTTCTCCATCACTACTGTCCAC
Elk4	NM_007923.2	2420-2520	GTGGGTTTTGGAACATTCTGTGAGGATAGGAGATCCCACTGTGAGCACAGATCTCTGGTGTGTGCTTTGAGTGGTGTGGTTCTGTAACCATGCAACACAA
Elmo1	NM_080288.2	5348-5448	ATTTTGTGGCAAGGTGGGGAAGGATGGTTGCCCATATTCAACATCTCACCTATTTCCCAAGGCTGCTTAAGACATTTCCCACACACATTGAGACCCGTGC
Elp3	NM_001253812.1	2042-2142	TCTAAATTCTGCATGAAGGCTGCAGGTGACCCATTTTGGCTCAGACGCTGTGACCAGAGCAAATCAACTCCTTTGGCCATCGTCACTCGTGATTGTCATC
Epb4.1l3	NM_013813.1	2422-2522	GAGCAGGCGTCGACCATCCGCACTTCTGAGGGTTTGGAACAAAAATCTCATTTTGAGTCATCCACCGTGAGGGTAGAAAGCACGAGTGTGGGCAGTATTT
Epcam	NM_008532.2	1550-1650	TGAAATTTGTACTCGTAAATACAAGCAGCTGGACACCGGCATTACCGATCGTAAAATTAGACGAACGTCTTATAGGTGCAGGTCCAGTGTGGTACTCAGA
Epn2	NM_001252188.1	4316-4416	CATGCCCTTCTTGATGAATACCCTGAAGGAAGTCACCCAGCTATTTCTCAGTCCCAGGGCTGGTGGGTGGTTTTGGATTTGTGTTGACTGTTGATACTTA
Erbb2	NM_001003817.1	1395-1495	AGATCACAGGTTACCTATACATTTCAGCATGGCCAGAGAGCTTCCAAGACCTCAGTGTCTTCCAGAACCTTCGGGTCATTCGGGGACGGATTCTCCATGA
Ercc6l	NM_146235.3	2110-2210	CCTCCACTTGCTGGGCATAGCAGGAATCTCAGACCATGATTTGATGTTCACCCGTGATCTGTCTGTTAAAGAAGAGCTTGACATGCTAGAAGACTCTCAG
Ero1lb	NM_026184.2	240-340	CCGCGGTGCAACTGCTTGTCACCCTGAGCTTCCTCTCAAGTCTGGTCAAGACTCAGGTGACTGGAGTTCTGGATGATTGCTTATGTGACATTGACAGCAT
Gm20580	NM_001177583.1	301-401	AAAAATGACTCCCAAGGAGAACGAAACACGCAAGAGGCCTTTGAGATGATCCTCTGTGCCTTCAATCAAGAAAAAATGTTGCTTAAAGACCAAGCAAATT
Espl1	NM_001014976.2	2790-2890	AAGTCATCTAAGGCTTGGTACTTGCTACGTGTCCAGGCCCTGCAAGTTCTGGCTTTTTACCTCAGTCTCTCGTCCAACCTCCTCTCAAGTGCCCTGCGTG
Etf1	NM_144866.3	2665-2765	CATGGACTATATAAACCATGTTAGAGCCGGAAGTTGGCCTGAAAACCTGAGGCTTAGGCTTCATAGCTGGGCTGTAAATTGGATTTAAACCCAGTTGGAG
Exoc2	NM_025588.2	2024-2124	AGCGTCTTTCAACAGCCTAAAACGCAGGAGGAGGTTTGCCAGTTATGCATCAATATCATGCAGGTTTTTATATACTGCCTGGAACAACTGAGCACCAAGC
Extl2	NM_001163514.1	1576-1676	CGAGACTGCTCCTCAGTTTGTTTGAGCCCTGGCATTTGCCTCAAGGCCCTACAGCAAGCTGCTTCCAGAGACTCACAAGAGACAATTTTCAGCTTTTCGG
Eya1	NM_001252192.1	1016-1116	CAGCTACCAGATGCAAGGTAGCAGCTTTACCACGTCATCAGGATTATATTCAGGAAATAATTCACTCACCAACTCCTCCGGATTCAACAGTTCACAGCAG
F2rl3	NM_007975.3	1298-1398	CCTTATTTGGATATGCAGTTGGTGCGACCTTCATTAGTGGAGCTGAGGTCCACTGGAAATGCTTTTGTAAAAGGTCTGGGTACTATACGTCTGTCACTCC
F8a	NM_007978.3	2137-2237	TATTCTGACCTTGAAAACTAGAGGTACTAAACTATGTAACCCAGTGTTGCTGGGGCAAATAGCAAAGAAATGTTTCTGACTGAGTATTAAGTGATACAAA
Fabp4	NM_024406.2	50-150	TCGAAGGTTTACAAAATGTGTGATGCCTTTGTGGGAACCTGGAAGCTTGTCTCCAGTGAAAACTTCGATGATTACATGAAAGAAGTGGGAGTGGGCTTTG
Fadd	NM_010175.5	2641-2741	TTAAGTGGCAGTATTGAGTTACTACTGTTGCAGGGCTTTTGGGCCACCAAAGAAACTTATCCCTTTGTACAGAGTCCCTTCAACCACGTTGGGGATTAAA
Fam102a	NM_153560.4	3252-3352	CTAGTTTGTGTCTTCCTCAGCTAGCAAAAGTTGGGGCTGTGGTCTTAGAGCTGCCTGGTGTCAGGACCAGATCATTTCTATAGGTTCTGTAGCCGTTGTT
Pced1b	NM_172293.4	116-216	TGAAGACCCGGTCTCCAGCAAACATAGGAATGAACAGGAAGGTCGCCTAAAGCCTCCACCCAGAGCCTCGGGTTTGATTCTCGCTAGAAGGGCCGGGATG
Fam118a	NM_133750.4	484-584	TGTCACCTCGCACAGGCGACACCAAGCCCAACTTCTTCCAGGATTGCCTGATGGAGGTGTTTGACAGCTTGGAGCAGCACATTCAGAACCCGGTGGTGCT
Fam167a	NM_177628.4	2654-2754	ACTTCCCTCCAGTTACCTGGCTGCTCCACAGCTATAGAATATTAAGGTGTGAAATTACTGTGAATCCAGCCTAGATCTTCTGCCAATGAACTTGAACTCC
Fam53c	NM_175104.4	3248-3348	AAGGCCCAGTTCCTAGTGTTACAGAAGACAACTAAGGTCATGTACTTTCTTCCTTGTGGAATTGAGCCTGATGTTTAATGTCTCCCACATGCTAATAGGA
Fam54a	NM_027930.3	1456-1556	AAGAGAGTTGGGGGTATAGATTCCCTGCTTTATGAGACTGCTACTGAAAATGGAATACATGGTTCAGTGAGCTGCCTAAAATTATGGCTTCCTACTGAGG
Nxpe2	NM_030069.3	2278-2378	CTCAGACCATGGCATCTACAGCTATCCTTTCTGTCTCTCTAAGTATGACTGTTCTAAACATCTCATATAATAATAAAAGTCGCTGCACTCGCGCCTGGCT
Fam63b	NM_172772.2	4708-4808	TAATCAAGGCATTGGCCTTATGCCCAGTCAGTGTGGATGGGTAGAATAACTTCCTCCATGCTTCAAGGTCAGGCTAGGATTTGAGCAAGTCAAAGGCTTA
Fam72a	NM_175382.3	748-848	GTATCCATCCTGTGTTGCAAATTCTGTAAACAAGTTCTCAGCTCTAGGGGAATGAAGGCTGTTTTGCTGGCTGATACTGACATAGACCTTTTCTCTACAG
Fam78b	NM_001160261.1	1846-1946	GTCTCTAAGGTCTTTGGAAGGCAACTATTTGCCCTACCATGGACAGACTTGGTGACTTCAAGATGACCAAGAGCAGCATTTATATTGCCAGGATCAGTAA
Fam82a1	NM_201361.2	1454-1554	CTAGCCTTGCCTTCTAGACCCACTGCACTATGAGACAAATCATGTTCTTTGGAGGCAGTACTTACTCTGATGTTAGTATGTAACGATCTCTGGACATGTA
Fam83f	NM_145986.2	630-730	CATCATCCTGGATGAGGGTGGAGTGAAATACTTTTTGGAGATGTGTCAGGGCCTAGAGCTTGCAGACTTCCGCATTCGGAACATCCGTGTCCGCTCTGTG
Fanci	NM_145946.2	512-612	GGAAAGGTGATTTGAATGGGGAAGAATATAAGAGGCAGTTGATTGACACCCTGTGTTCTGTCAGATGGCCTCAACGGTACATGATCCAGCTCACTTCTGT
Fbxl12	NM_013911.2	1845-1945	CCCAGAGACCTTAGAGAGGGCTCATTTTCAAGTGGAGGTGTGTGGAGTTCAGGGCTCCGAGGTTGGCCTGGTTTTCTACATACATGGTTGAGAGGCATAG
Fbxl2	NM_178624.6	2760-2860	CTCAGTGACCATGACTTCGAGCCTGATCTGTCTCTTCTAAGTATGCAGCAGGCACTTACTGTAACTACTTGTCTTGAGTTGCATCACCTCTGTGGAAATT
Fbxo31	NM_133765.3	1705-1805	CTCTTGTACATTTGACTTGTTGGTAGCTATGAAGGAGAACGCTAAGCATGGTGAGAAAATAAACGGAGTTGAGCCAGGATCGAGCTGAATGACCGGTGCC
Fchsd2	NM_001146010.1	1578-1678	AGGAGAAGAGTTTGAAGACAACATGGATGTTTTTGATGACAGCAGCTCCAGCCCTTCTGGCACCTTGAGAAATTATCCACTCACCTGCAAAGTTGTTTAT
Fgd3	NM_015759.2	1876-1976	GGTATCGCTGCAAGCTGTGTGGAGAGGTCATCTGTAGGAAGTGCTCAGAGTTCAAGGCAGAGAACAGTAAGCAGAGCCGCGTCTGCCGAGAGTGTTTCCT
Fgf11	NM_010198.1	183-283	CGCGGCCCAGAGCCTCAGCTCAAAGGCATCGTCACCAAACTGTTCTGCCGCCAGGGTTTCTACCTCCAGGCGAATCCCGATGGGAGTATCCAGGGCACCC
Fhit	NM_010210.2	842-942	TATGCTTCCATCACGATGACAAATAGGCTAGCTTCCCAAACAGTGGCATTGACAGCCTGCCACCGTTCCTCAGTTCTGTACTTAGAATAGTAACATTTCC
Fhl3	NM_010213.3	1520-1620	GTATGTATAGCAGATTAGGGGCTCCCTGGTTAGAGGGTTGTAAGGTACAGGGTGCTGTCCAGCCTCTGAGTACCATGTTATTTCAGCTCCATGTTGCCCT
Fibcd1	NM_178887.4	2174-2274	CTAGGCCACCCTTCCCTGGGTCTCCACAGACCTGGGGGTTTTTATTCTTCTGGTTGCTTTCAGAGCTCATCTGCTCTTTCCCACCTCAAACAAGGTCCAC
Ficd	NM_001010825.3	2828-2928	CACTGGATTTTGTTCTGAGACAGCCTACAGTGTCCCAGCGCACTGCACTTTTTGTTTGAATTGGAAACTCATACCAGCCACCAAACGATGGTATCCAGCG
Fignl1	NM_021891.3	960-1060	TGTGTTCCTTCTGGCTGTGAAAACCCTCAAGAAAGGAAGGCTTTTAATGACTCTGACATCATTGACATACTTTCCAATCCAACACTGAACAAGGCTCCTA
Fndc3b	NM_173182.2	6280-6380	TAAAACCAAGTGTTCTGTTGACCTTGTCTGTGCCCTTTGCCATACGTAGGAATGAGTGAGTGGCTTTCCGATGTTCTGATGCGTCTCTGTGTGTCACATG
Foxh1	NM_007989.3	910-1010	CAGAGCCTCCTTGTGGGGACAGCTACCCACTTCTTACTTGCCCATCTATACGCCCAATGTAGTAATGCCCTTGGCCACACTACCGACCACCTCTTGTCCC
Foxj2	NM_021899.3	3784-3884	CACAGAGTGGGGAGTCTCCATTATCAATGAACGGCCATGATTTATTGCTGCAGAGGTCTTAGTGAGGGTGTGGTTGAATTCGATTCGAGAGAGGGAAATC
Foxm1	NM_008021.4	1035-1135	CTCCATGACATGTTTGTTCGAGAGACATCTGCCAATGGCAAGGTCTCCTTCTGGACCATTCACCCAAGTGCCAATCGCTACTTGACATTGGACCAAGTGT
Frmd4b	NM_145148.2	2555-2655	AAGCCATTTTTCACCCTCTCCAAATCCCAAAGAAGCAGCAGCACGGAGATCCTTGACGACGGGTCTTCGTATACCAGCCAGTCAAGCTCCGAGTATTACT
Gabbr1	NM_019439.3	4138-4238	TCTGAGCCATGCATACCCTCTCCTTGGCCTTAGGTTTACTCTCAAGTGTTCCCTCTATTCTCATGCGTCCCACTTTGGGTCTGTACAATCATCTCTCAGA
Gad1	NM_008077.4	3090-3190	TTAGCTGAAACCTAAGGCAATGTTTCTGAAGACCTCCGATACACTGACCAGTCCCACAAGTGTTTTTGAAGACATGAAACCCACACTGTGCATTTAGGGT
Galnt14	NM_027864.2	1250-1350	ATCGACAAAGCCTGGTTCGATTACCTGGGTAAATATGACGTCGACATGGACATCTGGGGTGGGGAGAACTTTGAAATCTCTTTCCGAGTGTGGATGTGTG
Galnt3	NM_015736.2	1855-1955	ACCCGGAAGCGTATGTGCCAGACCTTAATCCTGTTATATCTGGATATATTAAGAGTGTGGGTCAACCTTTATGTCTGGATGTTGGTGAGAATAACCAGGG
Gamt	NM_010255.3	835-935	TTGTGGGCTCCAGCCTCTCCACTGTCCCTCAGTGTGACATCCTAACCTCTGCCTGGCACTGCCATCTTCCCAGAGCTCAGGAGTAAAATAAATGCTAACA
Gas7	NM_001109657.2	6210-6310	TGGAGGATCAATCGCTGTAATATTCTAGTGTTGAGTGTAGCTCTTGGGGTCTGAACTATGGAGGCTTGGTTGGGGAATGTGGATGCCCTTAGATCCTTTT
Gcat	NM_001161712.1	978-1078	CTGGACCTGCTCATGGAGAGCAATGCCATCATCCAGTCTATGGCTGCCAAGACCCGGCGGTTCCGCAGTAAGATGGAAGCTGCTGGTTTTACTGTCTCAG
Gcsam	NM_001159297.1	507-607	CCCCTCAGCCCCTACCTTCCACAGATGATGAATATGAACTTCTTATGCCCAGCAGATTCTCCTCACATGCCTTTCAACAGCCACGGCCGCTTACAACCCC
Gcg	NM_008100.3	310-410	GCCCAAGATTTTGTGCAGTGGTTGATGAACACCAAGAGGAACCGGAACAACATTGCCAAACGTCATGATGAATTTGAGAGGCATGCTGAAGGGACCTTTA
Gcgr	NM_008101.2	1310-1410	GCACCCTGCGCTCCACCAAGCTCTTTTTTGACCTGTTCCTCAGCTCCTTCCAGGGTCTGCTGGTGGCTGTTCTCTACTGTTTCCTCAACAAGGAGGTGCA
Gclc	NM_010295.1	1795-1895	ATAGCCTCATTTGGAAGTGCAACCAAATTGCAGATGAGCTGTGTGAATGTCCAGAGTTACTTGGATCAGGATTTAGAAAAGCGAAGTACAGTGGAGGTAA
Ggnbp1	NM_001251881.1	658-758	GCAAAAGAAGTTTAGGTCTACAGATACAGTGGGTTTTGTGGAGTCGGAGCTGAAGAAGATTCTGTCAGTGCAACGAGAGGCTCGCCTCTGGAAGGTGGGC
Gimap1	NM_008376.3	992-1092	TGTCTTCCTGGGTGTGGCCATCTTGATCTACCTGCTGTTCTACAGAAAGGGCTTTGGGGACCAGAATAACAGATAAAGCTGGTGTTAGAAGATGTTCCGT
Gimap3	NM_031247.3	305-405	CCTGAGAGACTGTTGGGAGACCAATTTCTAATCTGGATCCTTGAGATGGGAAGATTCACCTTTAACCTGGGTCATACCGTCACACCATCTGCTGGCAGCC
Gimap7	NM_146167.3	388-488	CTCATGCCATCATTCTGGTTCTGCAACTGAACCGCTTCACGGTGGAAGAGCAAGAAACTGTTATCAGGATCAAGGCTATCTTTGGGGAGGAAGTCATGAA
Gimap9	NM_174960.2	1188-1288	AATCCTGACAGAACATTCGTGGTCATAACAGGAAGAATGTGGGTAAAGAGGACACTGTGACCGTTGTTTCCAGAACCTCAAGATTGCCACCTGACCTTCA
Gins1	NM_001163476.1	288-388	GAGGGGATCTGATACCAACCGTCAAATTTCGGCACTGTGCTTTGTTAAGAAATAGACGCTGCACGATAGCATACCTGTATGACCGGTTGCTTCGGATTAG
Gldn	NM_177350.5	1656-1756	AGTTTCTGTCAGCGGCATCAAGTCAGCGGTAGGGTTCCCTCGGCTGTCTGCTCCCTCTCTATACTCCACATTGTCTAGGGTTTGGTCAAGCCCAACAGAA
Gnat2	NM_008141.2	922-1022	TCCACCTCAGTATCTGTTTTCCGGAGTATGACGGAAACAACTCCTATGAGGATGCCGGGAATTATATCAAGAGTCAGTTCCTTGACCTCAACATGAGGAA
Gnmt	NM_010321.1	345-445	GGGTCATTGAAGAAGCCAACTGGTTGACGCTGGACAAAGATGTGCTTTCAGGAGATGGCTTTGATGCTGTCATCTGCCTTGGGAACAGTTTTGCTCACTT
Golm1	NM_001035122.2	1940-2040	ACAGAACACTATGAAGTTACTGACAATGCGAGCACCTATGGTCTGTGTTTGTTTGATTGGGCAGAGTTTCTAGTAAGTCACTCATCTCACTAAGAAAGGC
Gpihbp1	NM_026730.1	274-374	AACCCTTCTGCATCACGCTCGTCTCCCACAGCGGAACCGACAAAGGTTACCTGACTACCTACTCCATGTGGTGTACTGATACCTGCCAGCCCATCATCAA
Gpnmb	NM_053110.4	840-940	CTTTCGAAGATACGGCCGGGCATACATTCCCATCTCGAAGGTGAAAGATGTGTATGTGATAACAGATCAGATCCCTGTATTCGTGACCATGTCCCAGAAG
Gpr114	NM_001033468.3	1900-2000	CTAGACTAGACTGAACCACACCTTGCACCCTGCTCAGCACTTACAGATACTTACAGGATCATGGCCTATGCTTGGGGCCACTCTTTCTTTCACCAGTCCC
O3far1	NM_181748.2	634-734	TGGATTGGCCCAACCGCATAGGAGAAATCTCATGGGATGTGTTTTTTGTGACTTTGAACTTCCTGGTGCCGGGACTGGTCATTGTGATCAGTTACTCCAA
Gpr174	NM_001033251.4	2574-2674	ATAGTCCCAGGGCAGGTAGTTTTCTACAGTTAAGGCAACATGAGTCAGATGGCCTTTATGCTTTAGAGAAAGGAAAGAGGTGACAACCACAATTCTGGCT
Gpr183	NM_183031.2	238-338	CAGCCAGGGTATTAATGCCTCTGCATTACAGCCTGGTCTTCATCATTGGGCTGGTGGGAAACCTGCTGGCCTTGGTTGTCATTGTTCAAAACAGAAAAAA
Gpr68	NM_001177673.1	1400-1500	AGTGGGGTTGGCCTAGCTTGAGTCACGTGTATGAGGCTAAGTTAGGCCCTGAGCTTTCACCAACAGGCCTTGTGGTCGGGAGCTTGCATGGTGGCTGTCT
Gprin3	NM_183183.2	1578-1678	ACTAATCCTGACTTCCAGAAAGCTAACGCCATTGGCCAGATTTCCCTCCCAGCAGGGAGTCAAGCTGAGATAAATCAGGGGTTGTGGAACTCTGGACCCA
Gramd1c	NM_001172107.1	1224-1324	CCGTGGACAGTTATGACACCGCCCTTATTGTGGTGATGAGCATATTCTTGCTGCTGCTCGTTCTGCTGAATGTGACACTATTTCTGAAGCTGTCAAAGAT
Grb2	NM_008163.3	1783-1883	AGGAGCTGGTAGAAGCAGAGAGTGTATTTCCCATCTTGAATGGGCCGGAGGTCTCGAAGCCTCAGCTTTTACTTTGTGAGCTGCAACACTCGCTTCAGCT
Gripap1	NM_207670.1	2482-2582	CTTTCCAGAATGTCACTCACTCCCTTGGGCTGTTGTGGGAAAATATGGAGGCTGGCACCAAATTTCATAGTTTGGGAGATGGACATTAAAGGGGCTAGAG
Gsto1	NM_010362.2	565-665	GGCATGGATAATTACAAGAGCTTCCTTGGTGGGGATTCTCCTTCTATGGTTGATTATCTTACTTGGCCTTGGTTTCAGCGACTGGAAGCATTGGAGCTCA
Gtse1	NM_013882.1	1355-1455	CCTCAGTTGAATAAAACTGTCAGCATAAAACGACGGGACTCCTATCTGAGCTGCAAGACAGAGGCCGTGTCTACCACAACAAACCCATTTAAAGTGCCCC
H2afx	NM_010436.2	980-1080	TGGCCTCATACCAGTTGACCCTGTCGCCATTCGTAGGCCAGTGTGGTGTGGCGGGGCCAAAAATGGTTGTAATGTGAACCCAGTTTCTCTAGGAATACCT
H2-Eb2	NM_001033978.3	694-794	GTTGTTGAGCGGAGTCATGGGCATGGCGCTAGGTCTGTTCATCCTCGCAGTGGGGCTGTTCTTCTATTTAAGGAATCTGAGAGCAGGATCAGTGTCTCAT
H2-Ke2	NM_001185182.1	94-194	AAATATCAACAGCTGCAGAAGGACTTGAGTAAATCTATGTCAGGGAGGCAGAAGCTCGAAGCACAGCTAACGGAAAACAATATCGTGAAGGAGGAGCTGG
H3f3b	NM_008211.3	0-100	GGAGCGCAGAGCGGTTTGGTCGTTCGTTGGTGGAGTATCTGCCCGTTCTGCTCGCCGATTGCGGCTCTTGTTCGAGCGCTTCCAGCGTCGCCTCGGTCTC
Havcr1	NM_134248.2	115-215	CATGTACTTACTCAACATATCGTGGAATCACAACGACATGTTGGGGCCGAGGGCAATGCCCATCTTCTGCTTGTCAAAATACACTTATTTGGACCAATGG
Hbb-bh1	NM_008219.3	481-581	CACAAGTACCATTAAACTCCATTCCAGTACACTGGCAATCCCATGTGTCTATGATGCCCTCTTTGAGTCCATGGGGACTGCATTGAGAGCACAAATTTTG
Hck	NM_010407.3	1874-1974	GAGGACTTCACAATCTCTTTCTGACTCTAGTCATCTGCAATCCGCCACTCTCAGGGCCTCCAAGTTGGTATGTCTCATTTGCCTGGAATGACTGAATTCA
Hcn3	NM_008227.1	2846-2946	GTGCCAGTGCGTCCTCTCTTCCCATCTCCTTTGTCGTAGCTGGGTACCGTCAATTATCTAGTACAGCCAACAGATGTCTAGAGCCCTGGGTGTGAACATC
Hdac1	NM_008228.2	470-570	TACGTCAATGACATCGTCCTGGCCATCCTGGAACTGCTAAAGTACCACCAGAGGGTGCTCTATATTGACATTGATATTCACCATGGCGATGGCGTGGAAG
Hebp1	NM_013546.2	286-386	GAAGCGATGCCCAAGATCATGAAGTATGTGGGTGGCACCAATGACAAAGGAGTCGGCATGGGTATGACAGTCCCTGTCTCTTTTGCCCTGTTTCCCAATG
Hecw2	NM_001001883.3	622-722	GGAAGCCTGCACTCTAGGAAACTCGTCAGCTTCACATTGTCAGATCTCAGGGCAGTTGGGCTCAAGAAAGGGATGTTCTTCAATCCTGACCCTTATCTTA
Hells	NM_008234.3	1082-1182	AGCATTGCTATTGGAAATACTTAATAGTAGATGAAGGACACAGGATTAAGAATATGAAGTGCCGGCTAATCAGGGAGTTAAAACGGTTCAATGCTGATAA
Hif1an	NM_176958.3	3988-4088	TGGTGATTAGACACAGGATGAAGGAAAAGAAATTTGACAATTAGGAATGAGCCATCATTAATCTGAATCTGTTAGGAGACAGAGAGGGGAAGGCTCCTTA
Hif3a	NM_001162950.1	2750-2850	CAGCGACTTCCTCCACTCCACAGACCTATAATCTCTGGATCTTGAATACTTGACTCCCACCTTTACTGTTTGTAGACTGTGCAACTTCTAGCCTTCCCTG
Hirip3	NM_172746.3	494-594	TGAGATGCGAAAATTCACTCGCAGCTTCTTTCGAGCTTGCCCGGACCTCAGCTCGGTTACGCACGCCATCGTGCGACAGAAATTTTTGATTCACGTGGGT
Hist1h1b	NM_020034.1	542-642	AAAAGCAGCAAAGAGCCCGGCCAAGCCCAAGGCGGTGAAGTCTAAGGCATCCAAACCTAAGGTTACCAAGCCTAAGACCGCTAAGCCTAAGGCTGCCAAG
Hist1h1t	NM_010377.2	244-344	GCCCTGAAGAAAGCCCTGGCTGCGGCTGGTTACGACGTGGAGAAGAACAACAGCCGTATCAAGCTGGCCCTCAAGAGACTTGTGAATAAAGGAGTCCTGG
Hist1h2ab	NM_175660.2	403-503	AGACCGAGAGCCACCACAAGGCCAAGGGGAAGTAATCTGGCGATTGTCTGTACTGCCCAGTTGAAAGTTAACCAAAACAAAGGCTCTTTTCAGAGCCACC
Hist1h3c	NM_175653.1	366-466	GCCAAGCGTGTCACCATCATGCCCAAGGACATCCAGCTCGCCCGCCGCATCCGCGGAGAGAGGGCATAATGGTTTTTATGCTATTTAAAAAAAGGCTCTT
Hist1h3f	NM_013548.3	900-1000	CCATTATCCACCAAAGATGCTGTAGTACAAGTTTGTAGAGTGTTCCAGGGTTTCCTATTATAGCCTTTCTTGACAATGATGAGCACCACCCGACGAAGCA
Hist2h2ab	NM_178213.3	293-393	AGGGGGAGTCACCATCGCCCAGGGCGGGGTCCTCCCCAATATTCAGGCTGTCTTACTTCCGAAGAAAACGGAAAGTCATAAGCCTGGAAAGAACAAATAA
Hist2h3c2	NM_054045.3	825-925	CTCCTAGCTTGTTAACCCGAAGTAGGTTCACCACCTCAGTCTAAGGGGAGGGGATAATCTTACGGAGGGTTGGGGCTTGGTGGATACTATGTAATGTTCC
Hist2h4	NM_033596.2	246-346	GCGCAAGACCGTCACCGCTATGGATGTGGTGTACGCTCTCAAGCGCCAGGGCCGCACCCTCTACGGCTTCGGAGGCTAGACGCCGCCGCTTCAATTCCCC
Hivep2	NM_010437.2	376-476	GTGAATTGATTTCATTGGAACATTCTCTCAACAGCCAGCCAGTAGGAAGCGTCAGGACAATCATGCCCATGAGAACTCTCAACTGTTCAGGCCGTTGTAC
Hjurp	NM_198652.2	7392-7492	GAGAGGGGACAAAAAGCACAGGTCTTTGAGTCAGGACCACATGCACTCAGCCCACTGCAGACTGAGGCAGGCCGACTCATTTTTCCACACCCTCCACAGA
Hk2	NM_013820.3	480-580	GCCTCGCATATGATCGCCTGCTTATTCACGGAGCTCAACCAAAACCAAGTGCAGAAGGTTGACCAGTATCTCTACCACATGCGTCTCTCAGATGAGACCC
Hmga1	NM_001025427.2	1036-1136	GTAGGATGATGTTGGCTCCACCCACTTTAATGTTCTCACCTGAGACTAGACAGATGGGGTTACCGCCCATCTCCAGAGTAAGGGCCTGTTCTCGCCTCCA
Hmgb3	NM_008253.3	378-478	AGTTTGATGAAATGGCAAAGGCAGATAAAGTCCGATATGATCGGGAGATGAAAGATTATGGACCAGCTAAAGGAGGCAAGAAGAAGAAGGACCCAAATGC
Hnrnpa0	NM_029872.1	2158-2258	GAACTTTGTCCTCTTTTAAGTCCAACGGATGTAGCACCATCTGCTGGTAGAGTGGCAGTATAGCTGCAAGACGGTTGGTTAAGAAAAACCCAACTTACTT
Hnrnpm	NM_001109913.1	606-706	CTGGAAGAAACTGAAGGAAGTATTTAGTATGGCTGGTGTGGTGGTCCGAGCAGACATTCTGGAAGATAAAGATGGGAAAAGTCGTGGAATAGGCATTGTG
Hpcal1	NM_016677.4	1232-1332	TCTCTGACCAAAGCCGCTTGCATGTATATACCGTGGTATCCTTACTTTTAATATATGAGTTATATGTACGGTGAGATGGACTATAATGTTCAGCCCCTGT
Hpgd	NM_008278.2	845-945	CCATTACTCGTAAAAGCTCCATTAACCTCCTAAGCGTCAGCCATAACTGAAACCCAGCACAAGTGACTCACTCAGACTGCATCTTTACTAGTGTAGCTTT
Hs1bp3	NM_021429.3	2590-2690	CCTAGTCCCTTTATATCCATTCCTGTGTGCCTTGGCTACCAGCTCTCTACCTCTTTCATACACACCTTGCACCTACTTTGGGTGACAGATGACATAGGAG
Hs3st1	NM_010474.2	1156-1256	CCCAGGTGGATCCCAAACTACTTGATAAACTGCACGAATACTTTCATGAGCCAAATAAGAAATTTTTCAAGCTCGTGGGCAGAACATTCGACTGGCACTG
Hs3st2	NM_001081327.1	2098-2198	CTCGGAGGACGACGATATCTTTGAAAAGCACTCTGTGACTCTCCCTGCTCCCTGCGGACAAAAGCACATAATCTGCTGTTACGGGTACTTTCTTCACGCG
Hs3st3b1	NM_018805.2	5655-5755	CTTCTCATATCTGCTGCGTGTGCTCATGGCAAAGTGGGACCTTTATCTGTGAGGAAAAGGCAGACTGGACAAGACAATGCAGATCTCCAGTTTTTCCAAA
Hspa1l	NM_013558.2	400-500	TGGCAGGAAGTTTAATGATCCTGTTGTGCAGTCAGATATGAAGCTTTGGCCATTTCAAGTGATCAATGAAGCCGGCAAACCCAAGGTGATGGTGTCCTAT
Icosl	NM_015790.3	349-449	CCCCACAGACGCCATTTCAACTTGAGTGGTCTGTATGTCTATTGGCAAATCGAAAACCCAGAAGTTTCGGTGACTTACTACCTGCCTTACAAGTCTCCAG
Il10	NM_010548.1	985-1085	GGGCCCTTTGCTATGGTGTCCTTTCAATTGCTCTCATCCCTGAGTTCAGAGCTCCTAAGAGAGTTGTGAAGAAACTCATGGGTCTTGGGAAGAGAAACCA
Il18rap	NM_010553.2	2055-2155	CTTGAAGTCGGTCCACGCCAGTTCCAGGTTCTGGACCCAAATTCGTTACCACATGCCTGTGAAGAACTCCAACAGGTTTATGTTCAACGGGCTCAGAATT
Il24	NM_053095.2	545-645	CATAGTCATCATGTCACAACTACAGCCCAGTAAGGACAATTCCATGCTTCCCATTAGTGAGAGTGCACACCAGCGGTTTTTGCTGTTCCGCAGAGCATTC
Il3ra	NM_008369.1	567-667	GGGTGACGTGCACTACCGGATGTTCTGGCGTGATGTGCGGCTCGGTCCTGCCCACAACCGCGAGTGTCCACACTACCACAGCCTTGATGTCAACACCGCT
Inpp1	NM_008384.2	455-555	AAGAACAAGAAGTTTGCTGCAGATTTCAAGACCCTGGCGGATGTGCTGGTGCAGGAAGTTATAAAACAGAACATGGAAAACAAGTTTCCAGGCTTGGGGA
Inpp4b	NM_001024617.2	1000-1100	ACTGGGACAACCTACGGAAAAATGTCCTTTCTCACTGTGATCAAATGGTGACTATGTACCAAGACATTCTGACAGAACTTTCCAAAGAAACAGGGTCCTC
Insr	NM_010568.2	8314-8414	CAGCTGGGTGTGGTGCCACCAACACAAGTAAAAACTATCCTTACTATCTTATCAGGACAGACGTTCTACCATGCACAGTGATTATTGGGTTAAGGGCTGT
Iqsec1	NM_001134384.1	6215-6315	TACTGATGTCCCTTGTTGCCTGTTATTCAGCTATGGCATTGAGGCACTGAGTGTCTACACTTCTATTTACCACTGTCAGGATACACTTAGGGCCTTCACT
Irf9	NM_008394.2	1405-1505	TGCTTCTGTGATGGTTCTTATCACCGTGTGTTATCCAGCATGGCCAAGAGAAAGTGCAAGGGTGATGTTTCTCCTTACAAATTGAGTTTGCGAGGCAGAC
Irs2	NM_001081212.1	3876-3976	GGCACTGGAGCTTTGCCCTCTGCCAGCACCTATGCAAGCATCGACTTCCTGTCCCATCACTTGAAGGAAGCCACAGTCGTGAAAGAGTGAAGCGCTACCA
Itga2b	NM_010575.2	461-561	CCCGTTGCTCTTCGACCTCAGGGATGAGACACGAAACCTAGGCTTCCAAATTTTCCAAACCTTCAAGACCGGGCAAGGACTTGGGGCGTCGGTCGTCAGC
Itga3	NM_013565.2	1065-1165	AAGGACTGGGATTTATCTGAATATAGCTACAGGGGCTCAGAGGAGCAAGGAAACCTTTATATTGGGTACACGGTGCAGGTAGGCAACGCCATCCTACATC
Itga7	NM_008398.2	2435-2535	ATGAAGAGAGGCGCTCAGGTCACTTTTTACCTCATCCTCAGCACCTCTGGGATCACTATTGAGACCACAGAGCTGGAGGTGAAATTGCTGTTAGCCACGA
Itm2c	NM_022417.3	1116-1216	CCAGGGCTGTGATCTCTCGGGGCCTCTGCCTCTGCTGATCTTTCAGGTGGGAGGTGGGAGGGGACAGTCGCCCAAGATGGTTTCTCTAACTCATTATTTT
Itpr2	NM_010586.1	4365-4465	GTGTGTGACAGAGTCAGTCATGAACATTGTGAGCGGCTTCTTCAACTCGCCATTTTCCGACAACAGTACCAGCCTCCAGACCCACCAGCCAGTCTTTATC
Jazf1	NM_001168277.1	2395-2495	GGTCTCGGTCTTGACTCTACAGTGTTAGCTCTCATGGTGTTAAATGGATGATCCAGAATTCAGAATAGAAGTTGGTGCAAAAGAAGGCCCTACTTGCTCC
Josd2	NM_001205071.1	24-124	CCGGAGGACTTCCGGACTGCGCGTCCTATTTAGACGCCCTACGGAGGCCTTCGGGAATCGCAGTTCGGCGCGCGCAAGTCGCCGGGAGCTGTAGTCCCTT
Kars	NM_001130868.1	80-180	AGAAACTAAGCAAGAAGTGGTGGTAATCAGTAGTTCCAGGGTGTTCCGCCATGTTGATGCAAGCTGCTGTCAGGCTTGTTAGGGGGGCCCTGCGCCAAAC
Kbtbd11	NM_029116.2	6864-6964	GTGCTGACGCTTGAGTTTCACCCTAGGCACAAATGCTGTAAAACCTTGTATGTTTGTCACCCATGCCAAGACAAAATAAACCATGCGGAAACTGCCAGTG
Kcna2	NM_008417.4	2165-2265	GTTAACTGATGTCTGATTGAAGCCTACTAATGTACTCACAGCTCAACAGGACTGATGCAGATGTTGCATAATAGCCTGCATTGTAGTCAGTGTTCTACAG
Kcnb1	NM_008420.3	3555-3655	ATCCTTCACTGAACTGCCCTGTGAAGAATTGTGACTACTTTCTGCTGTGGTGTGGTAGGGAACACACCTACTATGAGAGGAAGTTCTCTCTCTCTTTTTT
Kcnk6	NM_001033525.3	2420-2520	CTTAGCTCTCATATGTGTTCTCCTCCTGGTGTCTAATGGTTGCCACAGACCCAGGCATCGAAACCAGACGTGTTATTTCTAGTGCAAGCAATAGAAACTT
Kcnn4	NM_008433.4	275-375	AACTGGCATCGGACTCATGGTTCTGCACGCTGAGATGTTGTGGTTCCTGGGCTGCAAGTGGGTGCTGTACCTGCTCCTGGTTAAGTGTTTGATCACCCTG
Kctd12	NM_177715.4	1510-1610	ATGACTGAATTGATCAGAATCGGATTGCACGGTGTCCGGCGTGCAGTTCGGACGAGTCCTTGACATCTTAAACCCTTTGACTCCATAGCGGTTTCAGAGA
Kdelc1	NM_023645.3	755-855	AGAAAGATCTGGCACATTTCCCTACTGTTGATCCTGAAAAGATTGCAGCAGAAATCCCAAAACGATTTGGGCAGAGGCAAAGCCTGTGTCACTATACCTT
Kdm5b	NM_152895.2	3620-3720	GAAGCTTTGCAGTCTCTCAGATTTGCCAATGAAGAGAAATTGCTGTCACCTGTCCAAGACTTAGAGATGAAAGTCTGCTTGTGTCAGAAGACTCCAGCCA
Kdm5d	NM_011419.3	2390-2490	AGTGCTCAAGGAATCGACAGTACTTACGGTACAGGTACACATTGGATGAACTGCCTGCTATGCTACAAAAGCTGAAGATTCGAGCTGAGTCATTTGACAA
Keap1	NM_016679.4	4140-4240	TCTATTGTCTCTGCTTGCCATTGTACATTCTGCTCAGACAGGGCATCTTGCTTCTTGTGGGACACACAGTTGTCTGTCAGTTTCAGGGCATTAGAAGCCA
Kif13a	NM_010617.2	3872-3972	AGCGGATCGCGGCCAATATTTATAACAAGCAGAGTTTCACCCAGAGTTTGAAGAGACGAATATCACTGATCAATATATGTTACTCCTGCGGCGTGACCTA
Kif15	NM_010620.1	514-614	TGGAGCTGGGAAGAGTTTCCTTTGTAAGTGCTCCTTTATTGAGGTCTACAATGAGCAGATATATGACCTCCTGGACTCGGCGTCAGTCGGACTGTATTTG
Kif18b	NM_197959.2	2620-2720	CTAAAGGACTGACTGGGGTGACAGAGTCCTATTAACTGGGTGTTCTGACCACGAGGGACTCCTGGCATCCACGATTGTTCTGATTCGCCAATAGCCTTCT
Kifc1	NM_001195298.1	13-113	GGGTGTGGCTGATTGGCCTGGCTCCTGGACAGCCTGGCTTCGGCGTTTTGCGGCGCGAGCCCTTGAGAGGACGCGGGTCTCATCGTCCTGCCTGCTGCCT
Klf10	NM_013692.2	1730-1830	AGGACAGGGCTCAGTTCTTACCACAGAGAGAGAGGAGAACCCTTTTATTCCTCCCTTATTTTAGTCTGGAAAGTTTCGGCTGAGGTGAGCGCAGCACAGG
Klf14	NM_001135093.1	2305-2405	GTACATTGTTGTTTCTGTTACAGGTGAATTGGTGGGTGAGGGGGAAAAGTGAGAGATTGGTTAATTTTAGAGAGCTGCTGTCTTGGATTTGGGGTGAGAG
Klhl2	NM_178633.2	1908-2008	CGCAGGGGTCACAGTTATTGATAAACCGTTATGAGCCTGAAGGACATTTTCAGCGTATCATTCCATGAGAACCAGGCGTCCACAAGTATTTCTGAAGGGA
Klk1	NM_010639.7	706-806	TTCTCCAAGGTATCACATCATGGGGCCCTAGCCCTTGCGGTAAACCCAATGTGCCGGGTATCTACACCAGAGTTTTAAATTTCAACACCTGGATAAGAGA
Klra17	NM_133203.4	58-158	CCCATAACTGCAGGATCTATTATCTTCACCAGAATCTCTTCAGGGTAGAGACACAGGCACCATTTTAACAGAGAACACACTCTACATACACCCATGATGA
Klra7	NM_001110323.1	250-350	GTCCCCTGGAAGCTCATTGTGATAGCTTGTGGAATCCTCTGTTTCCTTCTCCTGGTAACTGTTGCATTGTTGGCAATAACGATTTTTCAGCATAGTCAAC
Klrb1b	NM_008526.1	19-119	GCCGGTGTCAAGTCCCTCCATCTACAATGGATTCAACAACACTGGTCTATGCAGATTTAAACCTAGCCAGGATCCAAGAACCTAAGCATGATTCACCTCC
Klrc2	NM_001098669.1	250-350	GGCACCATCTGGTTTACCTTATTGATTGCTCTAGTAATCTCAACCAGAATTGTTTCTCCATCACAGCCTTGTCCTCATTGTCCAAAGGAGTGGATATCAT
Klrk1	NM_001083322.1	144-244	ATAAGAGGAAGATACCCTATAGAAAAACTCAAAATATCTCCAATGTTCGTTGTTCGAGTCCTTGCTATAGCCTTGGCAATTCGATTCACCCTTAACACAT
Kmo	NM_133809.1	165-265	AAATCTGCACGTGGAAGGAGCATTAACTTGGCCCTTTCTTATAGAGGACGGCAGGCCTTGAAAGCCATTGGTCTGGAAGATCAGATCGTTTCCAAAGGTG
Lamb2	NM_008483.3	712-812	GGGATGATGTAGTGTGTGAGTCCCGCTACTCAGAAATCGAGCCGTCTACGGAAGGCGAGGTCATCTATCGTGTGCTGGACCCTGCTATTCCTATCCCAGA
Lamb3	NM_008484.2	718-818	CTAATGGGCATCTGACTGGGGGAAAGGTCCAACTTAACCTTATGGATTTAGCATCAGCTATCCCTGCATCTCAAAGTAAAAAGATTCAAGAACTTGGGGA
Lasp1	NM_010688.4	3145-3245	ATTTAAACAGAAACAGAAGTGACCCTGTGAAGTCCGCCTCTGTCCAACATTTCATCTGTGTATGAATGTGTGTGTGTGAGAGAGAGTATGTGTGCGTGTG
Lass6	NM_172856.3	678-778	CAAAAGGAAGGACTTCGGCATTATGTTCCTGCACCACCTTGCAACAATTTTCTTAATAACCTTTTCATATGTCAACAACATGGCCCGAGTAGGAACCCTG
Lbr	NM_133815.1	1195-1295	TCTACGACTTCTTCATTGGCCGAGAGTTAAACCCGCGACTTGGTGCTTTCGATCTCAAGTTCTTTTGTGAGTTGCGCCCTGGATTGATTGGATGGGTGGT
Leap2	NM_153069.3	150-250	ATTTTGGAGAGGGGTTTCCCTCAGGCCCATTGGTGCCTCGTGCCGGGATGACTCTGAGTGTATCACAAGACTATGCAGAAAAAGACGCTGTTCCCTAAGT
Lgals9	NM_010708.1	355-455	ACAAGAAATTCTTTGTGCAGTACCAACACCGCGTACCCTACCACCTCGTGGACACCATCGCTGTCTCCGGCTGCTTGAAGCTGTCCTTTATCACCTTCCA
Lilra6	NM_011090.2	424-524	GGTAACTTCAGGAGGGTATGTCACTCTCCAGTGTGAGTCTTCGCAGAGCTATCACAGGTTCATTTTAACTGTAGAAGGACAGCAGAAGGTCTCATGGACA
Limd2	NM_172397.3	2460-2560	CCTCAACTTGGGTGTTAGGCATTGTACCCAACCCATCCCTGTAAAAATTCCCACCACCACCTTTAACCGAAAGCATGGTCACAGGACCCTTCTGATATAA
Lin9	NM_175186.4	690-790	CTGGTTATTGGAACCAAAGTTACAGCGCGGTTACGTGGCATTCACGATGGCCTGTTTACTGGTCAGATAGATGCAGTGGACACTCTTAATGCTACTTACA
Lmo2	NM_001142335.1	824-924	GTGGGTGAGGCATTTCTTAGGAGATTATGGACTCTTCCTGGGCACTAACGACATAGCAATCACATGACATAATGCAAAGGCTGAGACTTCAGTGACAAAA
Loxhd1	NM_172834.2	2550-2650	TCCAGCCGTTCCAAAGTGTTTGATCGGGGGTCCAAGGACATTTTCCAGACAGATACCTTCACCATCTATGCCATTGACCTGGGGGCTCTTACCAAGATTC
Lpcat2	NM_173014.1	1405-1505	AGGTGGCATTTAAGCTCTTTGATGTTGATGAGGACGGCTACATAACAGAGGAGGAGTTTTGCACCATTCTGCAGGCTTCTCTTGGAGTGCCTGACCTTAA
Lphn1	NM_181039.2	6570-6670	GATATCTTCACACCCAAAGATGCTTTTGCCAAGATGGCTGCACTATCCCTTTGAGTTCCTGCTTCTTGTATATCACTTCAGGACTCACAGCAGGCAGGAG
Lphn3	NM_198702.2	3865-3965	CTGCCATACTGAAACCTGAATCAGGCTGTCTTGACAATATCAACTATGAGGATAACAGACCCTTCATCAAGTCATGGGTTATAGGTGCAATAGCTCTGCT
Lrfn4	XM_978265.1	1594-1694	TGGGGCCTGGGGCGGCCAGCTGACCCAGTGTGGATGTTCCAAATCCAGTACAACAGCAGCGAGGATGAGACCCTCATCTACCGGATTGTACCAGCCTCCA
Lrrc40	NM_024194.5	570-670	GCAATCGTCTTGCAACTGTGCCTGCTGATTTTGCTTTGCTGTCCAGTCTGTTGCGACTCAATCTTTCCAGTAACCAGCTGAAGAATTTGCCAGCAGAAAT
Lrrc63	NM_027581.1	415-515	ACCATAAGGCACTCGAAAGAGTGGTTAACATTTTTCCACATCAACACCGTGTTCGCCGTTTTCACTGGAAGGTCCCAAAGAGCACCGCTGGTTCCATGTT
Lrrfip1	NM_001111311.1	660-760	GCTGGCCGAGTCTCAGCGGCAATACGAGGAGAAGAACAAGGAGTTCGAGAGGGAGAAGCATGCCCACAGCATCCTGCAGTTCCAGTTTGCCGAAGTGAAA
Lrrk2	NM_025730.3	4475-4575	CCTAAATAAGCGAGGATTCCCCACCATCCGGGACTACCACTTTGTGAATGCCACCGAGGAGTCAGATGCGCTGGCAAAGCTTCGGAAAACCATCATAAAT
Lta	NM_010735.1	1115-1215	AAGAGGGGAAAAATAGAAAGCCGTCAGATGACAACTAGGTCCCAGACACAAAGGTGTCTCACCTCAGACAGGACCCATCTAAGAGAGAGATGGCGAGAGA
Ltbp4	NM_175641.2	3680-3780	TCCCAGGCAGGGTCCCGTGAGCAGTGGACGTCGCGAGTGCTACTTTGATACAGCCGCTCCAGATGCGTGTGACAATATCTTGGCCCGAAACGTGACGTGG
Luc7l2	NM_001170848.1	952-1052	GCAGCAGAAACTTCGTGTCTGCGAGGTCTGCTCTGCGTATTTAGGTCTTCATGACAATGACAGGCGACTGGCTGATCATTTTGGGGGTAAATTGCACCTG
Lysmd2	NM_027309.2	272-372	GCTTCAGGGCATCGCGCTCAAGTACGGAGTCACGATGGAACAGATCAAAAGGGCCAACAAACTGTTTACCAATGACTGTATATTTCTGAAGAAGACGCTG
Lyz2	NM_017372.3	71-171	CACTGCTCAGGCCAAGGTCTATGAACGTTGTGAGTTTGCCAGAACTCTGAAAAGGAATGGAATGGCTGGCTACTATGGAGTCAGCCTGGCCGACTGGGTG
Maf	NM_001025577.2	43-143	CTGGCAATGAACAATTCCGACCTGCCCACCAGTCCCCTGGCCATGGAATATGTTAATGACTTCGATCTGATGAAGTTTGAAGTGAAAAAGGAACCGGTGG
Mafb	NM_010658.2	2658-2758	TTGAGCCAAACAGCCATTCTTAGAATGTACTAGAAACCCACACATTGGCAACTAACGCTGCAACTCTCAAGTGTGTCCTTTAGACCAGTGCATTATATGT
Magoh	NM_010760.2	8-108	CATCCGTTCCTAAAGTTCCGTCCTCCTTGTCCCTTGCGAGGCATGGAGAGTGACTTTTACCTGCGTTACTACGTGGGCCACAAAGGCAAGTTCGGTCATG
Maoa	NM_173740.3	1060-1160	CATGGTGTATTACAAGGAAGCCTTCTGGAAGAAAAAGGACTATTGTGGCTGCATGATAATTGAAGATGAGGAGGCTCCAATTTCAATCACTCTGGATGAC
Map3k8	NM_007746.2	675-775	TTTCCGGCATGAGAACATTGCTGAGTTATATGGTGCCGTCCTATGGGGCGATACTGTCCATCTCTTTATGGAAGCCGGCGAGGGAGGGTCTGTTCTGGAG
Map3k9	NM_177395.5	665-765	TACCCGCCCATTCAGCTGTTAGAGATTGATTTTGCGGAGCTAACCCTGGAGGAGATCATCGGCATTGGGGGCTTTGGGAAAGTTTATCGTGCTTTCTGGG
Mapk11	NM_011161.5	2107-2207	CCACGGATGTGAGCATGGACATTCTTGCCCCGGGACCTTGATTCAAAGTTGACAAACGTCTGTCCACGTTCTACCTCCACCAACCCTTGAGGTTCTGCAG
Marveld2	NM_001038602.4	1354-1454	AAGCCTATCGTGATGCCTGACTACGTGGCAAAATATCCTGTGATTCAGACAGATGACGATCGAGAACGCTATAAGGCTGTGTTCCAAGACCAGTTTTCAG
Maz	NM_010772.1	1510-1610	GGAGAGGGGAGAGTGGAGGAAAGCTCTTCTTGGTACAGTCTCCTCTTCCCACCAACTCCTCACGACTCTTCATCAACCAAGGAGCCTCCAGACAGAGAGG
Mcm10	NM_027290.3	3345-3445	TGTGACTCAGTTCCTTCGTATGGAGAAAAGTTTCTCTGCCTACAGTGCCATGGGACTCGGATAGAAATGCCTAAGCTCTCCTCACCTTTAGTGTGGGTTT
Mcm5	NM_008566.2	2609-2709	TTTGTATGTACAGAGGTAATAAAGCAATTGAGTCCCTGGCTGCTAAGGTCAGTGGACCCAGTATGATAGTAGTGCTGTGTGAATACAAGGTTGACTCTTT
Mcoln2	NM_026656.4	1390-1490	CACCTTCTGCGGCTGGATTGTCTTAGGACCGTACCACGAGAAGTTTGAAAACCTGAACATAGTCGCTGAATGCCTGTTTTCTCTGGTCAACGGCGATGAC
Mdfic	NM_175088.5	1849-1949	CTCTAGGACCAGCTACTTGAATTTAAGGAAATGTTGAAGGTACACAGCCTAGACTGTCAGTGCTTTGGACAAGTGAAAAGGATTTGCCTTGTATATCGCA
Mdh1	NM_008618.2	55-155	TGCCTTTTGCAGGTGCAGAGATCGGCCTTGCAGTTTGCAATAATGTCTGAACCAATCAGAGTCCTTGTGACTGGAGCAGCTGGTCAAATTGCATATTCAC
Mecp2	NM_010788.2	755-855	AAAGGGAGCGGCACTGGGAGACCAAAGGCAGCAGCATCAGAAGGTGTTCAGGTGAAAAGGGTCCTGGAGAAGAGCCCTGGGAAACTTGTTGTCAAGATGC
Mef2c	NM_025282.2	1155-1255	AATAATCGTAAGCCAGATCTCCGCGTTCTTATCCCACCTGGCAGCAAGAACACGATGCCATCAGTGAATCAAAGGATAAATAACTCCCAGTCGGCTCAGT
Megf9	NM_172694.2	708-808	GTGTAACTGTTCTGAGGTTGGAAGTTTGGATGTAAAGCGCTGCAACCAGACCACAGGGCAGTGTGATTGTCATGTGGGTTATCAGGGTCTTCACTGTGAC
Memo1	NM_133771.1	92-192	CCTCCTGGGCCGGGCTGGTCCCCGCCGCCGCCGCCGCCTCCTCATTCATCCTCGTGCACCATAGGCGGCACAGGCACCAAGATGTCCAACCGAGTGGTCT
Mex3a	NM_001029890.2	4830-4930	TGTTTTTTGACACAGGGTCTGTAGCTCAGTCTGGCCTTAAACTAGCAGCCATCTTGCTGCCTTTAGTTGCTGGGCCTACAAGGTTCGCACCACTACTCCT
Mfge8	NM_008594.2	1357-1457	GCAACTTGGACAACAACTCCCACAAGAAGAACATCTTCGAGAAACCCTTCATGGCTCGCTACGTGCGTGTCCTTCCAGTGTCCTGGCATAACCGCATCAC
Mfsd2b	NM_001033488.2	844-944	GAGCCTGGTGGTCTCTTTCTTGTTCATTTCAGCTGCCGTCCAGGTGGAACAAAGTTACCTAGTCCTGTTCTGTACACACGCCTCTAAGCTCCAAGATCAT
Mgat1	NM_001110149.1	2341-2441	TGGTCCTCGGCCTTTCCCAGCCTTCCCACATCTTCCCAGGCCAAGATGCAGGGGGCAGGCTGAAGAGAAATTTGTGTGTCCTTGTTTGTTGCCTGATCTT
Mgst1	NM_019946.4	334-434	TGATCTTGAAAACATCGTTCCCTTTCTCGGCATCGGCCTCCTGTACTCCCTGAGTGGACCAGATCTCTCTACAGCCCTCATGCACTTCAGAATCTTTGTA
Mid1	NM_010797.2	194-294	GAGTCGGAGCTGACCTGTCCTATTTGTCTGGAGCTTTTTGAGGACCCTCTCCTGCTTCCCTGCGCACATAGCCTCTGCTTCAACTGTGCCCACCGAATCC
Mki67ip	NM_026472.4	570-670	TCCGGAAGAAACTAGCTGCAAAGGGGATTGATTATAGTTTTCCCTCACTGGTCCTACCTAAGCCAAAGAACATTGCTGTCGCTCATAGAGATTCTGAGGG
Mmp13	NM_008607.1	190-290	ACAGTGACCTCCACAGTTGACAGGCTCCGAGAAATGCAATCTTTCTTTGGCTTAGAGGTGACTGGCAAACTTGATGATCCCACCTTAGACATCATGAGAA
Gbp6	NM_194336.2	3939-4039	GAATGAACTGTGTAAAGGAGAGAGAGAGATCTTGGTGCTGTTTTATTGGGAGCCATTTTGTTTGCTTCAGTGAAAGCTGACCTGCCAGGCACAATCAAGT
Mpnd	NM_026530.5	1540-1640	CAGGCTGGGTAATAAAGTCTCTGAGTGCCCACAGCACAAGCCTGTGGCTGGGGTGGGATGGCAGTTGTTGGGGTTTTTTCGGGGGAACAGGGCTTCCCTG
Mpp5	NM_019579.3	463-563	AAATCTTGATCTTGCATCACCAGAGGAATATCCGAAGCACCGAGAGATGGCTGTTGACTGCCCTGGAGATTTGGGCACCAGAATGATGCCAGTGCGAAGA
Mrpl19	NM_026490.2	2556-2656	ACCGCCATGGGCATACATATACCTCATGATCAGGCTCAGGAGTCCTTTCAGTCACGTTGGCCACGTTTTACTCTTGAGAGAGACTGTACTATCTGGCCTG
Mrpl2	NM_025302.3	194-294	CGCCCTCTTACCGCCCAGTGCATATGTCTGCGGACCGCAGTGCCAAGTTTGTGTCCTGGAAGAGTCGTACCAAGTACACAGTTAAACCAGTGAAGATGAG
Mrpl4	NM_023167.2	835-935	ACTGGGGGAGTTCCGTGCTCCTTGTAGACTTAACACATGAAGAGATGCCCAAGAATGTCGTGGCAGCCACTTCAGGGCTCAACAGTTTCAACCTGATCCC
Mrpl42	NM_026065.3	36-136	AGGAACGAAAATCTGTGTGCCTAGCAACAGCTTTCACTTCACAATATCGTTTTTTCAAATCACTTGCTAAGGATCATGGCTGCGGCAGTAAAATGGGCGA
Mrpl45	NM_025927.4	818-918	ACTTTGGCCATTTATGATCGGTTTGGCAGATTGATGTATGGACAGGAAGATGTGCCCAAGGATGTCCTGGAATATGTGGTGTTTGAAAGACACTTGATGA
Msl3l2	NM_001163833.1	264-364	AAGTTCCAGACTCTGATCTATTTGAATGGCTGAGATGGGAGGTGACAGCCCGAGACCTCTGGCTCTGTGAAGACTCATGAAGTCTCAGGTTACAGTGTGA
Mtdh	NM_026002.4	3172-3272	CGTATGATCTGTCACCATTTTCAGGCACTGTGTGATCCCTAGGAAAGTGGCAGGCCTCTCTGTAACTGTTAATAGTGCATGCTCGGCCATGTACACTGTA
Mthfd1	NM_138745.2	3005-3105	GGACTCCCTACGCGGCCCTGTTTTTATGATATTGATTTGGATCCTGAAACGGAACAAGTGAATGGATTGTTTTAAGCAGATCTTCCATCTCCAAGAGGCC
Mthfd2	NM_008638.2	488-588	CATTGATGAGAGGAAGGTCTGCAATGCCGTTTCTCCTGACAAGGATGTTGATGGCTTTCATGTCATTAACGTGGGGCGAATGTGCTTGGACCAGTACTCT
Myb	NM_010848.3	1744-1844	CCTACAAGATGTGATTAAGCAGGAATCGGATGAATCTGGAATTGTGGCTGAGTTTCAAGAGAGTGGACCACCGTTACTGAAAAAAATCAAGCAGGAGGTG
Mybbp1a	NM_016776.2	928-1028	GTGCGTCTCTGCCGCTTCTGTCAGAGGAGCAGTTGCAGTTGGTGATGCGAGGAGACTTGATCCGCCATTTTGGGGAGAACATGGTTATTTCTAAGCCCCA
Mybl2	NM_008652.2	3135-3235	GAGCCTAAAGTCTAGATCAGGAAGTGTTTTCAGTAGCCTTGCCTGGGTGTCCTTGGGTTGGGGATCATATGGGAGCCCTATACTTAGTCCTGTTTGTAAG
Mybpc3	NM_008653.2	3376-3476	ACGGTTTTGGAACACTACCGACGCACTCACTGTGTGGTATCAGAGCTTATCATTGGCAATGGCTACTACTTCCGGGTCTTCAGCCATAACATGGTGGGTT
Myc	NM_010849.4	630-730	CCCTCAACGTGAACTTCACCAACAGGAACTATGACCTCGACTACGACTCCGTACAGCCCTATTTCATCTGCGACGAGGAAGAGAATTTCTATCACCAGCA
Mylip	NM_153789.3	410-510	ATGGATGGGCTGGCACCTTACCGCCTTAAACTGAGGGTCAAGTTCTTTGTGGAGCCTCATCTCATCTTACAGGAGCAGACAAGGCATATCTTTTTCTTGC
Myo3b	NM_177376.4	3086-3186	TATTACTTGGCATTCCGAGCACATCAAACACCTCCTGCTAACAAAGAGAGCTGTGTTGCTATCTTGGAAAAGTCCAGATTAGATCACTGGGTCCTGGGGA
Myo6	NM_001039546.2	6724-6824	GGTGAGACTCTACCACAGAGGCACCTCCCTGGACTTTAGTTGGATATTTTTGGAAGACAGTTTCACTCACAGGTTACTAATGTGGTTCTCAGGGGATTCC
Myof	NM_001099634.1	214-314	GTCTTCTCTGCTTGGCTGCGACTTGCTTTCTCCACGAGCCATGCTTCGAGTGATTGTGGAATCTGCCACTAACATCCCTAAAACAAAATTTGGGAAGCCG
Naf1	NM_001163564.1	2-102	CCGGAAGTCCCGTGAATGATGCCGGGGGCGTGTCCTCAGGTCGGTCCGCGTGCGGTTACCTGAGAAACGCGCGGGCTTCAGCGTGGCCGAGTTGGCTAGC
Naip2	NM_001126182.1	4407-4507	TGTTCACTGGAGGTGGGTAGTGCCATTCTCTCCTGTCATTCAGAAGTGAAGGATGAAGTGGAAGATTACTGGCAGGTCCAAAAACCTGATTTTCTAGTAC
Nat14	NM_201355.3	1206-1306	AGTGTGCCTGCCAGCTGCAATGAGGACTCTAAACTCAAGTAGAACAAATCCCTTCTTGGTCTTCTGGGACCACTAGAGGTCACCGTGTCCAGTCCTTTGC
Ncald	NM_134094.3	1415-1515	GTTTGAAATACAAAACTCCTACCCTGGGTCTGTTGTCACACATGCCCTGGGAGCTAGAGCAGACACCTGAGGCTAAGTTTTTAAAGAACAGGTTACCCTC
Ncapd2	NM_146171.1	660-760	TGGAACCACTCAGCAATTGAAGAAGAATTTGTCAGTTTGGTTACTGGCTGTTGCTACCGCCTTTTGGAGAATCCCACCATTAGTCACCAGAAGAACCGCT
Ncbp2	NM_026554.4	756-856	CTATTATTAGGTCAAAAAGCTCTACCCAGGCAACAGACACAATCTGTGCTGATTAAACTGTCAGCTGGATACCAGACTTTTAGGGAGACTGGACAAACAT
Ncf4	NM_008677.2	741-841	TCATGGATCGCATGGAAGCGCCAAGAGCAGAGGCCTTGTTTGACTTCACTGGGAACAGCAAATTGGAGCTAAGTTTCAAAGCTGGAGATGTGATCTTCCT
Ndufa12	NM_025551.3	120-220	AGGGCAAATGATATAAGGATTGGTACACTGGTGGGAGAAGACAAATATGGAAATAAATACTACGAAGACAACAAGCAATTTTTTGGCCGCCACCGATGGG
Ndufa4	NM_010886.2	114-214	CATCCCAGCTTGATTCCTCTCTTCGTATTTATTGGAGCAGGGGGTACTGGAGCAGCACTGTATGTGATGCGCTTGGCACTGTTTAATCCAGATGTCAGCT
Ndufb9	NM_023172.3	294-394	TTCCTTCGAGAGATATGAGTGCTACAAGGTTCCAGAATGGTGCTTAGATTACTGGCATCCCTCTGAGAAAGCAATGTATCCTGATTACTTTTCCAAGAGA
Nebl	NM_028757.2	1710-1810	CTCTGCAAAGGGCAAAGTCTAATGTCATCTGTACTATTTCACCAGTAGCCTCTATCCTGTTGCATGTCTGTGGGCGTGAGCTTCTGTAACATGGCAACAT
Neil3	NM_146208.2	831-931	TCGGGATTTCAGCATTCTCTTCTACAGGTGCTGTAAAGCAGGATCTGCCATTTCTAAACACTGTAAGGTTTACAAGCGTCCTAACTGTGATCAGTGCCAC
Nek4	NM_011849.2	1028-1128	AAAGGAAGAATCAAATACTGACGTGATACACTACCAGCCACGCTCTTCTGAGGGCTCTGCTTTGCATGTCATGGGTGAAGATAAATGTTTGTCCCAAGAG
Neurl3	NM_153408.2	915-1015	CTAGTTACTGAACATGGCAGGATTCAGTCAACATTCCCAGCTCTGAGTCTGAAGACTTTGCCCTTCCAGTTGAATTCTGGGGACTTCAGGAGGTTCTGAC
Nfasc	NM_001160316.1	4935-5035	CTCTTCGTATGCCTTATACAGCTCGGATCTAACCCTGCGGTTCCCAGATCCCTAGCCCTATTCTGCAAGTCTTGATGCCTCCAGTGATGTGTGTCTCGGG
Nfatc1	NM_016791.4	1570-1670	ATCCCGTTGCTTCCAGAAAATAACATGCGAGCCATCATCGACTGTGCTGGGATCCTGAAGCTCAGAAACTCTGATATTGAGCTGAGGAAAGGGGAGACAG
Nfatc2	NM_001037177.1	1559-1659	GGATCCTTAAGCCGCACGCCTTCTACCAAGTACACAGGATCACTGGGAAAACGGTCACCACCACGAGCTATGAGAAGATCGTAGGCAACACCAAGGTCCT
Nfkb1	NM_008689.2	2125-2225	GTCTTACACTTAGCCATCATCCACCTCCACGCTCAGCTTGTGAGGGATCTGCTGGAAGTCACATCTGGTTTGATCTCTGATGACATCATCAACATGAGAA
Nfkb2	NM_019408.2	1150-1250	CCTATCACAAGATGAAGATCGAGAGGCCTGTAACGGTGTTCCTGCAGCTGAAACGCAAGCGTGGGGGCGATGTCTCGGACTCCAAACAGTTCACATATTA
Nfkbid	NM_172142.3	1495-1595	CCGTGGGACAGTCAGCGTATGCTCATGTCGCAGATTCATGATAATATATGTGTAATATCCTGCCATTAGGGTCTTACATTAAAACTCCAAAGTGGCACGG
Nid1	NM_010917.2	734-834	AAAGCCAAGTACCTGCTGTGGTTGGTTTCAGCAAAGGTCTAGTAGGATTTCTATGGAAGAGCAACGGAGCCTATAACATATTTGCCAATGACAGAGAATC
Ninl	NM_207204.2	4622-4722	ACCCTCAGCAAAGAACAATGGAGAGAAAGTAGGTGAGTACTTTGAGTGTTGGGCTTTGGGCCAAAAATGCAGACTCAGGTTTTAGGTGTCTTACCACATG
Nkx6-2	NM_183248.2	1218-1318	TGATGGCGGAGTACGGGGTTTGGGCCGATCACTTTGTATAATCAATAAATTATTTAACACGTCCTCGTCGGAGCCGTGGCTCCCAAGGCTGCACATCGTG
Nme1	NM_008704.2	1052-1152	TCATTTGTGGTTTGAGCCACCACCCTGAGACACAAGGGCATTTCTTTGTCTATCTCCCTTCCTATCACCTGTGTTCTGTTCTCTCCTGGCACAGTCAGAC
Nmral1	NM_026393.1	550-650	CAAAGGGGAGGTGGAGGAATACTTCCGAGACATCGGTGTTCCCATGACCAGTGTGCGGCTGCCTTGCTATTTCGAGAATCTCCTTTCCTATTTCCTGCCC
Nop16	NM_178605.4	950-1050	CCTGGAGAAGGAACTCTTTCAAGGCCATGGTTTGTGTTCTGTTGGGAGCTTACAGAAAGCCGGGGCCTGCTGTTTCTTTTCAGAGGGATGCTCTGTTTCA
Nop2	NM_138747.2	876-976	TATCTAAGTCGGCTTCAGAAGGACCTGGCCACTTACTATTCTTATGGAGACTTCCTGCTGAGCAAGCTCATGGAGCTGTTCCCTCTGTCTGAGTTGATCG
Nop56	NM_024193.2	805-905	TCGGTCCTCCATGGGCATGGACATATCTGCTATCGACTTGATAAACATCGAGAGCTTCTCCAGTCGTGTGGTGTCTTTGTCAGAGTATCGCCAGAGCCTA
Notch2	NM_010928.1	5110-5210	GGCTTCTCATGCCATCCAAGGGACCCTATCCTACCCTCTAGTGTCTGTTTTCAGTGAACTGGAGAGTCCAAGAAACGCCCAGCTTCTCTATCTGCTCGCG
Nrbp1	NM_147201.2	1225-1325	ACGAGAACCAGTTCAGACTTTGTACTCTCAGTCACCAGCCCTAGAATTAGACAAATTCCTTGAAGATGTCAGGAATGGGATCTACCCTCTGACAGCCTTT
Nt5dc2	NM_027289.1	774-874	GAAACCTGTTTGATTTTCTTCGTCTGACGGAATGGCGAGGGCCGCGTGTGCTCTACTTCGGTGACCACCTTTACAGTGACCTGGCGGATCTCATGCTGCG
Nuak1	NM_001004363.1	3182-3282	GAGTTGCTTCTAGGGAGTTAGTATGTAGGTGAAATATGTGGCCGAGGGAAAGCCCAGTTTGACAGAAGGTTCTTGTCTCGCCAGGCCTTAGTATTCTGCC
Nucks1	NM_001145804.1	298-398	GGAAGGTTGTGGATTACTCTCAGTTTCAGGAATCAGATGATGCAGATGAAGATTATGGAAGAGATTCAGGCCCTCCTGCTAAGAAGATTCGGTCATCTCC
Nudcd1	NM_001113554.1	300-400	GAAGTCCAGAGTCTGTTAGCTGACGTGGGTTCAGGGATCAAAAAACTACATTTCCCAGCATTGCAACAGAACCAAATTTCTCATGGACACTACACTTCCC
Nudt21	NM_026623.3	715-815	ATTACAAGCTGGTAGCTGCACCATTGTTTGAGCTGTATGACAATGCACCGGGGTATGGACCCATCATTTCTAGTCTTCCTCAGCTGCTGAGCAGGTTCAA
Nuf2	NM_023284.3	55-155	CGGCCGGTTTGAAAAATGACAACGGTCAGCGGCTTTCGGTTGGACGCTCGGTTTTTAACTGTTTTTCCGTGAGCTGCTAGGCCTCCAGGAGGAGACTCCC
Nup93	NM_172410.2	1902-2002	CAGTGACACAAAGCCTATTATCAACAAAGTTGCTTCGGTGGCAGAAAACAAAGGACTGTTTGAAGAGGCAGCGAAGCTTTATGACCTTGCTAAGAATGCT
Odz4	NM_011858.3	7902-8002	AACAGCAAGTCTATCCTCGGGGTACAGTGTGAAGTTCAGAAGCAACTCAAGGCTTTCGTTACCTTAGAACGCTTTGACCAGCTCTACGGCTCGACCATCA
Ogfrl1	NM_001081079.1	956-1056	AGAGTGCTCTGGAGTACTTTGTTTATACAATTAGAGACAGGAGAGAGAGGAGAAAGCTCCTGCGATTTGCCCAGAAACATTACACACCATCAGAGAATTT
Ogn	NM_008760.4	1795-1895	GAAATGAAAACAAAGTCTACACCATTGTGCTGTGTGCAGCTTCACCTGTATATGTTCACCCAAACAAACTAAATATGCTCATTCCAGCCCAAGAGCACCA
Olfm1	NM_001038612.1	554-654	GGAGAAGGTGCAAAACATGTCTCAATCCATAGAAGTCTTGGACAGGCGAACTCAGAGAGACCTGCAGTACGTGGAGAAGATGGAGAACCAGATGAAAGGC
Olfr173	NM_147000.2	1064-1164	AAACTCAATTCAGCAGAAAACTCACATGAGATTACACAGTAGAATTGCTTGTAAACTGTGTGCAAAAATGTTAAAGTCCATAAGGCTTTCTTAAGAGGCA
Olfr433	NM_146717.2	824-924	CTGACAAACTTATTGCCTTAGTGTATGCCCTCCTAACTCCATTCCTCAACCCTATCATCTATTCCCTTCGCAACAAAGAGGTGAAGGAAGCCGTGAAGAG
Olfr658	NM_147049.4	62-162	TGGAGCAGGTCACGCCTGTGTTTGTGCTCCTGCTGAGGGTCCCGCGTTGCTGGTATGAGTAGTTTGCTCTCACCTCCAACAGCTCCAGCGTGTTCTCAGG
Omg	NM_019409.2	990-1090	ACACCTCCTGGGTTTACCTCAAGCTTATTTACTATGAGTGAGATGCAGACAGTGGACACCATTAACTCTTTGAGTATGGTAACTCAACCCAAAGTGACCA
Omp	NM_011010.2	1147-1247	CTCATATGGGTATTGAGAGATGGCATAACTATTTGTATGGATGTGGGCCTGAGGGCTAGTCCTGGTGAGGAGTAAGGCTAACTTTAGTTTAATTATTGAG
Osbpl2	NM_144500.3	1898-1998	CTGGCAGCACACTCTGTTATAAAATGTATAATGAAGGAAGACCCAGCAGGGCCTGTGTGTTCCACTCAAGGCTGTGGCGTGGGTTCTGGAAGACTTTCAA
Osbpl3	NM_001163645.1	3956-4056	AAGTCACTGGTGGCTTTAAATAACCCAGCGTTGTTCCTCCACACGGCTTTGGTACTCTCTACCTCTTACCGAGCACCGCCCTTTTGACCTTGTATAGCCA
Osbpl5	NM_001199227.1	1552-1652	GTGTCTGCCTTCTATGTCAGCAACAGGAAAGATGGCTTCTGCATGAGTGGCAGCATCACAGCAAAGTCTAAGTTCTATGGGAACTCATTGTCGGCGCTTC
Otub2	NM_026580.4	2375-2475	GGCATGGGCTTAAACACATGCTAAAACCTGGCCGAGCATAGCAGTTTTCTGGCTAGGTTACAGCAACAAGTTCTATCAGCTCTTTCTAGAGGAAACAGTG
Oxr1	NM_001130163.1	2976-3076	CATTTTAAGAATGAAATTGGAGGGGCAGTCTGATTGGCATAGACCACAGCGCACACAGTCTGCAGGTTTGGGCGCATGTTTTCATCACTGAATAGAGGAG
P4hb	NM_011032.2	595-695	AAGTGACGGTCATCGGTTTCTTCAAGGACGTAGAGTCAGACTCTGCCAAGCAGTTCTTGCTGGCAGCAGAGGCTATTGATGACATACCTTTTGGAATCAC
Pabpn1	NM_019402.1	490-590	AGGCTGATGCCCGCTCTATCTACGTTGGCAATGTGGACTATGGTGCAACAGCAGAAGAGCTGGAAGCCCATTTTCATGGCTGTGGTTCAGTCAACCGTGT
Palb2	NM_001081238.1	762-862	TAAGTCTCAGGTCTCAGATCCCTGACCCTCCAGCACTTGTTACAGGAATTGGAGAGGGTATATTAATTCCGCCATCTGGCAAATCAGAAAGGGGAATTGA
Papd7	NM_198600.2	2645-2745	ATGAACACCGTGAGGAGGGAGGGGCCTGTGGGCTTTGTTTTTATGTCTTTTCTTTTGGTCAGATGCAGTGAAGGAGCCAAGTCAACTTGATAGTTCTGTG
Papola	NM_011112.3	4116-4216	ATTTGAGTAAAGAAGACGGTCCGCTAACAGGTGACATGTACTGGTGTCTGTGTGTGTAGCTTCAGAGTTAGATTGACATCACCAGGCACAGATTTAGTCT
Paqr5	NM_028748.2	374-474	TCTGGTTCTTTGTGTGGAGGTTCATGACTGCACTCTATGTGACAGACATCCAGAATGACAGCTACTCGTGGCCGATGCTTGTGTACATGTGTACCAGCTG
Paqr8	NM_028829.3	2206-2306	GCTATTACCCTTCCAGGAAATGCTTGGAGCCATATGAACATTCAGGAAGCTGATTCCCGCGTAATACAGAGGTATCGACAGATTTAACAGTGCCAAGAGC
Pard3b	NM_001081050.2	7640-7740	TGTGAGCAGCTTTCAAACTGGCGTTAAATTGGGTAGACGTCCCAGTGCTTCCTGGGTCCATGTGAACAGAAAGTCCAAGTTTAATGCAATTAGGCAGGAG
Park7	NM_020569.3	334-434	TGCAAAAACGCAGGGACCATACGATGTGGTGGTTCTTCCAGGAGGAAATCTGGGTGCACAGAATTTATCTGAGTCGCCTATGGTGAAGGAGATCCTCAAG
Parp12	NM_172893.1	1855-1955	AAATGTCAGATGCAGAAGCAAAATGGGGGGAAGGAAGTAGACGAGAGGCAGCTGTTTCATGGTACTAGTGCCAACTTCGTGGATGCCATCTGCCAGCAGA
Parp14	NM_001039530.3	6780-6880	TTTCTGGCACTGGTGTCCACTCTACCTCTTATTAGGCGTTTTCTAGGCCCTGAAGCTAGTGCTGTGTAATAGCTTGGGTGATGGGGGAGGATTTATGTTC
Pax7	NM_011039.2	3680-3780	CAACATTCCAACGCTTGGACCAATCATAATGATCTGCCCGTGAGGGTAACCGCAACTAGAGACCTGCTTGGGAGAAAACAAAATGACTTCTCATTCCATG
Pbx1	NM_008783.2	951-1051	TGCTTTAAACTGCCACAGAATGAAGCCTGCCTTGTTTAATGTGTTGTGTGAAATCAAAGAAAAAACAGTTTTGAGTATTCGGGGAGCCCAAGAAGAGGAG
Pbxip1	NM_146131.2	4090-4190	GTTAGACTTAAGGCACATTACCTTACACAGGTCAGTGTTGTAGGCTGGGGGCTCCAGGAAGGAGCCGTCTGGTTTAGAAAGACAATTATATTCCCTGTCT
Pcbp3	NM_021568.2	1664-1764	TGATAGTGCGTGTCTGCCCACTCAGGCCCTGTGCGCTCCGTGTTAGTGTAGCCCTCCACGCATTGGCATGCAGCTCTTTACTTTACTGCTCAACGTATTC
Pcdh7	NM_001122758.1	3410-3510	ATGCGGACTTGAACTACAGCATTGTGGGAGGGAATCCTTTCAAGCTGTTTGAGATTGATTCCACCAGTGGTGTGGTTTCCTTAGTGGGGAAACTCACCCA
Pcdhga2	NM_033585.1	924-1024	TATGAGAAAGCTAAATTCCATGAAATCGATATTGAGGCTCAGGATGGCCCAGGCCTTCTGACTAGGACGAAAGTAATTGTCACCGTTCTAGATGTCAACG
Pcdhgb5	NM_033577.1	335-435	TCCACTGAACTTTTATCATGTGAGTGTGGAGCTGGAGGACATTAATGACCACACGCCAAACTTCACGCACACTTTCTCGGAACTGCAAATAAGTGAGTCT
Pcdhgc4	NM_033582.2	1762-1862	CCGCTGAGCACCCACAGGACGATTTTCCTCAATATCTCAGATGTGAATGATAACCCACCCTCATTCTTTCAGAGGTCGCATGAGGTGTTTGTTCCTGAGA
Pcgf5	NM_029508.3	928-1028	TACCCGATGGTATTGCAGTATCGACCGAGAATTGATTTTGGGTAGGCCCAGCCCAGGCTGAGCTGAATGAATCCTGCACTATTTGTTTACTCGTCGACAG
Pcnx	NM_018814.3	11878-11978	GGCTTTCCCTTTTCTTCTCGTGGGCTCTGAAAGGGCATTGCCTCTACCAGCATTCAGTCTACACCAGAGATGAGGATATGTGTCCATGCGCGTTGTCTGT
Pcolce2	NM_029620.2	710-810	GGCACATCATAGCTCCGAAGAACCAGCTTATAGAGTTAAAGTTTGAGAAGTTCGATGTTGAGCGCGATAACTACTGCAGATACGACTACGTGGCTGTGTT
Pcp4l1	NM_025557.1	1295-1395	GGAAGGAAAGCAGAACGAGATGGTCAAGATGTCTGAAGCTACACACTATTGTTGTTAACCTAATACTCCACGAGGGGCTCTCTGGCCTTTGCTAACCTGC
Pcyox1l	NM_172832.1	1000-1100	TTTGAAGGCTTTACTCCGCCCATTGAGGACATTCAGGGCTCCTTCCAGCCCACCGTGGTCTCCCTGGTCCATGGCTACCTCAACTCTTCCTACTTCGGTT
Pde4dip	NM_001039376.2	1760-1860	AGCTCCTACAGTATCGTGACAACGCAGACAAAACTCTAGACACAAACGAAGTGTTTCTTGAGAAATTGCGGCAACGAATACAAGACCGAGCTGTTGCTCT
Pde5a	NM_153422.2	2865-2965	TTTTATGCCACTGAAGTGGAGCGATCAAGTCATGCCCACTCTAACGCTTTTGATAAGGATGGTGTAAACGGCGATTCTACACTCAGCTTGGTCATGCTCG
Pdgfrb	NM_008809.1	1185-1285	CTCAAGGACAACCGTACCTTGGGTGACTCCGGCGCTGGCGAGTTAGTTTTGTCTACTCGCAACATGTCTGAGACCCGGTACGTGTCAGAACTGATCCTGG
Pdha1	NM_008810.2	2180-2280	TGGCTCTGTGTAGAGGTGTGGATCTTTAAACAAGAGTGTAAAGAAAGGTCTATCACTTCATGCCTTGCCACCCTGAACCTGAGAAAATGAGCTCTGTTTG
Pdlim7	NM_001114088.1	211-311	GTGTGGCTGTGGGAGACTGGGTACTGAATATTGACGGTGAGAACGCGGGCAGCCTCACGCACATCGAAGCCCAGAACAAGATCCGCGCCTGTGGGGAGCG
Pebp1	NM_018858.2	246-346	AGGAAGGATCCCAAATTCAGGGAGTGGCACCACTTCCTGGTGGTCAACATGAAGGGTAATGACATTAGCAGTGGCACTGTCCTCTCAGATTATGTGGGCT
Pemt	NM_008819.2	302-402	CTTCCTGGGCCTTGCATTCCTAGGTTGGGGATTCGTGTTTGTGCTGTCCAGCTTCTATGCACTGGGGTTCACTGGGACCTTTCTAGGTGACTACTTTGGG
Pex5l	NM_001163517.1	1560-1660	ACTGAACATAGTTTGGGCCACTGGCAAATGTACACATGCAGCCATTGCTTCCCTCTCGCCCACTCTAACCTTGACTGTAAGCCTTTGTTTTCAGAGACAG
Pglyrp2	NM_001271476.1	2660-2760	CCAATGCCTTCCTTTTGCTTACCTGAAACCTAAGCCCATCTAAGGGACTTTTGTACTGAAAATGGACCCTTGCGTTTTGTTTGCCACCAAGGCTAGAGGT
Phf1	NM_009343.2	1338-1438	CCTTTCTGCTCTTAACAGCCACAAGGACCGTTTCATTTCAGGGAGGGAGATTAAAAAGCGAAAATGTCTTTTTGGTCTCCATGCTCGGACCCCTCCTCCT
Phf13	NM_172705.2	1520-1620	GCTCGGGAGTGGAGGTGTTGTGTTTCCCTGGCTGTTTGTTCTCAGTGTTGCTCTTTTATCACAAGTGTCTATACAGCAGCCGTCCAAGTTGCCCGCCCTT
Phf15	NM_199299.3	5375-5475	GGTTTCCTCACCGTTGTCATGTAAGGTCACCCTTTGCCCATACCTGAAGCTCTGCATAACAATCCGTGATCTCTGTAGTAAGACCCTTGAGGCCACTCTC
Phf7	NM_027949.1	1070-1170	GTTGCGAAAATTTATCCCGAACAAGTGTTGAGAACATCCAGAGCCCATGCTGTAGTCAAGCTATCTATCACCGCAAGTGTATCCAGAAATATGCCCACAC
Phlpp2	NM_001122594.2	7105-7205	TCTCTGGGTGCTATCACAGTGCGTTTCACGAGTGCTGTTTCCAGGCAGTTAGGTTGGGCTGAACTTGTGAGTATCAAACAGTGCTCTTCTTTCTGTGTAG
Phospho2	NM_028521.2	360-460	CCTAACCTCTGTGCTGAAGTAGCATTAATTGGACTGCAAGTACCAGTTTGGGGTAACCCAAGTCTGTTCCTGGAACCATGAAAGTTCTGTTGGTGTTTGA
Pid1	NM_001003948.2	419-519	CTGATGAAGGCAAGGACTCATAGTGGCTGCAAGGTTACCTATCTGGGAAAAGTCTCTACCACAGGCATGCAGTTTTTGTCTGGTTGCACCGAGAAGCCAG
Pif1	NM_172453.3	5-105	AGCTTTTTCATCTGAAAGCAACGAGTCTATCGGATCCTTGAGGTGGGAGGCAAAGAACGCGATTATTTTAGTGATCCTCGCTGGGAGAGGTACAGATTCG
Pigf	NM_008838.1	218-318	GACAACTTCTCAGTATTGGAAGCTCATTTGACCTGGCTGTGTATCTGCTCTGCTTCTGTGACCACTGTCAATCTCTTGTCGTACTTAGTAGTGAAACCGA
Pign	NM_013784.3	2098-2198	TGTTGACAGCGGGACTGATTGTGTTTGCAGGCTGGCCGTTTCTCACTCAGCTGTGGACCCGAGCAAAGATCACCTTCCTGAGTTGGGCTTTCTTCTCTTT
Pigr	NM_011082.3	585-685	GACACCCACGTCTACACAAAGGACATAGGCAGAAATGTGACCATTGAATGCCCTTTCAAAAGGGAGAATGCTCCCAGCAAGAAATCCCTGTGTAAGAAGA
Pik3ap1	NM_031376.3	885-985	GCTATTATACCGACATGGAGGAAATTGGGAACTTACTGTCGAGTGCTGCAAATCCTGTGGAGTTTATGTGTCAGGCCTTTAAAATCGTGCCCTACAACAC
Pion	NM_175437.2	1300-1400	GAGTAACCCTTGCACCAGTCATACTTGTTGCGGTTCCTATGGAACGCCCATCTCGACTGTGAGAGAATGGCTGCACTGCACTGTATACTATCCTGTAGTC
Pipox	NM_008952.2	36-136	CCCTGTAGCCTGGAGGTGCCTTTGTTTGCCTTCTCTTCAGTGGGCTTTGTGGCATCATGGCTGCTCAGACAGATTTCTGGGATGCTATTGTGATTGGAGC
Pkp4	NM_026361.2	2085-2185	CAACAGACGAAAATAAAATAGCAATGAAGAACGTTGGTGGAATCCCTGCCTTGCTGCGACTGTTAAGAAAATCCATTGATGCAGAAGTAAGGGAGCTTGT
Pla2g16	NM_139269.2	1020-1120	GAACTTGTTTCAACGTGGCGCTTTGAGACTCAGGCGCTGGAGTTTATGGATATTCAGTGGTGTGAGAAGGACAAATCCTGGAGTGTTGGGGCTTTAGCTC
Plbd1	NM_025806.2	1710-1810	TCTTGCATCTCAGTATAAAGCCTATGCCATTAGTGGTCCCACGGTACAAGATGGACTCCCGCCTTTTAACTGGAATCGGTTCAATGACACGCTCCATCGG
Plcg2	NM_172285.1	978-1078	CTGAACAAAGTCCGGGAGCGGATGACCAAGTTTATCGACGACACAATGAGAGAGACCGCAGAGCCCTTCTTATTTGTGGATGAGTTCCTCACGTATCTGT
Plek	NM_019549.1	2200-2300	TTTCCAACCTTATTTAGCTATTGCCACCTCTGAGTGTCCAGCACATGACTAGTGAAGACCAGTGCTGAACACTGTGTGGTATTCTTCAAGGAAATGAACA
Plekhg2	NM_001083912.1	3482-3582	TCTGGTTCAAGCTGCCACACCTTTGTGTATTCAAGGAGATGACCTGAGTGGCCAGAATCTAAATGTTTCAGATTTGTCCAAGCAAGGCCATCTGAGTAGT
Plk4	NM_011495.2	2880-2980	GGAGCTGTGTGGGTTCAGTTTAATGATGGGTCACAGTTGGTTGTCCAGGCAGGAGTATCTTCCATCAGTTACACATCACCAGATGGTCAGACAACTAGGT
Plscr1	NM_011636.2	1970-2070	TTTTATAGCTGAGTCTGGAGACAGGCCTGACAAATCAGGAAATTCCCTCTGGCTGAGAATTGCTTAAGGTGATGGCTTTTCTTTCAAGTCAACCCCTAGA
Plxnd1	NM_026376.3	2592-2692	TTGAGGCTGTATGGGCGAATAACTCACTGGTCCGCTGCAACCAAGTGGTGCTGCACACAACCCAGAAGAGCCAGGTATTTCCACTGAGTCTGAAGCTGAA
Pnlip	NM_026925.3	882-982	GTTTTACACCGACAGCATCGTCAACCCAACTGGCTTTGCTGGGTTCTCCTGTAGCTCTTACAGTCTTTTCACGGCAAATAAGTGCTTCCCATGTGGGAGT
Pnmal1	NM_001007569.1	1570-1670	TTGGGGGATACTGTCAGGGGGAGATTCCCTCTGTGTCTTTTCCTGAGTTGGAGCCACTTTTCATTTCTGCACAGCCTCAAAGGTGGACAAGGTAATAAAT
Pnrc2	NM_026383.2	1603-1703	TCCTCCCCAACCATCTTAAACCCAAAGACTCATTTTGGCTTTATCAACCCTAAGTCACCCCTGCCTGATTATGTGCAACCCCTCATTTTCATTGGCAAAG
Pola1	NM_008892.2	1088-1188	TGGCTGGATGCTTATGAAGATCCATACAACCAACCAGGTGTGGTTTTTCTGTTTGGCAAAGTGTGGATTGAATCAGTCAAAACCCATGTGAGCTGTTGTG
Pole	NM_011132.2	823-923	CTTTTCCTGTGGAAATCACCCGACGAGATGATCTTGTTGAACGACCTGACCCTGTGGTTTTGGCATTTGACATCGAGACGACCAAACTGCCTCTCAAATT
Pole2	NM_011133.2	343-443	TCTTCCTCTATCCATGACTAATCATGCTGCACCAACCTTATTTGGAACAGCAAGAGACAAAGCCGAGCTGTATCTTGAACGCTATACCATTTTACACCAG
Pomp	NM_025624.2	491-591	GGGCCCGCGCAGGGAGGAACGACGAGTGTGCTCAGCATAGTTGCCTGCTACAGTCTGATGTTCACAGCAGTAAAGTACAGAGAGGATCACTGGGCCATGT
Pop1	NM_026340.3	1995-2095	TTTGGATTCCATTTATCTACCGAGGTGCACGAGTTGGTGGACTAAAAGAGGCTACAGTGCATTCTCAATACAGACGGTCTCCTAACATCCCAGGCGATTT
Pparg	NM_011146.1	1060-1160	ACCAAGTGACTCTGCTCAAGTATGGTGTCCATGAGATCATCTACACGATGCTGGCCTCCCTGATGAATAAAGATGGAGTCCTCATCTCAGAGGGCCAAGG
Ppargc1a	NM_008904.2	1814-1914	AAAGACCCCAAAGGATGCGCTCTCGTTCAAGATCCTTTTCTCGACACAGGTCGTGTTCCCGATCACCATATTCCAGGTCAAGATCAAGGTCCCCAGGCAG
Lrr1	NM_001081406.1	1160-1260	ATCTTTCATTCAAGGAACGACTACAATGAACCTACACTCTGTTGCGCACACTGTGGTCTTAGTAGATAGTATGGGAAGAACGGAAGCTCCTGTTGTCTCT
Ppm1h	NM_001110218.1	1594-1694	CTTGGGGACCATGACTTAAAGGTTCATGACTCCAACATCTACATAAAACCATTCCTGTCTTCAGCTCCAGAGGTCAGAGTCTACGATCTCTCCAGATATG
Ppp1cb	NM_172707.3	276-376	TTGGAGCCGGGGTCGAAACGCCGCGTGACTCGTAGGTGAGAACGCCGAGCCGCCGCCGCCGCCGAGAAGCCCTGTTAACGCTTTAGGGAGGAGAGTCTGG
Ppp1r12b	NM_001081307.1	2560-2660	CACCGGCATTAACTTCTGGACAAATGACGAAGATGAAACAGATGTCTCTGAAGAGGTCAAAGAAGCTTTGCATGAAAGACTTTCTAGGTTGGAGTCAGGA
Ppp1r16b	NM_001159662.1	2672-2772	GGAGCACAGGAGTCGGGTTGGGTGCAGCACATTGGTATTTTCCAAACTGTGTTTGGTAAAAGCGTTCTTTCAGGCTGTAAGATCCCAGGTGGGAGGTTCC
Ppp1r9a	NM_181595.3	7315-7415	ATCTCACTTTGGGGAGCAGGCATTAGGAGGGTTTATGTCACTTGGCTTCAACGCTAAGACCCTACTGTTACCTGGATGGAAGAGTAATTAAGAAAGGATG
Ppp2r4	NM_138748.5	722-822	TGCCTTTGCTGCTTTCCTCTGTTGTCTCTGCAAGATTGGTGTACTCCGGGTGGACGACCAGGTGGCTATTGTCTTCAAGGTGTTTGATAGGTATCTTGAG
Ppp3cc	NM_008915.2	1375-1475	AAAGAAGTCATCAAGAATAAAATCCGAGCCATTGGGAAAATGGCCCGGGTCTTTACGGTTCTTCGGGAAGAGAGTGAGAATGTGCTGACCCTCAAGGGCC
Ppp3r1	NM_024459.2	1390-1490	AGGGACTGTGTCTTATTGCTGAGCAGCGTTTAATCCATCTCTGTTGGAGGTCTAGTTCAGTGCTGTTGCCAAGAGTGGGTTCTTGTGTCCATAGAACTGC
Ppp4c	NM_019674.3	425-525	TCCTGACAGAATCACTTTGATCCGGGGCAATCATGAGAGTCGCCAGATTACCCAGGTCTATGGGTTCTATGATGAGTGCTTACGGAAATATGGTTCAGTG
Pqlc2	NM_145384.1	1155-1255	TCCACCTGCCCATTAGCACATTCACCTATTCGTCCGTGTGTCCTTCCATCTACAATCCAGCCTTTAACCACCCTTCATTTACCCATCCAACCTCATCCAC
Prc1	NM_145150.2	2765-2865	GGGCCATTCCTGTCATGGAGTCAGCAACTTTGCACATCTACAAGTTATCTGTGTAATCACGTCCACAATGAGGCTCTCCAAACCCATCACTACTCTTCCC
Prdm10	NM_001080817.1	1065-1165	TTTATCCGTTTGGAAATCACCAGTGAAAATGGGGAAAAGAGTGACGACGGAACACAGGACTTGCTGCATTTCCCTACAAAGGAACAGTTTGATGAGGCAG
Prdm6	NM_001033281.3	1770-1870	CAAGCCGATAACCGAGAGCCCGGAATCAATCGAAGTGGATTAACTGATTGACTGGCCGGAATTAAACAGCAAGGAAAGTCATGATTAAATGTCACGGACA
Prdx2	NM_011563.5	210-310	GACTACAGAGGGAAGTACGTGGTCCTCTTTTTCTACCCACTGGACTTCACTTTTGTTTGCCCCACGGAGATCATCGCTTTTAGCGACCATGCTGAGGACT
Prex2	NM_001033636.4	2910-3010	TTGTAGCAGGGATGAAAGCTGACCTTGTCTTATTACCTGTACTTCACAGTTCTGCTAAGCAAATACTAACCCAGTGACTTGCACAAGTCCACTTGATGAA
Prg2	NM_008920.4	119-219	CTTCTGACTCCAAAAGCCCATTGATGGATGAGAACTTGCCTAGGGATGCAGAGATATCAGGACCAGAAGGAGAAGAGTGTCCTCCAGGGGAAGAGCTAAT
Prkrir	NM_028410.1	845-945	CGTGCTGGTGAGGTTTGTCGATGACGCCCATAACCTGAGAGAGGAGTTTGTGGGATTTCTGCCGTATGAAGCTGATGCGGAGATTTTGGCTGTGAAATTT
Prlr	NM_011169.5	1375-1475	TGGAGTAGATGGGGCCAGGAGAAATCTATTGAAATACCAAATGACTTCACCTTGAAAGACACAACTGTGTGGATCATTGTGGCCGTTCTCTCTGCTGTCA
Prpf4	NM_027297.3	3670-3770	ATCTTACAGTGTTTGTAAAATGATGAGACTGGCATAGAGCCCTGCATTCGGGATCTGGCACATTTGAGTTCTCTGGTCTGAACCTTACTAGGAACTTAAT
Prpf40a	NM_018785.2	2498-2598	CGACAGCCATTCAAAGAAAAAAAGGCAGCGATCAGAGTCTCATTCTGCTTCAGAGCGTTCGTCCAGTGCTGAGTCTGAGAGAAGTTACAAGAAGTCAAAA
Prpsap2	NM_001164242.1	380-480	GTATTTATCATCCAAACCATCTCAAAGGACGTGAACACCACCATCATGGAGCTGCTGATCATGGTATATGCATGTAAGACCTCATGTGCCAAGAGCATCA
Prss2	NM_009430.2	711-811	ATACACCAAGGTCTGCAACTACGTGGACTGGATTCAGAACACAATTGCTGACAACTAGAGAACCCTAGTCTCTCTTCAATCAGTATTATCAATAAAGTTC
Psapl1	NM_175249.3	2368-2468	GAGGATCGTGCCTGCCTCATAGGGATGTTAAGACAGTTTTAAGAGATGTCCTCAAGTTCTTTCACTTAGAGACTAGCACCCAGTGACCTACCAGGACCAG
Psmc6	NM_025959.3	133-233	CCAAGCAGTATGAAAAGTCTGAAAATGATTTGAAGGCACTACAAAGTGTTGGACAGATTGTAGGTGAAGTGCTAAAACAGTTAACAGAAGAAAAATTCAT
Psmd8	NM_026545.3	1078-1178	ATGATTGTCTGAGGCTTGACCAGGGCGGTGGATATGGCTAGTCCAACAAACCCAGTATAGGCTGGCCTTCAATAAAGGCAGATTAACCTCTAATGGGCCC
Psmg2	NM_134138.1	830-930	TGGCGGCTGCTCTTTGGCAGTGGGCTTCCTCCCGCGCTGTTTTGATCTGTTTTCAGTTTCTCCCTCATCCTGCTGAGATCACAAAAGAGGCTGTTGGGTG
Pspc1	NM_025682.3	748-848	GGTTTTGTAGAATTTGCAGCGAAACCTCCTGCACGAAAGGCTCTGGAGAGATGTGGTGATGGGGCGTTCTTGCTAACAACAACACCTCGTCCAGTCATTG
Ptch1	NM_008957.2	3400-3500	TTGTCAGATACTTCTTTGCCGTCCTGGCCATTCTCACCGTCTTGGGGGTTCTCAATGGACTGGTTCTGCTGCCTGTCCTCTTATCCTTCTTTGGACCGTG
Pter	NM_008961.2	858-958	AACAGTCATGTCCCACCTTGACAGGACTATATTTGATAAGAAAGAGCTGCTGGAGTTTGCTCAACTTGGCTGCTACTTGGAATACGATCTCTTTGGTACG
Ptger2	NM_008964.3	1150-1250	GACGGACCACCTCATTCTCCTGGCCATTATGACCATCACCTTCGCCATATGCTCCTTGCCTTTCACAATCTTTGCCTACATGGATGAAACCTCTTCCCTA
Ptgis	NM_008968.3	1064-1164	CACGGTCTGGCAAGCAGAGCAGCCTGTTTCACAGATGACCACACTCCCACAGAAGATTCTAGACAGCATGCCTGTGCTAGACAGTGTGCTCAATGAGACA
Ptpn14	NM_008976.2	8186-8286	TCTCATGGATGGATAGTGTGCTGCTGTTTGGAGATCGGTTCTTGCCGTTTGGAGCTGGGTTCAGCCTCCTCATTTTAGAGATAAATTAAAGGGCATTTGG
Ptpn22	NM_008979.1	1203-1303	GAATGCCGAGGAAGAGTTGGTTTTGCACTCGGCTAAATCAAGCCCTTCTTTTAACTGTTTAGAGCTAAACTGCGGGTGTAACAACAAGGCTGTCATAACC
Ptprb	NM_029928.1	270-370	TTTCGCGTCACCCTGTAACTTTAGCCTCATCTACAGCAGTGATACCTCGGGGCCCATGTGGTGCCATCCTATTCGGATAGACAACTTTACCTACGGATGT
Ptprf	NM_011213.2	7410-7510	AGCTGTTTTAGCCGAGGGACTCGATACCGACGTCCCCAGATATAGCTAGGCTAAGTCAAGATCAACAGTCCGGGGTTGGTGGTGTTGGATGAAACATTCA
Ptprj	NM_001135657.1	555-655	CTCCTACCGGATGCTGATTGAAGAGTTGACCACACATTCCTCAGTCAATATTTCAGGTCTGAAGCCGGGGACCAATAATAGCTTCGCTTTCCCAGAATCA
Qpct	NM_027455.2	632-732	CATCATGCAACGAATTCAGAGACTTCAGGCTGAGTGGGTCGTGGAAGTTGACACCTTCCTGAGTAGGACTCCCTATGGCTATCGGTCCTTCTCAAATATC
Qrfp	NM_183424.3	1976-2076	GGGCCAGGCCCAGCTTGGCACCTCACAGTATTCTGGTGTTTTCCATTCTATTAGTGACTTACGTCCTCAGTAGCAGCTTTCAATCCTCAGCAGCCAGGAA
Rab30	NM_029494.2	1078-1178	GAATCCTTCTGTGTGTCAGCGGGTGCATGAGGGGCTATTCTTTAGGCTTCAGTGGTAATCTGGTGCCCATGGATTTCTTGACTACCAGGTAAACCAAAAC
Rab32	NM_026405.3	1380-1480	AGGAATGTGGCTCATTTATGTAGAGTGCTTACCTAGAATGCGATAGACTCTCTGGGTCTGCAGTTCTGAGAGACCAAAAAGAGTTAGCACCATACCTGTT
Rab40b	NM_139147.3	1164-1264	TTAACGGTAACGATGCTGCTTCCTTTGGAATGCCACTGCCGTGGTAGGAATGCCCAGTGCGCTGTGACTGACACTTTTGTGTGGATGTGCATGAAGCTCT
Rab4b	NM_029391.2	158-258	CTTCCTCTTCAAATTCCTGGTGATTGGCAGTGCTGGAACTGGCAAATCATGTCTTCTCCACCAGTTTATTGAGAATAAGTTCAAACAGGACTCCAACCAC
Rab6b	NM_173781.4	715-815	CGCCCACTCGGCTTCCTCAGCGCCACTCACTTGTTTTGCCTCCTATAGCTTCCTAACGGGGTGGGAACTGAGTTTATCAAGACTGGAGGATCTTTCTTTT
Rad1	NM_011232.2	406-506	GAGAACACGCCACGTGTTTTGCTACCAAAAACGGAATCAAGGTTACAGTGGAGAATGCAAAGTGTGTGCAAGCAAATGCCTTTATTCAGGCTGACGTGTT
Rad51c	NM_053269.3	402-502	AGACGACAGAAGTTTGTGGTGTACCAGGTGTTGGAAAAACACAGTTATGTATGCAATTGGCAGTAGATGTGCAGATTCCAGAATGTTTTGGGGGCGTGGC
Rai14	NM_001166408.1	4074-4174	GTTGAACTTGTAAACACCTCAAACTCTAGCACCCACGAATGATTCCTGAAAGGGCTGTCAGTTCCAGTCAGCTTCTCCATGTTGAAAGTAAAAGTTCCAA
Ralgps2	NM_001159965.1	5142-5242	GCCATCATGCAAAACCTCCTGCAAACAAGAGTTACTGGTATTGCTTACTGGAAGATTGGCTTTAGTCAGAAGAAATCCTCTGCCCGCAATGCTTTTGAAA
Ranbp2	NM_011240.3	1376-1476	GATGACTTGGCTAGATATGATACTGGTGCCGTTCGAGCACATAATGGTAGTCTTCAGCACCTTACCTGGCTTGGCTTACAATGGAATTCACTGTCTACTT
Rap2b	NM_028712.4	1572-1672	ATGAAGGAGCCAGAAGAGGGGACGAAACTTTTTTTCCTTGTTTTCCAGGATTATTTAGAAATTAAGACCAGGGGTTCCTTTTCTGCCAGCTTGGAAGGGC
Rapgef1	NM_001039087.1	325-425	GGCAAGATCGAGAAAGCAGACTCTCAGCGTTCTCATCTCTCCTCCTTCACCATGAAGCTGATGGACAAATTCCACTCTCCCAAAATCAAGAGAACACCAT
Rasal2	NM_177644.5	3062-3162	CAGTGATTTGCATAAACTAAAGTCTCCAAGCCAGGATAACACAGACAGCTATTTCAGAGGAAAGACGTTATTGTTGGTTCAGCAAGCCTCCTCCCAGAGC
Rassf2	NM_175445.4	4286-4386	GTTGTTTTCTGGAAAGCCTGGCTTCCGCCGGATGAGAGAGCATCTATGAACCTGATGTGACATCCCTTCCTTCAGACATAATTGACAGTGGTTGCCATTC
Raver2	NM_183024.1	1234-1334	TCAGCTGTGGGTAATACATCGTCCTTAATCCTTCAGAACCTGTCTCCCTTGCCCTTGATACAGCAACAGTTGATGAAGTTTGACAATGCCCACACTAACA
Rbm17	NM_152824.1	1224-1324	AGTCGAATCAGCAATTAAAGCTGTGGTGGATCTGAATGGGAGGTATTTTGGTGGACGGGTGGTAAAAGCATGTTTCTACAATTTGGATAAATTCAGGGTC
Rbm41	NM_001172147.1	958-1058	ATATTGGACTGGGCCTAAGACGCTGAAGCAACCAATAGAATTTATCCCAGAAGATGAGATCCAGAGAAATCGTTTGTCAGAGGAGGAGATCCGAAACATT
Rbm44	NM_001033408.4	2385-2485	GGAATGTGAGGAATGGCAGCCAAGGAATCCATTAGAATTGAAGAATAGTGAACTGCATGGAAAAGGTCAGGGCTTTTTGATACACGTCGGTGGTCTTTGC
Rbms1	NM_001141931.1	508-608	TCGTGTCCACAAAGGCGATTTTGGATAAGGCCACCAACAAGTGCAAAGGTTATGGTTTTGTTGACTTTGACAGTCCTGCAGCAGCCCAGAAAGCTGTCTC
Rbmxl1	NM_001252089.1	339-439	GGAAATACTTTTGATGAAAGACCGGGAAACCAACAAATCAAGAGGATTTGCTTTTGTTACCTTCGAAAGCCCAGCAGATGCTAAAGATGCAGCTAGAGAT
Rcor3	NM_144814.2	1194-1294	CCACCTTCACTCATTGGGATTCAGACAGATTCACAGCCTTCACTGCACTAATTACGCTGGACAAAGGCTCACCTATCATTGTACCAGTGCTCATCTGACT
Recql4	NM_058214.3	184-284	ACCTGAAGAGACCCGCGCGCTCTACCGTGAGTACCGTAACCTAAAGCAGGCGGTGCGTCAGGCTGACGACAGACATCGTGTCCTAGAGCAATCACTTGCC
Rgs3	NM_001081650.1	1066-1166	CCAGAGCGTGAAGCTACAGGAGGGCTCTTCAGAAGACTTGAAATTCTGTGTGCTGTACCTGGCAGAGAAGGCAGAGTGCTTATTCACTTTGGAGGCACAC
Rgs7bp	NM_029879.2	1072-1172	CGAAATCTGCCGGCTTTACATCCAGCTGCAGTGTTGCCTAGAGATGTACACCACAGAGATGCTGAAGTCCATTTGTCTGCTGGGGTCTCTTCAGTTTCAT
Rin1	NM_145495.2	3820-3920	TGATGCACATACCAACAGGAGGTAGACTTTCAAATCCACATCTAGTCAGTATAGGGTTCCAAACTAGTCACTAGGCCACCAGTGTTCCTTGCCCACTTCT
Rnase4	NM_021472.4	400-500	CTTCAACACCTTCATCCACGAAGACATCTGGAACATTCGTGGCATCTGCAGTACCACCAATATCCTGTGCAAGAACGGCCAGATGAACTGTCACGAAGGT
Rnf112	NM_009548.2	928-1028	ATCCTGAATACCTCCCAAGAGCTGAAGGATACCGATCTGGGCTATCTAGAGATGTTCGTTCACGTGGCTGAGGTGATGGGCAAACATTATGGGATGGTAC
Rnf122	NM_175136.2	295-395	TTCATTGATGCACCCATTCCAGTGGTGTAACGGGTGTTTCTGTGGCCTGGGACTGGTTAGTACCAACAAGTCCTGCTCAATGCCACCGATCAGTTTCCAA
Rnf167	NM_027445.1	796-896	TACCTCATTCCTTTCACTGGGATTGTAGGATTACTGGTTTTGGCCATGGGAACAGTATTGATAGTTCGTTGCATCCAGCACCGGAAACGGCTTCAGCGGA
Rnf187	NM_022423.2	1680-1780	TAGGTGAATTTCACAAAACTTGTGACGTAGCGGTAGTGTGGTTGCCTGCAGCATCGTGTGTGTAGATAACTAGTCCAAGAAACAAAACCCGGCAGAGTGG
Rpl18	NM_009077.2	8-108	CCCGCCCACTCCGGCGCGGTTCCGTCTTTCCGGACCTGGCCGAGCAGGAGGCGCCATCATGGGTGTTGACATTCGCCACAACAAGGACCGAAAGGTTCGG
Rpl23	NM_022891.3	914-1014	AACCAAAAAAAACAAAACACGCATTCTTTTCAGGTCTTTGCTGGGACCAGGTACACATAACACAGATAAATATTAGAGCAAACCATGCACATATGGTAAA
Rpl6	NM_011290.4	1005-1105	GTGTCTTTTCCTCTGTGTCTTCCTCTGGCCCTTTCTGGAAAGACCTGCTTAATCTGAAGCATGTGAGCTAGGCTAGTCCACTGGGTCCTGCTCTCTGCCC
Rpp40	NM_145938.4	1365-1465	GTGGAGCACTTGGTGAGTGTTCTAGGTGCTAATCATGGATGAACTCTTCTAGTTTGGTTTTCTGTTGGCCAGAGCAACGTCTGTGAGGACAGGACCGACT
Rrm1	NM_009103.2	1790-1890	GAACTAGCCAAGGAGTATGGCCCCTATGAAACGTATGAGGGATCTCCAGTCAGCAAGGGTATTCTTCAGTATGACATGTGGAATGTTGCTCCTACAGACC
Rsad2	NM_021384.2	3185-3285	TGCTGGGAGAATAGGGGATGATCTAGTGGACATTTGTTAAGTGTTACAGGCTGATGCCTTGTGTCCCATGACTGATTGATGCAGAGTAGTAATGCTGTGA
Rsl1d1	NM_025546.2	600-700	TCTGTCCAAAGAGATTAACCGATGTATCACAGGGACCGTCTTAAACATCTCTAAGCGTGGTTCTTGCAGTACGATCCGTATTGGTCACACTGGAATGGAG
Rsph1	NM_025290.3	973-1073	CTTTGATGAAGAACCGTCAGACCTCCAGGATTAAGATAGTGGAGGCAGAAGACCACAGACACACCAGGCGTGCCTTAGTTAACACCAGTCAGCTAGGGCT
Runx1	NM_001111021.1	3055-3155	ACAGTGGAGGACTTGGTCAAAATCCAGTTGTTCTACAACGTATGAAGCCTAACCGCTGGTTCTGACATACATGTGCTCAAAATGATCTGGTTGTTTGGAT
S100pbp	NM_029036.2	946-1046	CAGGAAAAACAGTGGCTCACATAAATCAGGTTGTGAAGTGAGAATTCCAGTTGTGTCCAGTTCATCAAACAGACATGCCTTTGACAAGGATTCTGGGGAG
S1pr1	NM_007901.4	850-950	CTGCCCAGTGGTTTCTGCGGGAAGGGAGTATGTTTGTGGCTCTCTCTGCATCAGTCTTCAGCCTCCTTGCCATCGCCATTGAGCGCTACATCACCATGCT
Samd3	NM_001013766.2	86-186	TGCGGAAATCAAGTAGGAGAAGGTGTATTGACAAGAATCCAGCAATGGAAACGTGGTCAGTTGATCAGGTCTGCAAATGGTTGGTGGAAAAAAACTTAGG
Samm50	NM_178614.4	284-384	TTTGATGGACTTGGGCGGACTAAGGATGACATCATCATTTGTGAAATCGGAGAGGTCTTTAAGGCTAAAAACCTCATTGAGGTAATGCGGCGATCTCATG
Samsn1	NM_023380.2	408-508	TGATTGGAACACATACAGAGAAGATCTCACTCAAAGCCAGCGACTCTATGGACAGTCTTTACAGTGGGCAGAGTTCATCAAGTGGAATAACAAGCTGTTC
Scand1	NM_020255.2	335-435	CGGGAAGCCTTCCGGCAGCTGCGGGAGCTGTCCCGCCAGTGGCTGCGGCCGGACATCCGCACCAAGGAGCAGATCGTGGAGATGCTGGTGCAGGAGCAGC
Scn4a	NM_133199.2	5635-5735	TCAGGGTCAGGTGGCTCTGAAGATCCCGCCTCCTGATTTAATCTTTACGATGCTCTAACATTCTCTCGGCCAGGGGGAATACTGTTGGTATGAAGGGGTT
Scn7a	NM_009135.2	3304-3404	GTTCCTTCGAGCACTAAGAGTTCTGTCGCAGTTTGAAAGAATGAAGGTGGTCCTGAGAGCTTTGATAAAAACAACCTTACCCACTGTGAGCGTGTTTCTA
Sdf2l1	NM_022324.3	842-942	TGTTGGTCTGGGATTATTTTTGCTGTAACCCTGGGGAAGATCTGAAGGTGCCAGCCATATCTGTCCAAGTTACCATCTCACCTGTCTCAAGCACCTGCTG
Sdha	NM_023281.1	250-350	CTTGCGAGCTGCATTTGGCCTTTCTGAGGCAGGGTTTAATACTGCATGCCTTACAAAGCTCTTTCCTACCCGATCACATACTGTTGCAGCACAGGGAGGT
Sdhc	NM_025321.3	325-425	ATGTTTGTGAAGTCCCTGTGTTTGGGGCCAACACTGATCTACTCGGCTAAGTTTGTGCTTGTCTTCCCGCTCATGTACCACTCACTGAATGGGATCCGAC
Sel1l3	NM_172710.2	2635-2735	AAAAACGGATACCTGGGACACGTCATCCGCAAAGGTCTCAACGCCTACCTGGAGGGCCTGTGGCACGAAGCTTTGCTGTATTATGTTTTAGCAGCAGAAA
Sema5a	NM_009154.2	6725-6825	GTTTGTCACCTTTGACTGAAGCTATCTCAGTGAGTCCTAAGAAACTCTGGGACATTGGGTGAAGCTCTGCTTCACAGAAAAACCTCTGTCAACATAGTCC
Sema6d	NM_172537.3	4001-4101	TTGCCACATGTAGCTACTACAGCAAGGCTTCTGTGTACTTGCCGGAAACGAAGGGAGGTCCTGCTCACTCCATTTCTTTCGTTTGAAGCAGAAGGGATGT
Serp2	NM_001160326.1	498-598	CGCCATGGTGGAGGTCAGACCAAATTGCCTTCTCACAAGACATCTCCGTGCATCTGTGTCCTCCAGCGGAAAGGACTCTGCTCTTCTGTTGGCTGATTGG
Serpinb1a	NM_025429.2	1412-1512	GCTTTTGCATGACCTCCAGAGTACATCAAAGGTTCATAGCTAGGCTGAAAATTCTGGACGACTCCATCCTCAAACTTTATGGACTGTAGGTGGGTGCCTG
Serpinb6a	NM_001164117.1	1418-1518	TCATTCACCATGTTAAGACCAATGGAATTCTGTTCTGTGGCCGGTTCTCCTCTCCCTGAGCAAAGGGTATTCCTGTCAGTCTTTGACCCTCTCTCCATGG
Serpinb9b	NM_011452.2	1466-1566	GCCTGCTTTCACCTTTCCCTGTCCTGAATGCACCTGTGCCCTCTGCACAGTTATGTCTAACCATGCCATATACCCTCTGCTATGCCACTGATACCCATAA
Sesn3	NM_030261.4	1330-1430	GTTCTCACTGGTGAACAGGCTTTACTCTGACATTGGACATCTCCTGGATGAGAAGTTTCGAATGGTCTACAATCTCACCTACAACACAATGGCCACCCAT
Setd1a	NM_178029.3	1612-1712	GAGTGTGCCCTTTGCTCAGCACAGCAGTTTGGATTCCCGTATTGAAATGCTGCTGAAGGAACAACGCTCCAAGTTTTCTTTCTTGGCTTCTGATACAGAG
Sf3b3	NM_133953.2	102-202	TACCGAAGCCATCCTTCTTGCAGCAGGTCTGCTTTGCCTTGAAACCGTTGCTGTAACCAAGAGTTGACTGAGGGTCACAGCTTTGCTTGTCACCATGTTT
Sfi1	NM_030207.2	59-159	GCTACCACCTCTGTCTAGCGTCTGCTGAGGAGTCACCTCCCTCAGTTATAAGAGGAAGTTAAAAGGCTTTGGTTCATCAATAACCTAGTCACAAAAATAC
Sgce	NM_001130188.1	980-1080	GAGCCTGTGATAACATGCGACAAAAAGTTCCGAACTCACTTTCATATCGACTGGTGCAAGATTTCACTGGTTGACAAAACAAAGCAAGTGTCCACCTATC
Sh2d3c	NM_001252547.1	1750-1850	GTACGAGAAGAAGCTCAAGCCTTTCCTCAAGAGCCTGAACGAGGGCAAAGAAGGCCCACCGCTGAGCAACACCACGTTTCCACACGTACTTCCTTTCATT
Sh2d5	NM_001099631.1	2090-2190	ATCGGCCCAGCCAGGGAATGACAAATTCAAGCGTCCCTTAAGTCAACTCCGAAGAATATATGAATCCACCCAAAAGTACAGACTTCTTAGGTGGTGGTGG
Sh3bp2	NM_001136088.1	2192-2292	CCATTGCCTCTCAATAAATCAGAGATGACCTTTGTCTCAATGACCAGGGTTTGATTGGCACAGAGTGGGTAGCAGGCTCTACTGAGCACCACCAATGTCC
Sh3bp4	NM_133816.2	670-770	AGCCATTAAACTACCGGAATTCTACCCTGAGTGACAGTGGCATGATCGACAATCTTCCGGACAGCCCTGAAGAAGTTGCCAAGGAGTTAGATCTGCTAGG
Sh3kbp1	NM_001135727.1	4482-4582	CCAGCTTCATTACTATCCCTTGGGCTAACCAGCAAGAAGATTGTACATCACAGAACTGGATGAGCCAAACAGCCACCATCTTTACTCTTGACTAAATGGA
Sidt1	NM_001159419.1	1275-1375	GGGATGCCTGCTCGTTGTGCTTGTCCATCATGTGAGGTTTCAGAGGAAATCTATTGACGGAAGCTTTGGTTCCAGCGATGGCTCTGGAAATATGGCTGTC
Siglech	NM_178706.4	1595-1695	CAGGAAGGAACAGAATCTATCAGGGGATAGAGTTAATTATTCCCAGGCAAAAATCAGTCAGGATTGCTGGTTATCCTTAGGCACCCAGCACTCAAACTAC
Sipa1	NM_001164480.1	2366-2466	GAAGGCTTCATCACGCACGTGGAGCGCTTCACGTTTGCGGAGACCACGGGGCTTCGGCCTGGAGCTCGTTTGCTGCGAGTCTGCGGCCAGACGCTGCCCA
Ska1	NM_001164355.1	1880-1980	TGATCAGAACATCTTTTGCTCAGATTCTAGTGAGGTGATTCTTGGGCGCCTTCAAGGCGGGCACTAGTTACCAAAATACTAAGCCATGACTAGGAAGTTG
Ski	NM_011385.2	1210-1310	TGATTCGAGACAGCTTCTACTCCTACAAGAGCTTTGAGACAGCCGTGGCCCCCAATGTGGCCCTAGCACCACCAACCCAGCAAAAGGTTGTGAACAGTCC
Sla2	NM_029983.5	12-112	GAGATTGTCTGCTGACAAAGAAGCTTGATCACAGTACCTCAGCCTACTCTGACTCCTTTCTGGTGACCGATCCTCCAGGCTGCTGGGGCCTGAGATGCCG
Slamf1	NM_013730.4	95-195	ATGGATCCCAAAGGATCCCTTTCCTGGAGAATACTTCTGTTTCTCTCCCTGGCTTTTGAGTTGAGCTACGGAACAGGTGGAGGTGTGATGGATTGCCCAG
Slc12a2	NM_009194.3	3745-3845	CATAACTGTTCTGCACCATGGACTTCCTCTAAGGATGGCACTTCAGTGCCCAGTCAAAGTGACTGTATCGTCAGGAACACCACAGCATCGCAGTGGCAGA
Slc16a9	NM_025807.3	335-435	AGTCCTGTGTGCAGTCTCTTCGTCTCATCTTTTGGAGCAAGACCCGTCACAATCTTCAGTGGCTTCCTGGTGGCTGGCGGTCTAATGCTGAGCAGTCTTG
Slc1a2	NM_001077514.3	1675-1775	GGGAACTGCTTCCAGTGCTGGAACTTTGCCTGTTACCTTCCGTTGCTTGGAAGATAATCTAGGGATTGACAAGCGTGTGACCAGATTCGTCCTCCCAGTC
Slc22a12	NM_009203.3	1412-1512	CGGCCTGGCCCTTGACCTGCAAGCCCTAGGAAGCAATATCTTCCTGCTCCAGGCACTCATCGGGATTGTGGACTTCCCGGTGAAGACAGGCAGCCTGCTG
Slc25a13	NM_001177572.1	929-1029	TGGCAGCCCAGAAGTTTGGTCAGGTTACACCCATGGAAGTTGACATCTTGTTTCAGTTAGCAGATTTATATGAGCCGAGGGGGCGCATGACCTTAGCAGA
Slc25a24	NM_172685.3	1100-1200	TTACTAGGCATCATTCCTTACGCAGGCATTGATCTCGCTGTGTACGAGCTTTTGAAGTCTTATTGGCTGGATAACTTTGCCAAAGACTCGGTCAACCCTG
Slc25a26	NM_026255.5	448-548	AGCAGAGGGCACAGGTGTCTGCTTCTTCAAAGACCTTGCAGATCTTTTTGACTATCTTAAGTGAAGAGGGCATTCAAGGACTGTACCGAGGCTATAAAAG
Slc25a5	NM_007451.3	695-795	AGAATACTCACATCTTCATCAGCTGGATGATTGCACAGTCTGTCACTGCTGTCGCTGGCCTGACTTCCTATCCTTTTGACACGGTTCGCCGTCGTATGAT
Slc2a1	NM_011400.3	2190-2290	GGACTCCATTTTAGGATTCGCCCATTCCTGTCTCTTCCTACCCAACCACTCAATTAATCTTTCCTTGCCTGAGACCAGTTGGAAGCACTGGAGTGCAGGG
Slc39a1	NM_013901.2	1415-1515	TGCGATAAAGATACAGAGGCTGTAAGTCAAAGCCAGTATCCTGTTGGTTCTAGCCCATCTCACCACTCTGATGGCTGAAATGGTTCCTCCTCCTTTCTTC
Slc39a8	NM_001135149.1	1044-1144	TGGCCAGAATGACCATACTCACTTCAGGAATGATGACTTTGGTTCTAAAGAAAAAACCCACCAACCCAAAACGTTACCATTGCCTGCAGTCAACGGTGTG
Slc46a3	NM_027872.3	1452-1552	GTCCATGCTGTCAAAGGTGGTCCACTCGACTGAGCAAGGTGCGTTGTTTGCTTGTATAGCTTTCTTAGAAACGCTGGCTGGGGTCACTTCGACCTCTGCG
Slc4a3	NM_009208.3	4086-4186	TGTCTTGTGTCTGCCTCATTTTCTTGGTGCCGCTTGTGGCTTGTCAGGCCACATTTACCTACCTGAAGTGTTACCAGGGCCATCCAAACTGGAAGAGATT
Slc6a6	NM_009320.3	550-650	GTTTTTCTTGGAGGTCATCATAGGCCAGTACACATCAGAAGGGGGCATCACCTGCTGGGAGAAGATCTGTCCTTTGTTCTCTGGCATTGGCTACGCATCC
Slc7a2	NM_001044740.1	5158-5258	CCTTGTACACATGAGTTCAGCACACTTGGTACAAAACGTCCTAGTCTCTGCCTTAGGGTCACCTAAATATTGTGTGTAGATTTGACTAGCGAGCAAACAC
Slc9a7	NM_177353.3	1424-1524	GCTTTTGTTGCCATCTTCCTGGGAAGAGCTGCACATATCTACCCACTCTCCTTCTTCCTCAACTTGGGCAGAAGGCATAAGATTGGCTGGAATTTTCAAC
Slco5a1	NM_172841.2	4010-4110	AGGAAGGAAATGATGGCCTTGTCATCTGAGGAATTCTTTCAGCTCTTAAGGGCCCACTAAAACTAGCTAAGAGTTACGACTACTTTGACATTCAAAGGAG
Smarca4	NM_011417.2	3540-3640	CAACGAACCATAAAGTGCTCCTCTTTTGCCAAATGACCTCCCTCATGACCATCATGGAAGACTACTTTGCATACCGTGGCTTCAAATACCTCAGGCTTGA
Smtnl2	NM_177776.3	2330-2430	GTGGTGGCACTCTTCGCTTGGGTTTGTTATTTCTGTGTGGGAAATGGGAGGAGGGTTGGGCAATAAGAGACGGCATAGATTTAAACAGAGATCTACTGAA
Snx8	NM_172277.2	294-394	TTCAAGTCCTCCGTGTACAGACGCTACAATGACTTCGTGGTCTTCCATGAAGTGCTGCTTCACAAGTTCCCGTACCGCATGGTTCCAGCTCTTCCGCCCA
Sorbs3	NM_001271407.1	1756-1856	GAGGTAGAACTGTCCTTCCGAAAGGGAGAACGCATCTGCCTGATCCGCAAGGTGAACGAACATTGGTATGAGGGGCGCATCACTGGCACTGGACGCCAGG
Spaca1	NM_026293.3	370-470	TGGTATCAGAGAAGTAATTTTAACCAATGGATGCCCTGGAGGTGAATCCAAGTGTGTTGTTCGTGTGGAAGAATGCCGTGGACCTGTTGATTGTGGCTGG
Spag9	NM_027569.2	2240-2340	AGATGGCGGGTCTGTTGTTGGAGCGAGTGTATTTTACAAGGATATTGCTGGTTTGGACACTGAAGGCAGTAAACAGCGGAGTGCGTCTCAGAGTAGTTTA
Spata6	NM_026470.3	482-582	GAAACACTGTCTACCTATGATGAAAATACACGAGATTTCATGTTCCCGGGTCCAAACCAAATGTCTGGACACCATGATTCAAACCGCCAGGTTACCATGA
Spint1	NM_016907.3	1366-1466	TTCAGTGAACGCTGTGCCCGATTCACCTATGGTGGTTGCTATGGGAACAAGAACAACTTTGAGGAGGAACAGCAGTGTCTTGAGTCCTGCCGTGGCATCT
Spna1	NM_011465.4	1750-1850	AGATCATAACCTTGGATGAGACTGCAACCAAGCTTATTGACAATGACCACTATGACTCTGAGAATATCGCTGCTATTCGTGATGGGCTTTTGGCCAGACG
Srek1	NM_172592.2	3120-3220	TCTGTGGAGGTTCAAACAACAGTGTCGTTTGGGGACCACCAGTTTTATACTGTGATGATTAAACAGGAGACATGCTCTTACATGGTCAGAGGATGCCTAT
Srsf2	NM_011358.2	1530-1630	TCTCCTGATTGCTCCTGTGTAAAGATGCCTTGTCGTGCAGAAACAAATGGCTGTCCAGTTTATTAAAATGCCTGACAACTGCACTTCCAGTCACCCGGGC
Ssb	NM_001110145.1	884-984	AGGTGACTTGGATGACCAGACCTGTAGAGAAGATTTACACTTCCTTTTCTCAAATCATGGTGAAATAAAATGGGTCGACTTTGCCAGAGGAGCAAAAGAG
Sspo	NM_173428.3	15479-15579	AGGCCTTGGTGGCGCTCCCCACTTCCTTCAGTGTCCAGTTCCCCGCCTCTGGCCTGTGAACCATGCTCTGGCATTAGCACATTCCAAATAAAGTAATGCT
Ssx2ip	NM_001253768.1	2368-2468	AGATGACTTACCTTAAATGTGCGGGCTGCAGTGCTGTTCCCAGATGTGCGCTAGAGGAGTTGACACAGGGTGTAGCATAAAGTCAGTCGTCTAACTTAAG
St13	NM_133726.2	1148-1248	ATCAGAGCAACCCGAAGGTTATGAATCTCATCAGTAAATTGTCAGCCAAGTTTGGAGGCCAATCGTAATGTCAAAGCCCTTGCTGAATGAAGAACAGCTT
St14	NM_011176.4	1040-1140	GTGGTGCGGCTGTGTGGCACCTTCTCACCCTCCTACAACCTGACTTTCCTCTCCTCCCAGAACGTCTTCCTTGTCACGCTGATAACCAATACTGACCGGC
St8sia6	NM_145838.1	1578-1678	ATCCATGATAGCCATTCCCACCTTTATCAGAGTGGTAATGAAACTGTGCAATTGTGCCAAAGACCCTTTCTGAAGAGAATGTCTGAATCATGCGCCGAGT
Stac3	NM_177707.3	632-732	CCCACAAGTTCAAAGATCACTTCTTCAAGAAGCCCAAGTTCTGCGATGTCTGTGCCCGGATGATTGTGCTCAATAACAAGTTTGGACTCCGCTGCAAGAA
Syce2	NM_001168244.1	1060-1160	AAGCCACCAATGCTCTTTGTGCTAATTACCGTAGTGTGACAAGGTTTGACCCTGCCATAAGCCTTGCCTTAGCAAATTCTCCCAACCCACATCTGTAGTT
Tbc1d14	NM_001113362.1	4416-4516	ACTTCTCTCATACTCCTGTTTTGGCAAACTGGAAACTGACCCTGCAGAGGTCTGTACCTCCCACCTCAATTGCCATTGACTTTCAGTCCCAAACTTGAGG
Tbc1d16	NM_172443.3	3272-3372	TGGACCTAGGGAACTTCTGGGATGCTCTCTTCCTTTTAATAAGGAAAACGCCCACACTCCATCCTCCAAAGCTGAGGATTGTGGTTGGATAAAAGTGTGT
Tbc1d24	NM_001163847.1	6064-6164	GTATTAAGATTCGTATCTGGGCCTGGTGTGTGTCTATAATCCCAGCACATGGACGGTAGAGGCAGAAATGTCAAATCATCTTTAGCAACAGAACAAGTTC
Tbc1d9	NM_001111304.1	3502-3602	TCAAACTCCTGTACAAGATGCACGTCTTGCCTGAGCCATCCTGTGATCAAGATGAGCCTGACTCCGCCTTTGAAGCCACTCAGTACTTTTTTGAAGACAT
Tbp	NM_013684.3	70-170	GTGGCGGGTATCTGCTGGCGGTTTGGCTAGGTTTCTGCGGTCGCGTCATTTTCTCCGCAGTGCCCAGCATCACTATTTCATGGTGTGTGAAGATAACCCA
Tcf7l2	NM_001142924.1	1518-1618	CCACCTGCCGCTCTGCAGCCGTCCATGGTCCCTTCCTCATCGCTCGCACAACCATCAACTTCTTCCTTACATTCCCACAACTCGCTGGCTGGAACGCAAC
Tes	NM_207176.3	2240-2340	GATTTATGGTGTTACCAGATGGATCCTCTCTTGTGCTACCTCTGAGCTTGCTGTAGACACAAAGGCTATTTTCTTTGCCTGTGCACTCCCATCCTTGGGT
Tex101	NM_019981.2	252-352	ACGATCCAGGCCGTACCTTTAACTGGACTTCAAAGGCTGAGCAGTGCAATCCAGGAGAACTTTGCCAAGAAACGGTCCTGTTGATTAAAGCAGATGGAAC
Thbs1	NM_011580.3	3-103	ACTTCTGCAGGCAATCGCGAAGCTGCTATCCAGTTCTGCCACGGTCTCTCCCGGCGCACCGGCAGTCTCAGCGTCTTCACCGGACTCAGCGTCCTTGTCC
Thbs4	NM_011582.3	1128-1228	CGTGGATGAGTGCAAATACCATCCCTGCTATCCAGGTGTGCGCTGTGTGAATTTGGCTCCGGGTTTCAGATGTGACGCCTGTCCAGTAGGTTTCACAGGG
Thnsl1	NM_001001297.2	1412-1512	TACACTGTCCAGCTAGAGATTTCGTGGCCCATTCACTGCTCTTTGAATGTCTGTAGTTAGTGCTGGTGAAGTTTGAAAATCAGGCCGATGTAGGATGTAG
Thrb	NM_009380.3	3695-3795	GATTCATGTTCAAACATGTCAGAGGTAGCCTGTACCTGGCCTCCTGCTTCAGGAACTTCATTAAACATGTGATCCCTATGTCAGCTCTTCTGGAAGACCT
Tlcd2	NM_027249.2	480-580	AGCACCGCTGTTGTGTCTGGCCACTATGTGGGCTTCTCTATGGTATCCCTGCTTCTGGAGCTGAACTCCATCTGTTTGCATCTACGGAAGCTACTGCTGC
Tll2	NM_011904.3	324-424	GATGAAGATGATCTCAAGTTATTTCACATCGACAAGGCTGAGGACTGGACCAAGCCATCCATTGACAAACCAGGACATGACACTGGAGGCCTTGAGGAGA
Tmc7	NM_172476.4	1285-1385	TTTGCCAAGATCATCCACTACGAGGATTACTCGCCAGGCTTTGAGATCCGCCTGACGATTCTTAGGTGTGTCTTTATGCGGCTGGCCACCATCTGTGTGC
Tmie	NM_146260.2	2320-2420	CGCGGACTACTACAGTTGCCTTTTCTATGGCCAGGACTCTCTGATGATGGCAGCAGTCAGCCATCTGCCTGCTGAACATAGTGGTGTGTGGGTCCACTTC
Tnfaip3	NM_009397.2	232-332	GGCTGAACAACTTCTTCCTCAGGCTTTGTATTTGAGCAATATGCGGAAAGCTGTGAAGATACGAGAGAGAACCCCAGAAGACATTTTCAAACCTACCAAT
Tnfrsf25	NM_033042.3	685-785	TTGGGTCCAGGTGCTTCTAGGAGTCGCGTTCCTTTTTGGGGCTATCCTGATCTGTGCATATTGTCGATGGCAGCCTTGTAAGGCCGTGGTCACTGCAGAC
Tnfsf4	NM_009452.1	349-449	CCAGATGTGAGGATGGGCAACTATTCATCAGCTCATACAAGAATGAGTATCAAACTATGGAGGTGCAGAACAATTCGGTTGTCATCAAGTGTGATGGGCT
Tnik	NM_026910.1	666-766	AGGAACATTGCTACATACTACGGTGCTTTTATCAAAAAGAACCCTCCTGGCATGGATGACCAACTCTGGTTGGTTATGGAGTTCTGTGGTGCTGGCTCTG
Tnn	NM_177839.2	4655-4755	CATGGAAGGGACATGAGTTCTCCATTCCTTATGTGGAGCTGAAAATCCGCCCGTTTGGTTACAGCAGAGACCGTTTCTCTGGCAGAAAGAAGCGCTCCAT
Tnnt2	NM_001130174.1	864-964	CTGCAGGAAAAGTTCAAGCAGCAGAAATACGAAATCAACGTTCTGCGAAACCGGATCAATGACAACCAGAAAGTCTCCAAAACTCGTGGGAAGGCCAAAG
Tns3	NM_001083587.1	4005-4105	CGGCATTTCCTGATTGAGTGTACCCCAAAGGGAGTGCGGTTGAAAGGGTGCTCAAATGAACCATATTTTGGGAGCCTGACGGCTTTGGTGTGCCAGCATT
Trim9	NM_001110202.1	1644-1744	GGGGGAAGGGCACCCTCACTCCCAGGATGACCACAGACTTTGATCTGAGCCTGGACAACAGCCCTCTGCTGCAGTCTATTCACCAACTGGACTTCGTGCA
Trmt2b	NM_001167994.1	212-312	GTGGCATCAAGAGTCCTAAATGCACAACCCAAGACTATTCCTTTCCAGAGCGGGTTTCTTCTCCAAACCAGGACTGCTTCCCTGGGATACTGGAAGACCA
Trpm8	NM_134252.3	2520-2620	TGAAGTGAGGCAGTGGTACATGAACGGAGTGAATTATTTCACCGACCTATGGAACGTTATGGACACCCTGGGACTCTTCTACTTCATAGCGGGTATTGTA
Tsc22d1	NM_009366.2	1490-1590	TGACCGATGTCAGTTAAGCTGGTGATACCTGGAGAAGTGGTCAGTTGCTAAGGAAGTGGATTTCCCAGTAGGGGTTTCTGCACCTCACCTGTATAGTCGT
Tshr	NM_001113404.1	581-681	ATGACTTCGGTCCCTGAAAACGCATTCCAGGGCCTATGCAATGAAACCTTGACCCTGAAACTGTACAACAATGGATTTACTTCAGTCCAAGGACATGCTT
Tspan15	NM_197996.2	776-876	TATGGTTCATGGACAACTATACCATCATGGCGGGCCTTTTACTGGGCATCCTGCTTCCTCAGTTTCTTGGTGTGCTGCTGACCCTACTGTACATCACCCG
Tubb1	NM_001080971.1	1257-1357	TGGACATAAGTGAATTTGGGGAAGCTGAGAGTGATATCCATGACCTGGTGTCTGAGTACCAACAATTCCAAGATGTCAGAGCAGGGCTAGAGGACAGTGA
Tubb4b	NM_146116.1	746-846	CATGAGTGGGGTAACCACTTGCCTGCGATTCCCTGGCCAGCTAAATGCTGACCTGCGGAAACTGGCTGTAAATATGGTGCCCTTCCCTCGCCTGCACTTC
Tubb4a	NM_009451.3	1819-1919	CCCCTCAACACATGTACACACACACACACACTCCACCTTCTTAGATCTTGAAAATCCTTTCCTTTATGCCCTGTCCCTTCCCCAGCACTCCTGAACCATT
Txnl4a	NM_001038608.2	130-230	GCGCGCTCAAGATGTCGTACATGCTTCCGCATCTGCACAATGGCTGGCAGGTAGACCAGGCCATCCTTTCGGAGGAGGACCGCGTGGTCGTCATTCGTTT
Uap1	NM_133806.4	950-1050	GGACATGGAGCAAAGAGGCATCTGCAGTATTCATGTCTATTGTGTGGACAACATATTGGTAAAAGTGGCTGACCCGCGGTTCATTGGATTCTGCATTCAG
Ube2e2	NM_144839.1	708-808	CCCACCTGCTCCTGCAGCCCTCCGTTCTGTCGCCTGTTGTTATTACATTTTAAACTGTTTGGGGATGGTATGTCATCTGTCCCTCCTCCTTCCTACCGCC
Ubtf	NM_001044383.1	316-416	TTCAAAACCACAGAGTCGCACATGGATTGGGAAAAAGTTGCGTTTAAGGATTTTTCAGGAGATATGTGCAAGCTCAAATGGGTGGAGATTTCTAACGAGG
Ugt1a2	NM_013701.3	235-335	AGAAGACTTCTTCACCCTCAAAACCTATGCCTTTCCATATACCAAGGAAGAATATCAGCAAGAAATACTGAGCGACATTGAGAAGACCTTTAAAACACAA
Usp35	NM_001177412.1	3698-3798	TGAGATGCTGCCATTGCATCCCTGTCTAGTTAAGGTCCAGAGTCCTTATTTTACTGAAGACATTAGTCTGTCAGAAAGCCATTGTCTCATCTGAGGAAGC
Vasp	NM_009499.2	1396-1496	TACAGAAAATGAAAGAGGAAATCATCGAAGTCTTTGTCCAGGAGCTGAGGAAGCGGGGTTCTCCTTGACTACAGGGACCCAGAAGACCCATTTCTTCTTT
Vipas39	NM_001142580.1	1276-1376	GGAATGACGTTGATGCCCTGTTCACCACAAAGAACTGGTTGGGTTACACCAAGAAGAGAGCACCCATTGGCTTCCATCGAGTTGTGGAAATTTTGCACAA
Vmn1r90	NM_001039146.1	1845-1945	AGGTATTTAATGTATGCTTCTACCTAACTGAGATCAGGGGCTGGACTTCTTTCTTTGAGTATCCACACTGTTGATGTGACTGGGCAAGTGGGAACCAATG
Wdfy3	NM_172882.3	2450-2550	CGAGAAAGCCACCGTTCAAGAACAGTCTTTAGGAAAGTGGGAGGGTTTGTGTACATTACATCCTTGCTCGTTGCTATGGAGAGGTCTTTGAGCTCTCCTC
Wdr44	NM_175180.2	2798-2898	ACCATGACCTAAGCAAGTTTACTTCAGTCAGGAGAGATCGTAATGACTTCTGGGAAGGTATTAAAGCACATAATGCAGTTGTTACGTCAGCCATCTTTGC
Xk	NM_023500.2	3718-3818	GTACCCATTTCCAATTTCAGGTCATGCCTTGAGAGTGAGATTAGCGCCACTCTGACACTTCCTAGGCAGGTTCGGAATTAGACAAGGGTAAGGATACTTG
Zbtb10	NM_177660.3	6738-6838	TCCTCCCTGTGAGATGCTCTGTTAGGAGTCCTGTTCTCTTTGGAAGTTGCTTTTGTCACTTTTGACTCAAGCACACCTCACTGCCATCCTCTGTGAGTGG
Zc3h12c	XM_146893.6	345-445	TCTGATCATGAGTCAGAACAACTGAGTAGCCTTTCGGTAGAGCCATGCTCATTAACCAAGACTCACAGACAGCTATGTCGCTCTCCCTGCTTAGAGCCTC
Zcchc3	NM_175126.4	1372-1472	GCAACCTCTGTGGCAAAAGAGGACACGCCTTTGCCCAGTGTCCCAAAGCAGTTCACAATTCCGTGACAGCTCAGCTCACCAGCGTGGCGGGGCACTGAAG
Zfp2	NM_001044697.1	388-488	AAGAACTGACCCTGAAAAAAGGAGAATTCCCAGGTTGCATCTCTCTGGGCCTGGCTCGTTGTCTGTGAGCATCCTGTGCTCCCAAGAGGATCTCCTAGAC

## Sheet: Suppl. Table 3
Gene	Accession	Target Region (nt)	Target Sequence
Akap1	NM_009648.2	3060-3160	GGTGTGGGGCTGGCTGAGAGGATCAATTTTAGAGTCTTTATTCAGGGAGTGAGACATGGACTAATTGGTATCGATTCCCTGGATAGCTCGCTTGGATGAA
Alpl	NM_007431.2	205-305	CTCCAGCGAGGGACGAATCTCAGGGTACACCATGATCTCACCATTTTTAGTACTGGCCATCGGCACCTGCCTTACCAACTCTTTTGTGCCAGAGAAAGAG
Anln	NM_028390.3	3230-3330	TGTTCTCTCTGGCAACTGTATCTCTTACTGGACTTACCCAGATGATGAGAGGCGAAAGAATCCCATAGGAAGGATAAATCTGGCCAATTGTATCAGTCAT
Aspm	NM_009791.4	3450-3550	AAGGTGGAGAATTTTACAGTGTCTTTCTCAGATGGCCGCATACTATGCTATTTGATCCACCATTACCACCCGTGCTATGTGCCTTTCGATGCTATATGCC
Ass1	NM_007494.3	979-1079	ATCTACGAGACCCCAGCAGGGACCATCCTTTACCACGCTCATTTAGACATAGAGGCCTTCACGATGGATCGGGAAGTACGCAAAATCAAGCAGGGCCTGG
Aurka	NM_011497.3	755-855	CCAAAAACTCTCCAAGTTTGACGAGCAGAGAACAGCTACTTACATCACTGAGTTGGCAAACGCTCTGTCTTACTGTCATTCAAAGAGAGTGATCCACAGA
Aurkb	NM_011496.1	705-805	GAGATCGAAATCCAGGCGCACCTGAAACATCCCAACATCCTTCAACTCTACAACTACTTCTACGACCAGCAGAGGATCTACTTAATCCTGGAATACGCCC
Bag2	NM_145392.2	820-920	GTGTTGGCAGACACAGGTAACACTTAACACTAGGAATATTTCAGTCACCTACTTTGAAGTTTTGGACAGTGTTCCCATCTTGAACTGGACTCTAGCACTG
Bcat1	NM_001024468.3	430-530	TCCTCTGCGTCTGGATGGGAGAAACCTCACATTAAGCCTTTTGGAAACTTGCCCATACATCCCGCTGCCTCTGTTTTGCACTACGCTGTGGAACTGTTTG
Birc5	NM_001012273.1	1055-1155	TGCCACGGTTTCTCTTCAGCTGTAAGTTACGTTCCTTGGTGGAGGGCTTTGTGAAATAACTGACTGATGCTCAACATAGAGGATGATGGTTTGCTGTCAG
Bub1b	NM_009773.3	20-120	CTGCGTCAAGAGACGTTAAATTTGAAACTTGGCGGCCCGTGCGTGATGGGGGCGTGAGGAGGCTATTCTGAGAAGGAATCGGGTGCGTGGTTTTGTTTAG
C79407	BC052175.1	3034-3134	GGTGGCCTTGTCTGGGGCAACATTAGGAAAAAAACAGTTAAAACTGATCTCTCATCTCCACCACCAACACGGAAAGCCCTGTTTAACAAAGATTTAGGTA
Casc5	NM_029617.2	1850-1950	TCACCAAATCATACTCTCACAGCAAAAGCCCTTTAAATGAGTGGGAAAGCCTGGATAAACAAGTAGTGCTAGGCCAGCATTCTAAACTTCCTTTACCACA
Ccna2	NM_009828.2	1280-1380	ACTGGATATACCCTGGAGAGTCTTAAGCCTTGTCTTGTGGACCTTCACCAGACCTACCTCAAAGCGCCACAACATGCCCAACAGTCAATACGGGAAAAGT
Ccne1	NM_007633.2	885-985	ATGATGATGAAGGCCCTTAAGTGGCGTCTAAGCCCTCTGACCATTGTGTCCTGGCTGAATGTCTATGTCCAAGTGGCCTATGTCAACGACACGGGTGAGG
Ccne2	NM_009830.3	230-330	CAGCACAGGATGTCAAAAAAAGAAAAGAGGAGATCACCAAGAAGCATCAGTATGAGATTAGGAATTGTTGGCCACCTGTACTGTCTGGAGGAATCAGCCC
Ccnf	NM_007634.4	595-695	CTGTGGTTCATGACAGCCTCCGAGCGGAGTGTCAGTTACAGAGAAGTCATAAAGCTTCCATACTACACTGCTTGGGAAGGGTGCTAAATCTTTTTGAGGA
Cdca2	NM_175384.4	480-580	GAGGGTAGCCCAAGACTGTATCGAAATGCCAGTGTTTTAAGAGAGCGAATGTCTGCTTTTCGGTCAGCTTTTCACTCCATACAGGAAACTAAGATGGCCA
Cdca7	NM_025866.3	1140-1240	TATCTGGCAAAGTATCATGGCTTCGGGAACGTCCATGCTTACTTGAAAAGTCTGAAGCAGGAATTTGAAATGCAAGCGTAGAGCCTGAAGATTGTCTGCC
Cdca7l	NM_146040.1	1570-1670	GAAATCTGTATCCATACCTGCATAGACCTGTATTGTGACAAGTGTCTGCTGAAGAGTTAAAAGCACAGTTTGAGTGGGGCAGAGTTAATGCTCAGGTAAG
Cenpp	NM_025495.3	810-910	GCTCCTCTCAGTTTCCGAAGCCTGCTAGGTGTACTTGGTATTGAAGCTGCTCTAGACAGCCTGATAAGATTGTTCAGTGGAGATAACAACTAGTCTCCCG
Chaf1b	NM_028083.4	290-390	TGCTCGACACACCAAAGCTGTCAATGTTGTACGCTTTTCTCCAACTGGGGAGATTTTAGCATCTGGAGGAGATGATGCCGTCATTCTGTTGTGGAAGATG
Chek1	NM_007691.4	355-455	CTTTTTGATAGAATTGAGCCAGACATAGGGATGCCTGAACAAGATGCTCAGAGGTTCTTCCACCAACTCATGGCAGGGGTGGTTTATCTTCATGGAATTG
Ckap2	NM_001004140.2	965-1065	TGCAGCCAGGACTGATTCGTCTAATACCAGACTGATGGTAAAGCCAAAAGATACTGACCAGCGCAGATACACGATTGCAGGAGCAAGTGTTCATAGATCA
Cks1b	NM_016904.1	185-285	TCTGATGTCTGAATCTGAATGGAGGAACCTCGGCGTTCAGCAGAGTCAGGGATGGGTCCACTATATGATCCATGAACCAGAACCTCACATCTTACTGTTC
Crocc	NM_172122.2	1668-1768	GCACAAGCGCCAGCTACAGGTTCAGGACATGCGTGGACGCTATGAAGCCAGCCAAGAACTGCTGGGTTCCGTACGCAAGCAGCTCAGTGACAGTGAGGGC
Dctd	NR_027759.1	1755-1855	CAGAGAGTGTCAGCTCTGTCATCCACCATATTTCGACAGCCGCTCCTTGCTGCTACACGGGGTAGGAGGACATACAAATAATTGCTTCTCGTTCTTAGCA
Dtl	NM_029766.2	245-345	GATGAACACACGTCTTATGGAGAAACAGGAGTCCCAGTTCCTCCTTTTGGATGCACCTTCTGTACCGCTCCCAGTATGGAGCATATATTAGCAGTTGCTA
Ect2	NM_007900.2	986-1086	GAAACTTTTTGTTGTCAAGCAAGAGTGGTTCTGGGGAAGCATTCAGATGGACGCTCGTGCAGGAGAGACTATGTATTTGTATGAAAAGGCTAATACTCCT
Espl1	NM_001014976.2	2790-2890	AAGTCATCTAAGGCTTGGTACTTGCTACGTGTCCAGGCCCTGCAAGTTCTGGCTTTTTACCTCAGTCTCTCGTCCAACCTCCTCTCAAGTGCCCTGCGTG
Fignl1	NM_021891.3	960-1060	TGTGTTCCTTCTGGCTGTGAAAACCCTCAAGAAAGGAAGGCTTTTAATGACTCTGACATCATTGACATACTTTCCAATCCAACACTGAACAAGGCTCCTA
Foxm1	NM_008021.4	1035-1135	CTCCATGACATGTTTGTTCGAGAGACATCTGCCAATGGCAAGGTCTCCTTCTGGACCATTCACCCAAGTGCCAATCGCTACTTGACATTGGACCAAGTGT
Gcsh	NM_026572.3	186-286	AGTGGATAACGACAGAGGAAGGTATTGGAACGGTGGGAATCAGCAATTTTGCACAGGAAGCGTTGGGAGATGTTGTTTACTGTAGTCTGCCTGAAGTTGG
Gen1	NM_177331.4	2385-2485	ATCTTCACAAAGAGTCCAGAAACTCTAAAGTTCTAGACAGCCGACTCCAAGAAAACTGCGGGGCGAATACTTCCTTACCTTATTCTTTCAGTGACAAAGC
Gpam	NM_008149.3	455-555	ACAGAGGATGGCTGGCGAGACGGCTGTCTTACATCCTTTTTGTTCAAGAGCGAGACGTCCATAAGGGCATGTTTGCCACCAGTGTTACTGAGAATGTACT
Gsto1	NM_010362.2	565-665	GGCATGGATAATTACAAGAGCTTCCTTGGTGGGGATTCTCCTTCTATGGTTGATTATCTTACTTGGCCTTGGTTTCAGCGACTGGAAGCATTGGAGCTCA
H2afx	NM_010436.2	980-1080	TGGCCTCATACCAGTTGACCCTGTCGCCATTCGTAGGCCAGTGTGGTGTGGCGGGGCCAAAAATGGTTGTAATGTGAACCCAGTTTCTCTAGGAATACCT
Hmmr	NM_013552.1	450-550	CTCTCTGCGAGTAATGCTTCACTGGAAAAACGGCTTACTGAATTAACCAGAGCCAACGAGCTACTAAAGGCTAAGTTTTCTGAAGATGGTCACCAAAAGA
Impa2	NM_053261.2	1231-1331	AGCCAAACCCAGATCTTGTGAGGGGTGTGTTAGTCATCCATCCTGATTGTTTTTCCAGAATGCAAATCTCAGGTGATACAGCTTTAGAACGGGCTCTCAG
Kif11	NM_010615.1	4175-4275	TTGACAACGCTGTTTCTGGAAGTTGGCCATTTTAAGATGAACCAGAGCACCTACCTAAAAGTGTATGCAGAGAGTAAGTGTGGTCACGTCAAGTTCATGT
Kif23	NM_024245.3	2705-2805	ACTAGCCTCCGATGGGGAGATTCAGACTAAAGTCATTAAGGGTGATGTTTATAAGACGAGAGGTGGCGGACAATCGGTTCAGTTTACTGATATTGAGACT
Lmnb1	NM_010721.2	805-905	ATCAGATTGCCCAGCTAGAAGCATCCTTATCTGCCGCCAAAAAGCAGTTAGCAGATGAAACTTTACTTAAAGTGGATTTGGAGAATCGCTGTCAGAGCCT
Mastl	NM_025979.4	1995-2095	CTGCCATGCTTGTATCCAAGACAGTAGCCAAGTGTCAGCTCATCCCTCAAAGGCGCCCAAAGCATTGACCTCTAAAATCAACGTCGTGGCTTTTCGAAGT
Myb	NM_010848.3	1744-1844	CCTACAAGATGTGATTAAGCAGGAATCGGATGAATCTGGAATTGTGGCTGAGTTTCAAGAGAGTGGACCACCGTTACTGAAAAAAATCAAGCAGGAGGTG
Mybl2	NM_008652.2	3135-3235	GAGCCTAAAGTCTAGATCAGGAAGTGTTTTCAGTAGCCTTGCCTGGGTGTCCTTGGGTTGGGGATCATATGGGAGCCCTATACTTAGTCCTGTTTGTAAG
Myc	NM_010849.4	630-730	CCCTCAACGTGAACTTCACCAACAGGAACTATGACCTCGACTACGACTCCGTACAGCCCTATTTCATCTGCGACGAGGAAGAGAATTTCTATCACCAGCA
Nav2	NM_175272.3	10040-10140	TGTCCTGCTAACTGGTAACTAGAAACATTTCCGTTCCCTGCTGTAAGCCCAGACCCAGCCTGCCTTTGCTACTAGTGTGGATGTGAGTGTGTCTTCTGTT
Ncapd2	NM_146171.1	660-760	TGGAACCACTCAGCAATTGAAGAAGAATTTGTCAGTTTGGTTACTGGCTGTTGCTACCGCCTTTTGGAGAATCCCACCATTAGTCACCAGAAGAACCGCT
Ncapg2	NM_133762.3	3280-3380	TCTACGTTGATTGCTGCACCTGTGGTTGAGATAAGTCACCAGCTGCAGAAGGTTTCTGATATAGAAGAGCTGACCTCACCACAATGCCTTCATGACCTTC
Nek2	NM_010892.3	2695-2795	TGGAGCTATAATAACGTGCTTGGGTGTGTGACTTGCCGAGGTTGGCTTTCCCAATGCTTTATGTAAACTCTGCTGTTGGCACTTGCAGCTGTAGAAGCTG
Nuf2	NM_023284.3	55-155	CGGCCGGTTTGAAAAATGACAACGGTCAGCGGCTTTCGGTTGGACGCTCGGTTTTTAACTGTTTTTCCGTGAGCTGCTAGGCCTCCAGGAGGAGACTCCC
Otub2	NM_026580.4	2375-2475	GGCATGGGCTTAAACACATGCTAAAACCTGGCCGAGCATAGCAGTTTTCTGGCTAGGTTACAGCAACAAGTTCTATCAGCTCTTTCTAGAGGAAACAGTG
Pdlim1	NM_016861.4	1370-1470	CACCCACACCTCAATGCACCTTCTTCACTTGGAGTCTTCTCTGCTGCAAATGGACATTGGTCCATTGGAACTAAGCCAAATGTAGTATCTCTGATGTTAC
Ppp1r14b	NM_008889.2	416-516	GGAGTGGATTTTAGAACAGCTCACGCGACTCTACGACTGCCAGGAGGAGGAGATCCCGGAGCTCGAGATAGATGTGGATGAACTTTTAGACATGGAGAGT
Prc1	NM_145150.2	2765-2865	GGGCCATTCCTGTCATGGAGTCAGCAACTTTGCACATCTACAAGTTATCTGTGTAATCACGTCCACAATGAGGCTCTCCAAACCCATCACTACTCTTCCC
Prkar2b	NM_011158.3	1405-1505	GCTGTTTGGAACAAACATGGATATTGTTGAGCCCACTGCATGAAGCAAAAGTATGGGGAAGAAGACCATTAGTGAAACAGTTCCGTAGTAGTGGTTAGTC
Ptprs	NM_011218.2	4675-4775	AGATACCATGGAGCTGGCTACCTTCTGCGTCAGGACTTTTTCTCTACACAAGAATGGCTCTAGCGAGAAGCGTGAGGTGCGACATTTCCAGTTCACGGCA
Rad51ap1	NM_009013.3	1060-1160	AGGAAAGGACTGCTGGGACCCTTGGGACTGCAAGCAGGGTTGTCATATTCAGCTTCCACATAAGAGAACCTTTAATGGGTCACATGAAGGACCATGTCTG
Rfc4	NM_145480.1	230-330	GGTTGCAGTGCTGAGAAAGTCCTTAGAAGGAGCTGACCTTCCTAATCTCTTGTTCTATGGGCCACCTGGAACTGGCAAAACATCCACCATTTTGGCAGCA
Rplp0	NM_007475.5	495-595	TCAGAACACTGGTCTAGGACCCGAGAAGACCTCCTTCTTCCAGGCTTTGGGCATCACCACGAAAATCTCCAGAGGCACCATTGAAATTCTGAGTGATGTG
Rrm2	NM_009104.1	265-365	GTTGAGGATGAGCCGTTACTGAGAGAAAACCCCCGCCGCTTCGTTGTCTTTCCCATCGAGTACCATGATATCTGGCAGATGTACAAGAAAGCCGAGGCCT
Rrp1b	NM_028244.2	3920-4020	GTGCAGTGTCACTTGTAGTTGCATGGTTACAGCGTGCTGAGTTTGACCATTACATTCAAAACTAAAACCTGTGTAGGAAGGTTAAGGTCGTGGCAGCAGA
Shmt1	NM_009171.2	440-540	CAAGGACAGTGATGCCGAGGTTTACAGCATCATTAAAAAGGAGAGCAACCGGCAGAGGGTCGGATTAGAGCTGATTGCCTCGGAGAATTTTGCCAGCCGA
Shmt2	NM_028230.3	1855-1955	CCGACTTGTTTTTGAGACGGGGGTCTCACTTAGCTGTGAGTGGCCTTGAACTGACCCTTCCACCTTCATTTCCCAAGTGCTGGGGTTATAGGTTTGCACC
Slc16a1	NM_009196.3	475-575	CTGGTGGTTGTCTGTCTGGTTGCGGCTTGATCGCAGCTTCTTTCTGTAACACAGTACAGGAACTTTACTTGTGCATTGGTGTTATTGGAGGTCTTGGGCT
Slc35f2	NM_028060.3	1830-1930	CACTTGAGAACTCCCAAGATAAACTGTGACGACTTTGAAAGCAGCTAATGAGTACAGGAATCCAGGAACCCTCTCCCAGTCATATCTCTCAATGTTTTAT
Slc7a5	NM_011404.3	780-880	AGAAGTTGTCCTTTGAAGGCACCAATCTGGACGTGGGGAACATTGTGTTGGCTTTGTACAGCGGCCTCTTCGCCTACGGAGGATGGAACTATCTGAATTT
Smyd2	NM_026796.1	705-805	GGAGACGAGGTGTTCACCAGCTACATCGACCTGCTATATCCAACAGAAGACAGGAACGACCGGCTAAGAGACTCCTATTTCTTTACCTGTGAGTGCCGGG
Srm	NM_009272.4	971-1071	GTACTGCCCGAGTTCACCCGGAAGGCCCTCAATGACATAAGCTGAATCCAGGTGCCACTGTGACACCACCCGAGACCTCAATCGGATTGGACCAAGGATC
Stmn1	NM_019641.3	595-695	TCCTTTACTTTCCCTCCTGACAGATAGTCTAGAAGCCGATGTAGGACCGTATAGGTAGATCCAGACCGTGAGATGTTTTAGGGGCTCAAGGGGAGAAACT
Suv39h2	NM_022724.3	815-915	AAGTGTTGTCCTGCTGAAGCTGGAGTTGTGTTGGCTTATAATAAGAAGCAACAAATTAAAATCCAACCAGGCACTCCCATCTACGAATGCAACTCAAGGT
Tbp	NM_013684.3	70-170	GTGGCGGGTATCTGCTGGCGGTTTGGCTAGGTTTCTGCGGTCGCGTCATTTTCTCCGCAGTGCCCAGCATCACTATTTCATGGTGTGTGAAGATAACCCA
Tcfap4	NM_031182.2	930-1030	CCTTCCTCCCACCACATCAATGTTGTCACCATGGGTCCCTCCTCAGTCATCAACTCTGTCTCTACATCCCGGCAAAATCTGGACACCATTGTGCAGGCCA
Tfrc	NM_011638.3	1930-2030	CTGAACCAGTTCAAAACAGATATCAGGGATATGGGTCTAAGTCTACAGTGGCTGTATTCCGCTCGTGGAGACTACTTCCGTGCTACTTCTAGACTAACAA
Tmem97	NM_133706.2	1025-1125	GGTTACAGGGAAGGAAGGTGCCTCCATTTCTATCTTGAACAGATAGCCTGCTCTGGGTTATTCTGGTGCTGGTTCTATGAACGGCTCTCATGTCCCTACT
Tsen15	NM_025677.2	885-985	GTAGTCGATAGACAGGTATCAGTGAGTGGTACGGAGAAAACGCTACAGCAAGAAAACGGACACAAGAGCATTAACGTGGTCATGGGTGTGAATGACACGC
Ubb	NM_011664.3	251-351	GATGGCCGCACCCTCTCTGATTACAACATCCAGAAGGAGTCAACCCTGCACCTGGTCCTTCGCCTGAGAGGTGGCATGCAGATCTTCGTGAAGACCCTGA
Ube2c	NM_026785.2	529-629	CAGCATTTAAGAAATACCTGCAAGAAACCTATTCAAAGCAGGTCTCCAGCCAAGATCCCTGATGCAAGCTGGCCGCCCTGCCCCTCTTTTGTGTTGTCTT
Uck2	NM_030724.3	800-900	CACAGTACATTACGTTTGTGAAGCCTGCCTTTGAGGAATTCTGCTTGCCAACAAAGAAATACGCCGATGTGATCATTCCTAGAGGTGCCGACAATCTCGT
Zwilch	NM_026507.4	1120-1220	ATGAGCAGCAGTGTGGTTTCCTATCAAGACTTGGTGAAGTGTTTCACACTCATCCTGCAGAGTCTTCAGCGTGGTGATATACAGCCATGGTTGCACAGTG

## Sheet: Suppl. Table 4
Gene	Accession	Target Region (nt)	Target Sequence
Smpdl3b	NM_133888.2	1075-1175	CCAACAATCCAGGGATACGCATTTTCGAGTATGATCGAGCCACACTCAACTTGAAGGACTTGGTGACTTACTTCTTGAACCTGAGGCAGGCGAATGTACA
Car12	NM_178396.4	985-1085	TTCCGGCAGGTCCAGAAGTTCGATGAGAGGCTGGTGTATATCTCCTTCCGACAAGGACTGCTTACCAACACAGGACTGAGTTTGGGTATCATCCTTTCAG
St6galnac4	NM_011373.2	3405-3505	ACTCCCTGGTCCTGGTGGGATCTAGACTACTCCTTTCTGAGAGTCAGTCTTCCTGCTTTCAGCCATAAGGAAATGCTGACCCAACCCTTAGACAAGGCAC
Slc38a3	NM_023805.3	1390-1490	GTGGACCCGTTTGATGTGCTGATCTTGTGTGTGCGAGTGGCCGTGCTGATAGCGGTCACACTTACAGTTCCGATTGTTCTGTTCCCGGTACGACGTGCTA
Efna3	NM_010108.1	788-888	AGGGAGCTTGCTGTGGGGCCTACATCCTTCTTCCCATGGTTGGGAGCGGGGTCTGCACTGTACATCTCTCTGGGCCTGCCCTCTTTGCCCACACACTCTC
Reep6	NM_139292.2	355-455	GGTGTACGCCCTGTTCGGTCTGGTCGAATTCTTCAGCGATCTACTCCTGTTCTGGTTCCCTTTCTACTACGCGGGCAAGTGCGCCTTCCTGTTATTTTGC
Ifrd2	NM_025903.2	1495-1595	GAATCAGACTGGCCAACGAGAAGGCTACCCATACCATACCATATTTTTAACAGAAGACAGTGCAAGAACTGGTCCCTGCCAGTGATTGTCACTTTATTTT
Dgat2	NM_026384.3	1030-1130	ATTCCTTTGGAGAGAATGAGGTATACAAGCAGGTGATCTTTGAGGAGGGTTCCTGGGGCCGATGGGTCCAGAAGAAGTTCCAGAAGTATATTGGTTTCGC
Rrp9	NM_145620.4	976-1076	CCGAGGAGTCCCAGCTTGTCTTCTATGGCCACCAGGGTTCCATTGACTGTATCCATCTCATCAACGAGGAGCACATGGTGTCGGGCGCAGATGATGGCTC
Slc16a1	NM_009196.3	475-575	CTGGTGGTTGTCTGTCTGGTTGCGGCTTGATCGCAGCTTCTTTCTGTAACACAGTACAGGAACTTTACTTGTGCATTGGTGTTATTGGAGGTCTTGGGCT
Rragb	NM_001004154.2	1130-1230	TTAAAGAACGAGAAGAGGACTTAAGGCGTTTATCGCGTCCGCTAGAATGTTCTTGTTTCCGAACATCTATCTGGGATGAAACTCTGTATAAGGCATGGTC
Ifi30	NM_023065.3	806-906	AAAACTGCCCAGCTTCTTCAAATTGCCAACCTGCAAGAGCTGCTGCCTCGCTATGAAAACCTTGCACATGTCCCACAAAGCCCAGACTCCAGACTTCTCA
Ica1	NM_010492.3	854-954	CTCCCAGCAAAGGTTGGCCTTGAGAAACCCTTTGTGTCGATTTCACCAAGAAGTAGAAACTTTTAGACATCGGGCCATCTCTGATACCTGGCTGACAGTG
Slc19a1	NM_031196.3	715-815	TAAGCACCTATACACTCAACTGTGTCTCCCTGGGCTTCATCCTCTTCAGCCTGGTCCTCTCCCTCTTTCTAAAGCGCCCTAAGCGGAGCCTCTTTTTCAA
Polr1b	NM_009086.2	2795-2895	TGCCTTTCACTGAGAGTGGCATGATGCCGGACATTCTGTTTAATCCTCACGGGTTTCCCTCCCGTATGACCATAGGTATGTTAATCGAGAGCATGGCTGG
Wdr55	NM_026464.2	623-723	GCCTTGGTGTCTTCAACATCAAGAGACGCCGGTTTGAGTTACTCTCAGAGCCTCAGTCAGGAGATCTAACCTCCGTCGCCCTCATGAAATACGGGAAGAA
Cdca7l	NM_146040.1	1570-1670	GAAATCTGTATCCATACCTGCATAGACCTGTATTGTGACAAGTGTCTGCTGAAGAGTTAAAAGCACAGTTTGAGTGGGGCAGAGTTAATGCTCAGGTAAG
AI847670	NM_177869.4	2675-2775	CCCTCTTACTATGTCCCTCCTGAGTCATCACTGCCTCCAACTTGTGAATAAACCCTTATGTGGGGAAAGCGATGCTGCCGGGTTTTAGTTGGTCTTCTGT
Pdxp	NM_020271.3	1850-1950	CAGTCAGTGTTTGCAGTGCCACCCTCACCTGCCCATTCCCAGCTATTTATTTATTTATTGTGTGCCAGTGAAGGTGGGGGTAGGGACCTTCCCACCCCCT
Zc3h8	NM_020594.2	10-110	TGTGGCCCTTGGCGCGACTGTAGCCTCCGCTTCGCTGGTTGTTCAGTACCTGCTCGGCGTGGAGAGGAACGGTCCCTGTCTGAGTTATGGATTTTGAAAA
Hpdl	NM_146256.3	1175-1275	GGGAATCCTGCTGGATGGTGATAAAGACGAATTTTTGCTTCAGGTCTTCACCAAGTCCCTCTTCGCCGAAGACACTTTCTTCCTGGAGCTGATTCAGAGA
Fam136a	BC103775.1	546-646	TTTACGAATGAGGAAAACTTAGACACAGCAAGTTCCAGGCAAATGCTGCTCACTGCTGGACACTAGTCCCTTTACATTCGGATCTTAGAAGGTGAAGTAG
Elovl4	NM_148941.2	2520-2620	AGATGAGAAAAATTGAGACCAAGCCAGATCTCTCAAGTCCAATGTGGTGTTTACAAACTATGTATCTCATGTCATTGAAACGGGTGACCGGAAGACTGCA
Taf4b	NM_001100449.1	4090-4190	ATACCGAAAGAATGCCAAACTCTCCTGGGGAAACATTTCAAGTATGTCACTCTCTGTCCTGTTCTTCCCATAGGGACTGTTATGGCCACATTCTATACTG
Dyrk3	NM_145508.2	1765-1865	TTAAAGCTAACCTAATGTCCGAAACCAGTGGTAGTATACCTCTGTGCAGTGTATTGCCAAAGCTGATTAGCTAGTGGACCACTCAGAGACTGATACATAT
Smtnl2	NM_177776.3	2330-2430	GTGGTGGCACTCTTCGCTTGGGTTTGTTATTTCTGTGTGGGAAATGGGAGGAGGGTTGGGCAATAAGAGACGGCATAGATTTAAACAGAGATCTACTGAA
Prrg4	NM_178695.5	735-835	TATGTATGTCTCACCAAGTGTAAAAGGCGGCCATATCCAAGCTCTTCAGCCAACTACACAAGAACGGCCAGATACACACCCTCCATTGTTTTCCGAAGCC
Ankrd6	NM_001012450.1	3465-3565	TTGGAACACAGAACATGGATTATGTCCGTCTCCATGATCCACATACACATAGGAACTTCTGTTTCTCTAAGCCTAAGGACCTCATAAATCCTGTCCATGA
Wdr73	NR_027976.1	1718-1818	ACAGCCGTTGGCTTCAGGCAAGCTAGCCTGCCCTTCTTGTCCCTTTTTCTTACCTGTAAAATGAAGGTGTAGTAGGTACCACCTAGTGCTGTGGGGAGCA
Mars2	NM_175439.3	2220-2320	TGAACTTTAGGAACTAGTGTCCTAGACTTTTACCCATGTCAACCCAGCAGTTGTGCTTTGTAATACTACACTCCATCCAGTAGATGGCTCTGCTCGCACA
Nr1d1	NM_145434.2	40-140	GCACACGTCTCTCTTTGCGTCCTGGTGCCTCATTTCTCCATCACCTACTTACTTCCTGGTTGCAGCTTCTCTTCCTTTGGGACTTTTGCACCCGGAGCTC
Polr3g	NM_001081176.1	1145-1245	GCTCACCTGCTGACCTTCGGTAGCAAGGGTTACTCGTCATAGTGGATTTCTCTTAATACTGCACGTGGGGCACTTTAAAAGCAAACTGGACGATGATTTC
Tfrc	NM_011638.3	1930-2030	CTGAACCAGTTCAAAACAGATATCAGGGATATGGGTCTAAGTCTACAGTGGCTGTATTCCGCTCGTGGAGACTACTTCCGTGCTACTTCTAGACTAACAA
Nolc1	NM_053086.2	2665-2765	GGATTCTCTTTATGTGAAAGCCCTGGTGGGCAATGACATAAGTCTTGTGATGATTGTCTGCTAAGCATACTCTGTGCTCATCTTCATCCATTGGGCCCGG
Adi1	NM_134052.2	170-270	ATGCTGACAAGTATGAGAACGATCCAGAACTGGAAAAGATCCGGAAAATGAGAAACTACTCCTGGATGGACATCATCACCATATGCAAAGATACACTTCC
Glul	NM_008131.3	2145-2245	CCAGGCTTAGGTTTAGGGGATGCGTATACTTACTCCACACACGAGTTAGAAGTATGAGTTGGCTGGTCAACTTGAACACTGTTACTGATGGGTGGGTGGG
Tcfap4	NM_031182.2	930-1030	CCTTCCTCCCACCACATCAATGTTGTCACCATGGGTCCCTCCTCAGTCATCAACTCTGTCTCTACATCCCGGCAAAATCTGGACACCATTGTGCAGGCCA
Bzw2	NM_025840.3	285-385	GCTGGTGATGACCTTGAAGCTGTAGCCAAATTTTTGGATTCTACTGGCTCACGATTAGATTACCGTCGCTATGCAGACACACTCTTTGATATCCTGGTGG
Hapln4	NM_177900.4	2840-2940	CCGACCTTTCCTTCTTGGAAATCAAGGAGGGCAGATTCTCCCTGAAACCATCAATTTCAACCCATTTCTGAGGACCCATGTGTGCTCAAGGGTCAAGACC
Slc25a33	NM_027460.2	505-605	GGTTGGAGTTGCACCATCAAGGGCTGTGTACTTTGCATGTTATTCCAAAGCCAAAGAGCAATTCAATGGCATCTTCGTGCCTAATAGCAATACTGTGCAC
Olfml2b	NM_177068.4	810-910	GACAGCCGAGATTTGAAGCTGTCTACAATTATAGACCTGTTGGAAGGTGCTTTCTACGGCCTGGACCTCCTAAAGCTGCATTCGGTTACCACTAAACTCG
Arntl	NM_007489.3	1235-1335	TATGCTCTGGAGCCCGCCGCTCTTTCTTCTGTAGAATGAAGTGCAACAGGCCTTCAGTAAAGGTGGAAGATAAGGACTTCGCCTCTACCTGTTCAAAGAA
Vwa5a	NM_172767.2	10-110	AAAGCTGCGGAGACTTTAGGAGGTTTGCGATTGCTCTACTCTGCTCTCTCTGGGAAGAATCCTACTGATCCCTCTAAAAGCTTCCTGCAGTAGCCAAAGC
Ddx58	NM_172689.3	1751-1851	GTACACATCACATTTGCGGAAATACAACGATGCACTCATCATCAGTGAGGATGCACAGATGACAGACGCTCTAAATTACCTCAAAGCCTTCTTCCACGAT
Meg3	NR_003633.2	1320-1420	CACGACGCCCAGCGCGAGGACTTCACGCACAACACGTTGCAACCCTCCTGGATTAGGCCAAAGCCATCATCTGGAATCCTGCGTGGGACCCTGGACACAC
Dusp6	NM_026268.2	1648-1748	TCAGTTCCTCTTGAGCAGCATCGACCAGGCTGCTTTCTTTCTGTGTGTGGCCCCGGGTGTCAAAAGTGTCACCAGCTGTCTGTGTTAGACAAGGTTGCCA
Prmt2	NM_133182.2	1380-1480	TTCTGTTGTGTTACAAAGAAATCCGGTATGGAGAAGGCACATGTCTGTCTCTCTGAGCTGGGTTGTCACGTCCGCACTCGATCCCACGTCTCAAAGAGTT
Capg	NM_007599.3	826-926	GAATCTGACCAAGGTGGCTGACTCCAGCCCTTTTGCCTCTGAACTGCTAATTCCAGATGACTGCTTTGTTCTGGACAACGGGCTGTGTGGCAAAATCTAC
Ypel5	NM_027166.5	1890-1990	CTCCCAGTTAATGGCATGGTTGTCTTGAGCAGAGATAGTATAATACTGCATTTCCAGTGGGTGAACACAACTCTGTCGTCAACTTGAATGAAACTTCAAG
Hsd17b11	NM_053262.3	855-955	ACAGTATTGGAAAGGATCGTCCCTGAGAGGTTCCTGCAAGTCCTAAAACACAGGATCAACGTCAAGTTCGATGCAGTTGTTGGGTACAAAGACAAGTGAC
Lasp1	NM_010688.4	3145-3245	ATTTAAACAGAAACAGAAGTGACCCTGTGAAGTCCGCCTCTGTCCAACATTTCATCTGTGTATGAATGTGTGTGTGTGAGAGAGAGTATGTGTGCGTGTG
Ctso	NM_177662.2	605-705	ACCCATTCAAGGCAGTAAATGGCCAGTGTCGCCACTTTCCTCAATCACAAGCTGGAGTTTCAGTCAAGGATTTTTCTGCATATAACTTCAGGGGCCAAGA
Clec2d	NM_053109.3	536-636	TAACAACACGATTCCCATCCGGGGAGAGGAAAGATTTGCCTACCTGAACAACAACGGGATCAGCAGTACCAGGATCTATTCACTTCGGATGTGGATCTGT
Mobkl2a	NM_172457.2	30-130	GGGGACCTGTAGCACAGGCCACCATCTTGCCACATTCTTTGCTTCCTGTTCTGAGAATCAGGTGCCACTAAGATGTCAAACCCATTCCTTAAACAAGTGT
Cd97	NM_011925.1	1975-2075	CGTGGCCATCTCAATGGCAGTTGTCAAAATGGATGGCTATGGGCATGCAACATACTGCTGGCTGGACTTTAGGAAGCAGGGCTTTCTCTGGAGCTTTTCG
Myc	NM_010849.4	630-730	CCCTCAACGTGAACTTCACCAACAGGAACTATGACCTCGACTACGACTCCGTACAGCCCTATTTCATCTGCGACGAGGAAGAGAATTTCTATCACCAGCA
Tbp	NM_013684.3	70-170	GTGGCGGGTATCTGCTGGCGGTTTGGCTAGGTTTCTGCGGTCGCGTCATTTTCTCCGCAGTGCCCAGCATCACTATTTCATGGTGTGTGAAGATAACCCA
Rplp0	NM_007475.5	495-595	TCAGAACACTGGTCTAGGACCCGAGAAGACCTCCTTCTTCCAGGCTTTGGGCATCACCACGAAAATCTCCAGAGGCACCATTGAAATTCTGAGTGATGTG
Ubb	NM_011664.3	251-351	GATGGCCGCACCCTCTCTGATTACAACATCCAGAAGGAGTCAACCCTGCACCTGGTCCTTCGCCTGAGAGGTGGCATGCAGATCTTCGTGAAGACCCTGA
Tubb4	NM_009451.3	1819-1919	CCCCTCAACACATGTACACACACACACACACTCCACCTTCTTAGATCTTGAAAATCCTTTCCTTTATGCCCTGTCCCTTCCCCAGCACTCCTGAACCATT
Tubb1	NM_001080971.1	1257-1357	TGGACATAAGTGAATTTGGGGAAGCTGAGAGTGATATCCATGACCTGGTGTCTGAGTACCAACAATTCCAAGATGTCAGAGCAGGGCTAGAGGACAGTGA
Crocc	NM_172122.2	1668-1768	GCACAAGCGCCAGCTACAGGTTCAGGACATGCGTGGACGCTATGAAGCCAGCCAAGAACTGCTGGGTTCCGTACGCAAGCAGCTCAGTGACAGTGAGGGC
Fam163b	NM_175427.4	1140-1240	AGATGGATAATGTCAACCCTAGCAACTTGCCTGTCTCTGGCTTCATGGTCCTCCCTGTCAGTTCCTCACCAGGCCTTGGGCTTCCTCCTGCTTAAGGAAG
Mycn	NM_008709.3	2080-2180	AAATACCATTGATACACCCGCCTTTTGTATACGTCCTGGGTAATGAGAGGTGGCTCTTGCGGCCAGTATTAGACTGGAAGTTCACACCTAAGTACTGTAA

## Sheet: Suppl. Table 5
Gene	Accession	Target Region (nt)	Target Sequence
Abr	NM_198895.1	3155-3255	TGGCCGAGCTGGTATGGGCACAGACAGATTGCTTTGTTCTTTCATTTCTCCCAGCACTCACTTTCTGCCTGAGTCCGGTCCAAGGACTTTTACTTTGCGC
Ahcy	NM_016661.3	1695-1795	GCCATGCACCTTATCAATGAGACCCTCACTTGGTCTTTAGATCTGTGTGCCTGGTTTGCAGATCCATTGGTTTCTCAGTCCAGGACCCAAGAACGAGCTC
Apex1	NM_009687.2	289-389	AAACCTCACCCAGTGGCAAATCTGCCACACTCAAGATATGCTCCTGGAATGTGGATGGGCTTCGAGCCTGGATTAAAAAGAAAGGTTTGGATTGGGTAAA
Armcx1	NM_030066.2	340-440	GAGGAAGAAACTTCTTGGATCTCTGAGGGTATATGTGAGGGTGTCTCTGTGACCCTGACTCAAGACATCTGCTGCAAGGGTATCACTGTATCTGCTGTTG
Atad3a	NM_179203.2	840-940	GCTGGGTTGACACTATTAGCTGTTGGAGTCTATTCTGCAAAGAATGCTACTTCTGTTGCTGGTCGGTATATTGAGGCCCGATTGGGAAAGCCGTCCTTGG
Aven	NM_001165935.1	85-185	GTGGAACCCGGGAGATTGGAGGGGACTCCTTTTCACAGTTCCGATTTGCTGAGGAGAAAGAATGGGATGGTGAAACTTCATGTCCAAAACAGAATTCAGC
Brp16	NM_021555.1	1736-1836	TGCTGGGTTTCCCATTTGCTGCCTCCGTTTCTCTGTTTCACCTGTCAGCCTCCTTATTCCCAGGTTGAATTGGGACTTAGCCATTCAGCTAGATAGAACC
Bxdc1	NM_001042556.1	930-1030	TCGAACGTCCGGCTGGCTGGATTAGAGTATGTTCTGCACTTCACTGCACTGAATGGGAAGGTTTACTTCCGAAGCTATAAGCTGCTGTTGAAGAAATCTG
C1qbp	NM_007573.2	630-730	TCCTGAGGATGAGATTGGACACGAAGATGAGGCCGAGAGTGATATTTTCTCTATCAAGGAAGTTAGCTTTCAGGCCACTGGTGACTCTGAGTGGAGGGAT
Cand1	NM_027994.1	2600-2700	CTCAGTGCCATGCTAGACTTTTTCCAAGCTCTGGTTGTCACTGGAACAAACAATCTAGGGTACATGGACTTGCTGCGCATGCTAACGGGTCCAGTTTATT
Ccdc101	NM_029339.2	25-125	CCCTGTGAGGAAACGTTCCAGGGATTCGCCTGTTCCCGCCATCGCAGTTACCAGCGCGACGTGCTGTTTCTTCCTGTGCTCGATGCCCTTCCCAGGCCCG
Ccdc115	NM_027159.2	35-135	TAGCGAAGAGTAAAAGCAGGAACTGTGCGCATGGCTTCCTAGATTCAAGTTAAGGTCCGACTTTTGGTAGCCATCGGATTCGAGAAGTATCCCGCTCCAG
Ccng2	NM_007635.4	1536-1636	CATTCCTTTCAGGCCTTTGAAAGATGAACAGTGTAGCCTGTCTGAAACTGTAGAGCCTTCAGGTGTCTTTATTTAATAGGTTGGGAGTGTGCAAGGGCTT
Cct7	NM_007638.3	660-760	CCTGGAGGAGTCTCAGCTAGTTGCTGGTGTTGCGTTCAAGAAGACTTTCTCTTATGCTGGGTTTGAAATGCAGCCCAAGAAGTATAAGAACCCCAAGATT
Cd44	NM_009851.2	3075-3175	CATATTGCCTCTCCAGCAGTCCAATCCTTAGGCATTGCTTTCCAGCGGGGTGGGAGATCAGGTGTACTGGTTACATACTCTCTTTATAGACTCCCTTCTG
Cdca7	NM_025866.3	1140-1240	TATCTGGCAAAGTATCATGGCTTCGGGAACGTCCATGCTTACTTGAAAAGTCTGAAGCAGGAATTTGAAATGCAAGCGTAGAGCCTGAAGATTGTCTGCC
Cdkn1a	NM_007669.4	1670-1770	AATACCGTGGGTGTCAAAGCACTTAGTGGGTCTGACTCCAGCCCCAAACATCCCTGTTTCTGTAACATCCTGGTCTGGACTGTCTACCCTTAGCCCGCAC
Cdkn2b	NM_007670.4	1040-1140	AAATGGGAAACCTGGAGAGTAGATGAGAGGCACTGAAGTGGTTTTATGTACTGTCATGTGTGGGGATTCACCTGCAAAATGGCATTTATAGAAACTGAGA
Cdt1	NM_026014.3	1735-1835	TCTTTCATCAGTACACGACGCACTTACGCCTTTAAGCCTCGCCAGTGTGGGCAGCTATCGTTGCCCATGGATCTCATAAAGTGCTGGCATTAAGTTGCTT
Chchd4	NM_133928.2	608-708	TTATTTTAATGATCAGGGGTCTTGGCCGTATACACTGAAGAAAAGGGCGTGTGTGCACCTGTGTCCTGCATAAACCTGTCCTTAAACATTAGTCCACTCC
Crocc	NM_172122.2	1668-1768	GCACAAGCGCCAGCTACAGGTTCAGGACATGCGTGGACGCTATGAAGCCAGCCAAGAACTGCTGGGTTCCGTACGCAAGCAGCTCAGTGACAGTGAGGGC
Csda	NM_011733.2	877-977	CTGAAGACAAAGAAAACCAGCAAGCGGCTAATGGTCCAAACCAGCCGTCTGCCCGCCGTGGATTCCGACGTCCCTACAACTATAGGCGCCGTTCCCGTCC
Dctd	NM_001161515.1	1130-1230	CAGAGAGTGTCAGCTCTGTCATCCACCATATTTCGACAGCCGCTCCTTGCTGCTACACGGGGTAGGAGGACATACAAATAATTGCTTCTCGTTCTTAGCA
Ddx21	NM_019553.2	885-985	GAGACTGTCAAGCTTCTCAAAGCTCGTGGGGTGAACTTCCTGTTTCCTATACAAGCCAAGACCTTTCATCATGTGTACAGTGGGAAAGACTTAATTGCCC
Dimt1	NM_025447.4	685-785	TCCAGCGTGGTCAGGATAGAACCTAAGAATCCGCCACCACCAATCAATTTTCAGGAATGGGACGGCTTAGTAAGGATCACTTTTGTTCGGAAAAACAAGA
Dkc1	NM_001030307.2	630-730	GATCCCAAAGTGACTGGTTGTTTAATTGTGTGCATTGAACGAGCCACTCGTTTGGTGAAATCACAACAGAGTGCAGGCAAAGAGTATGTTGGAATTGTCC
Dtymk	NM_001105667.1	750-850	GCTTCCATTGCCAATACAATTTTCTGGTTCTGCAAGAGACTGGTAGAAGGCTCACATCTCTACACTATTCAGCAGGAGCTAGTTCTCAGCAGAAGAGATC
Ece2	NM_025462.2	301-401	TGGTGGCAGCCATGCAAGTTCGCTATGCCCATGTACCCAGTCTACGCTGGGAGACCATGGATGTTCGAGCACTGGACTTCCCTAGTGGGTCTTTTGATGT
Eif2b3	NM_001111277.1	675-775	TGTGGATGCCCATCTCTACTGCCTGAAGAAGTACGTTGTGGATTTCTTAATGGAGAATAGGTCAATCACTTCTATCCGAAGCGAACTGATTCCATACCTA
Exosc2	NM_144886.2	510-610	GTTTTAGTCCAGGTCTCGCCTTCCCTGGTGAAAAGACAGAAGACTCATTTCCATGACTTGCCATGTGGTGCCTCAGTGATTCTGGGTAACAACGGTTTCA
Fam163b	NM_175427.4	1140-1240	AGATGGATAATGTCAACCCTAGCAACTTGCCTGTCTCTGGCTTCATGGTCCTCCCTGTCAGTTCCTCACCAGGCCTTGGGCTTCCTCCTGCTTAAGGAAG
Fam60a	NM_019643.3	230-330	CCAGCTCCCGGTTCACGGACAGTAAACGTTACGAAAAGGACTTCCAGAGCTGTTTTGGGTTGCATGAGACTCGCTCAGGAGACATCTGTAATGCCTGTGT
Fdps	NM_134469.3	464-564	AGAAGCCAGGCATAGGCTTGGATGCCATCAACGACGCTCTGCTTCTGGAAGCCTCCATCTATCGTTTGCTGAAGTTCTACTGCAGGGAGCAGCCCTACTA
Fos	NM_010234.2	1330-1430	AGCTGGTGCATTACAGAGAGGAGAAACACGTCTTCCCTCGAAGGTTCCCGTCGACCTAGGGAGGACCTTACCTGTTCGTGAAACACACCAGGCTGTGGGC
Fosb	NM_008036.2	2888-2988	TAGCATACTTAAGAGGGGGCTGAGTTCCCACTATCCCACTCCATCCAATTCCTTCAGTCCCAAAGACGAGTTCTGTCCCTTCCCTCCAGCTTTCACCTCG
Fosl1	NM_010235.2	353-453	AGCAGAAGTTCCACCTTGTGCCAAGCATCGACAGCAGCAGCCAGGAACTGCACTGGATGGTGCAGCCTCATTTCCTGGGACCCACTGGCTATCCCCGACC
Ftsj3	NM_025310.2	800-900	GACCTTACTCTTTATCACCGAACCTCAGTTACGGACTTCTTGCGAGCTGCCAATCCTGTTGACTTCCTCTCCAAGGCCAGCGAAATCTCAATAGATGATG
Gadd45a	NM_007836.1	654-754	ACGGTGATGGCATCCGAATGGAAATAACTGAACCAAATTGCACTGAAGTTTTGAAATACCTTTGTAGTTACTCAAGCAGTCACTCCCCACGCTGATGCAA
Gart	NM_010256.2	985-1085	AAAAGTGTTGGAGTTTAATTGCCGCTTTGGTGATCCGGAATGCCAGGTCATCCTCCCACTTCTTAAAAGTGACCTCTATGAGGTGATGCAGTCCACCTTG
Gja1	NM_010288.3	1450-1550	CTGGGGTGTTCATTTCGTTCCCGTGGAGGTGGTACTCAACAACCTCAGTAATGAGGCGTAGAAAACAAAGACATTACAATATCTAGGTTCCTTGGGGGGT
Gnl2	NM_145552.2	990-1090	GGAGCATTCATTCAGCTTCTGCGGCAGTTTGGGAAGTTGCACACAGACAAGAAACAAATCAGTGTTGGGTTCATTGGCTATCCAAATGTAGGCAAGAGCT
Gpatch4	NM_001110809.1	275-375	TGGGACATGACCCTGCCAAGGAATTTACAGACCACTGGTGGAGTGATCTCTTCAACAAGACTGCCGCCAGCTTGGTAGTGGACTCGGGGAAGGATGGAGT
Gps2	NM_019726.3	295-395	AGAAGAAAGAAAAAGGAAATGGAAGAGAGAATGTCACTAGAGGAGACCAAGGAACAGATCCTGAAGCTGCAGGAGAAGCTTTCTGCTCTACAGGAGGAGA
Grwd1	NM_153419.2	1327-1427	CTTCCGCACCATCAGTGTTTGAGGTGGCCAACACTTGGCCTCAAGACTTGGCTCCACATGGGAACTGGATCGGTTAACTTGGCAAGGATCATTAGGCCTG
Hspd1	NM_010477.4	1066-1166	GATTTGGGGACAATAGGAAGAACCAGCTTAAAGATATGGCTATTGCTACTGGTGGTGCAGTGTTTGGAGAAGAGGGGTTGAATCTAAATCTTGAAGATGT
Id3	NM_008321.2	226-326	GAGTCCCGCGAGGCACTCAGCTTAGCCAGGTGGAAATCCTGCAGCGTGTCATAGACTACATCCTCGACCTTCAGGTGGTCCTGGCAGAGCCGGCGCCTGG
Ifrd2	NM_025903.2	1495-1595	GAATCAGACTGGCCAACGAGAAGGCTACCCATACCATACCATATTTTTAACAGAAGACAGTGCAAGAACTGGTCCCTGCCAGTGATTGTCACTTTATTTT
Impdh2	NM_011830.3	110-210	CGGGGACGGCCTCACCTACAATGATTTTCTCATTCTTCCTGGGTATATCGACTTCACTGCAGATCAGGTGGACTTGACGTCTGCTCTAACTAAGAAGATT
Jun	NM_010591.2	2212-2312	CGCGACCAGAACGATGGACTTTTCGTTAACATTGACCAAGAACTGCATGGACCTAACATTCGATCTCATTCAGTATTAAAGGGGGGTGGGAGGGGTTACA
Junb	NM_008416.1	335-435	AACAGCCTTTCTATCACGACGACTCTTACGCAGCGGCGGGATACGGTCGGAGCCCTGGCAGCCTGTCTCTACACGACTACAAACTCCTGAAACCCACCTT
Krr1	NM_178610.4	2875-2975	TCGCTTTTGCTCCCTTCACACTGTGGAAAAATCAGACTTCTTAAGGGCAGTCTGTTAAACTTTCCCTGCGGCCTCAGCTCTGCCTAGTGTGGCTTACCTA
Matr3	NM_010771.6	1975-2075	AAGAAGGCACTTTGGTTTCAGGGGAGATGTGTTAAAGTTGATCTGTCTGAGAAATACAAAAAACTGGTGCTGCGGATTCCTAACAGAGGCATTGACTTAC
Mbd3	NM_013595.2	420-520	ACCTCAGCACCTTCGACTTCCGCACCGGAAAGATGTTGATGAACAAGATGAATAAGAGTCGCCAGCGTGTGCGCTATGATTCTTCCAACCAGGTCAAGGG
Mcm3	NM_008563.2	1627-1727	TACCCGCATTTATGAGAAGCATGACAGCCTTCTACATGGGACCAAGAAGAAAAAGGAGAAGATGGTGAGCGCAGCTTTTATGAAGAAGTACATTCACGTG
Mcm6	NM_008567.1	1118-1218	ACAAAAACCTGTACCACAATCTCTGCACGAGCCTCTTCCCTACTATACATGGCAATGATGAAGTAAAACGCGGTGTCTTACTGATGTTGTTCGGTGGTGT
Mmp9	NM_013599.2	1570-1670	CCTCTACAGAGTCTTTGAGTCCGGCAGACAATCCTTGCAATGTGGATGTTTTTGATGCTATTGCTGAGATCCAGGGCGCTCTGCATTTCTTCAAGGACGG
Mrpl15	NM_025300.4	510-610	AGTGCAGCTGGCTTCAGAATTAGCCATTGCTGCCATTGAAAAAAATGGCGGTGTTGTTACTACAGCCTTCTATGACCCAAGAAGTCTAGGGCACTTGATG
Mthfd1	NM_138745.2	3005-3105	GGACTCCCTACGCGGCCCTGTTTTTATGATATTGATTTGGATCCTGAAACGGAACAAGTGAATGGATTGTTTTAAGCAGATCTTCCATCTCCAAGAGGCC
Mybbp1a	NM_016776.2	928-1028	GTGCGTCTCTGCCGCTTCTGTCAGAGGAGCAGTTGCAGTTGGTGATGCGAGGAGACTTGATCCGCCATTTTGGGGAGAACATGGTTATTTCTAAGCCCCA
Myc	NM_010849.4	630-730	CCCTCAACGTGAACTTCACCAACAGGAACTATGACCTCGACTACGACTCCGTACAGCCCTATTTCATCTGCGACGAGGAAGAGAATTTCTATCACCAGCA
Mycn	NM_008709.3	2080-2180	AAATACCATTGATACACCCGCCTTTTGTATACGTCCTGGGTAATGAGAGGTGGCTCTTGCGGCCAGTATTAGACTGGAAGTTCACACCTAAGTACTGTAA
Ncl	NM_010880.3	4835-4935	AATACGAATGGGATTAGCAATGCATGCCATTTCAGTGGCCTTATCTGGGTTTCAGGGGTCCTGGTCATCAGGTTCTCGCTGGTAAATCTTAAAGACCACC
Nol5	NM_018868.2	1200-1300	ATCATGCTTCTCTTGTAGGCCAGTCAAGTCCCAAACACAAAGGAAAGATTTCTCGAATGCTGGCAGCCAAAACTGTTCTGGCTATCAGATACGACGCTTT
Nol5a	NM_024193.2	805-905	TCGGTCCTCCATGGGCATGGACATATCTGCTATCGACTTGATAAACATCGAGAGCTTCTCCAGTCGTGTGGTGTCTTTGTCAGAGTATCGCCAGAGCCTA
Nol8	NM_001081350.1	3510-3610	GAGAATGACGACAGACTTCGTGGTTCTAACTTATTCTGGAGTGGTATGGGAGGTAGTATTAGCAGAAATTCTTGGGAAGCCCGAACAAGTAGTCTCCTTT
Nolc1	NM_001039351.1	2660-2760	GAGGATTCTCTTTATGTGAAAGCCCTGGTGGGCAATGACATAAGTCTTGTGATGATTGTCTGCTAAGCATACTCTGTGCTCATCTTCATCCATTGGGCCC
Nop16	NM_178605.4	950-1050	CCTGGAGAAGGAACTCTTTCAAGGCCATGGTTTGTGTTCTGTTGGGAGCTTACAGAAAGCCGGGGCCTGCTGTTTCTTTTCAGAGGGATGCTCTGTTTCA
Npm3	NM_008723.1	408-508	TGGCCGGCATCAGATCGTTTGTATAAACAACGACCTTTCTGAAGAAGAAAGTGATGATGAGAGCGAAGAAGATGAAATTAAGCTGTGTGGCATCCTTCCT
Nudcd1	NM_001113554.1	300-400	GAAGTCCAGAGTCTGTTAGCTGACGTGGGTTCAGGGATCAAAAAACTACATTTCCCAGCATTGCAACAGAACCAAATTTCTCATGGACACTACACTTCCC
Nutf2	NM_026532.3	1514-1614	AGGAAATCTTAACTAGTATGGCAGTTTCTGCCCTGTTTCTTAGTCTGGGCACAGGTCTTGCTCAGTACCGATATAGCTTTTCATCCTTGAGACCTCTGGA
Orc6	NM_001163791.1	526-626	TACGAGTCTGGTCTTCCTGAAACACAGCGAGCAGATCTTGACTTGTCCAGGCCACTTTTCACCACTGCCGCACTACTCTCAGCATGCAAAATTCTAAAGA
Pa2g4	NM_011119.3	405-505	TCAAGGAAGGTGACTTGGTAAAAATTGACCTTGGGGTTCATGTGGATGGCTTCATTGCCAATGTGGCTCACACTTTTGTAATTGGTGTAGCTCAGGGGAC
Pcna	NM_011045.2	590-690	AGACCTTAGCCACATTGGAGATGCTGTTGTGATATCCTGTGCAAAGAATGGGGTGAAGTTTTCTGCAAGTGGAGAGCTTGGCAATGGGAACATTAAGTTG
Pmepa1	NM_022995.3	364-464	ACCGCCGCCGCCGCCGCCGGGCAGCCCAATGTCTCCTGCGCGTGCAACTGCCAGCGCTCTTTGTTCCCCAGCATGGAGATCACGGAGCTGGAGTTCGTGC
Pop1	NM_026340.3	1995-2095	TTTGGATTCCATTTATCTACCGAGGTGCACGAGTTGGTGGACTAAAAGAGGCTACAGTGCATTCTCAATACAGACGGTCTCCTAACATCCCAGGCGATTT
Prmt3	NM_133740.2	860-960	CCACACATCTTCAAAGATAAGGTTGTTCTGGATGTTGGGTGTGGAACTGGAATTCTCTCCATGTTTGCTGCCAAAGTTGGGGCAAAGAAAGTGATTGCAG
Prps1	NM_001037746.3	2405-2505	AAATCCTGGCAGTATTCTAAAGCCAAGTGGGCAGTAAAGTTCCTAGCAATTTTTATTCAGAAGCCATTGCAGTCGGGGGAAAAAGCAAATGTAGAGTCAG
Psme3	NM_011192.3	980-1080	GGACTTTGTGAGTCTGGCTCAAGACCGACATTGCCTTGGTTTGTTACATGACTATCGTGATGGGAAAACTGGCTGGAAATAGTAATCACACCTCTCTGTT
Ptp4a1	NM_011200.2	3510-3610	GGGGCACTTTTACTAGATAACATAGTGACTACTTGCTCTGGCTTCTGAATTGGGATCACAATGATACTGAGGCAAGTGATGTGATTACTCATTCAGGAGA
Ptrh2	NM_001098810.2	420-520	CACCCTCATTCAATTACTCACCCATGCAAAAACCTTGGGACTGACTGTAAGTTTAATCCAAGATGCTGGACGTACTCAGATTGAACCAGGTTCTCGAACT
Pus7l	NM_172437.3	2065-2165	CCCACTCCGATGATACAGCCTCATCGCTGTCCTTGTCCTTCGACCTTGACGCTTCGTGTTACGCTACTGTTTGTCTGAGGGAAATGATGAAGGGCGACAT
Rbbp4	NM_009030.3	2570-2670	TTACGCTGGCATGTAGTACAAATTATCAAGCTGGATATGGGATGTGCACTTTTAATCCTAGAGCTTGTAGGTTTCCGTGAGTTAGGTCCAGGACAGGAGG
Rpl14	NM_025974.2	785-885	CTACTTAAACTCATTCTACCCAGGCCTTAGTACTTAGCATACAGCCAGAGTCAAACTGATCCTTTATACAGGGGGTACCATGACAGTACAACAGTGTCGT
Rpl27a	NM_011975.3	860-960	CTGGTCACTTAATACTGGACAGATTAGCATGGAAAACTTAAGGGGAGGAGGAGGTAGTAGGTTCCATCCAGCTTCGCTTTGTTGGTGGCATCTAGGTGTT
Rplp0	NM_007475.5	495-595	TCAGAACACTGGTCTAGGACCCGAGAAGACCTCCTTCTTCCAGGCTTTGGGCATCACCACGAAAATCTCCAGAGGCACCATTGAAATTCTGAGTGATGTG
Rpp40	NM_145938.4	1365-1465	GTGGAGCACTTGGTGAGTGTTCTAGGTGCTAATCATGGATGAACTCTTCTAGTTTGGTTTTCTGTTGGCCAGAGCAACGTCTGTGAGGACAGGACCGACT
Rrp15	NM_026041.2	628-728	CTCCGTCCGCAAGCGAGCCAAGCTGATGTCAACTGTTTCCAAGAAGGATTTCATCAGTGTTCTTCGAGGAATGGATGGTACAAGTAGGAACAGTCCTGCT
Rrp1b	NM_001163734.1	415-515	GCCAAATCACACTGTTTTTGGACATCCTGATGAAGGAGATCCTGAGTCCTGAGAGTCAGTCTCCCAATGGCGTGAGAACCCACTTGATTGATGTGTACTT
Rrp9	NM_145620.4	976-1076	CCGAGGAGTCCCAGCTTGTCTTCTATGGCCACCAGGGTTCCATTGACTGTATCCATCTCATCAACGAGGAGCACATGGTGTCGGGCGCAGATGATGGCTC
Rrs1	NM_021511.1	0-100	GTTGCCGGTTTAGGGTGCTGCTGTAGTGGCGATACGTCCCGCCGCTGTCCCGAAGTGAGGGATCCGAGCCGCAGCGAGTGCCATGGAGGGCCAGCGCGTG
Sephs2	NM_009266.3	985-1085	TTCCAGAGAGGAAGTAGAGTTAGCCTATCAGGAAGCTATGTTCAATATGGCTACTCTAAACAGGACTGCTGCTGGCTTGATGCACACTTTTAATGCCCAC
Serbp1	NM_001113564.1	3530-3630	GGAATTTGTGGGACATTTCCAGGTGGGCTAAAGGGAGGGTATAGTTCTTAGTTGAATACTATTTGGGGTTGCTGGGAGATCTTGAATGTAAGAGCAGGTT
Serpine1	NM_008871.2	1822-1922	AGGGGCAACGGATAGACAGATCAAATGGTGGCCCAATAGCGAGCCTTCTCCCTGCTCCCTCCCTTGACACAGCTTGCTTATGTTATTTCAGAGTGTAGGT
Sesn3	NM_030261.4	1330-1430	GTTCTCACTGGTGAACAGGCTTTACTCTGACATTGGACATCTCCTGGATGAGAAGTTTCGAATGGTCTACAATCTCACCTACAACACAATGGCCACCCAT
Set	NM_001008551.1	714-814	AAGAGGCAGCACGAAGAGCCAGAGAGCTTCTTTTCCTGGTTTACAGACCATTCTGACGCAGGTGCTAATGAGTTAGGAGAGGTCATCAAAGATGACATTT
Sfrs7	NM_146083.2	165-265	TGCTGGTAAAGGAGAGTTAGAAAGGGCATTCAGTTACTATGGGCCCTTAAGAACTGTGTGGATTGCCAGAAATCCTCCAGGATTCGCCTTTGTGGAATTT
Slc1a5	NM_009201.2	2185-2285	ACTCCAGTGCCACGTTCGAAAAGGAATCTGTCATGTGAATATCAGGAGGGACTTTCTACGCCCTGGTGACTTCACGTTGGAAGCCGGGTCTTGCGAGCTG
Slc25a32	NM_172402.3	1785-1885	AGTGAGATTCTGGACGCAGACCTTGTATTTTGGCCATAAACACTTAGTGTGTGGTTAGGGTGTATAAAACCTGAACTTGCAGGATCCGGTGAAGCCTTTA
Smad7	NM_001042660.1	824-924	AGACCTCCGAGGTGCGAGGAGGTGGTGTGTTTTTTCATTGGGGGCTTTGCATATTTTGGTTTTGGGGGTTTTGAGAGACCCTCCAGACATCTCACGAGGG
Smyd2	NM_026796.1	705-805	GGAGACGAGGTGTTCACCAGCTACATCGACCTGCTATATCCAACAGAAGACAGGAACGACCGGCTAAGAGACTCCTATTTCTTTACCTGTGAGTGCCGGG
Sox11	NM_009234.6	7815-7915	GCAAAGTATAGAGGGGTAGGTTAGCCTGTTTGTCAGAGTTAGAGGATGAAGGGATTATTCAGGGGCAGTTGCTGATGTTGAATCCAATGCCAGCAAACTC
Srsf2	NM_011358.2	1530-1630	TCTCCTGATTGCTCCTGTGTAAAGATGCCTTGTCGTGCAGAAACAAATGGCTGTCCAGTTTATTAAAATGCCTGACAACTGCACTTCCAGTCACCCGGGC
Surf2	NM_013678.2	150-250	ACACCCGCGGCAAGAAGTACCAACGGCTGTCAAGTTCCTTCTCTAACTTCGATTACGCAGCTTTCGAGCCACACATTGTGCCCAGCACAAAGAATCGGCA
Tbl3	NM_145396.4	430-530	CATGGCTTTTGATGCCACCTCTACACTGTTAGCCACAGGCGGCTGTGATGGGGCTGTACGTGTTTGGGACATTGTGCAACATTACGGGACACACCACTTT
Tbp	NM_013684.3	70-170	GTGGCGGGTATCTGCTGGCGGTTTGGCTAGGTTTCTGCGGTCGCGTCATTTTCTCCGCAGTGCCCAGCATCACTATTTCATGGTGTGTGAAGATAACCCA
Tfrc	NM_011638.3	1930-2030	CTGAACCAGTTCAAAACAGATATCAGGGATATGGGTCTAAGTCTACAGTGGCTGTATTCCGCTCGTGGAGACTACTTCCGTGCTACTTCTAGACTAACAA
Thop1	NM_022653.4	1974-2074	GGCCACCTAGCTGGCGGCTATGATGCTCAGTACTATGGCTACTTATGGAGCGAAGTGTACTCGATGGACATGTTCCACACACGCTTCAAGCAAGAGGGTG
Timm8a1	NM_013898.1	735-835	GTGTCAGTCAAATTGGCAGTGGGGAAAGATCCTGGCACTGTTTAACTGTGAGCCTTCTTTCATGTCTGACCTGGAGCTGAAAAAAAGTCCTATGGAGTGT
Tomm70a	NM_138599.5	1460-1560	CTTTGGCGCAGGCTCAGAAGTGTTTTGCATTGTATCGCCAGGCATATACAGCAAACAATTCTTCGCAAGTCCAGGCAGCTATGAAAGGTTTTGAAGAGAT
Trp53	NM_001127233.1	1555-1655	TCTCTGAGTAGTGGTTCCTGGCCCAAGTTGGGGAATAGGTTGATAGTTGTCAGGTCTCTGCTGGCCCAGCGAAATTCTATCCAGCCAGTTGTTGGACCCT
Tubb1	NM_001080971.1	1257-1357	TGGACATAAGTGAATTTGGGGAAGCTGAGAGTGATATCCATGACCTGGTGTCTGAGTACCAACAATTCCAAGATGTCAGAGCAGGGCTAGAGGACAGTGA
Tubb4	NM_009451.3	1819-1919	CCCCTCAACACATGTACACACACACACACACTCCACCTTCTTAGATCTTGAAAATCCTTTCCTTTATGCCCTGTCCCTTCCCCAGCACTCCTGAACCATT
Txn2	NM_019913.5	255-355	AGTCTGTTTGACGACCTTTAACGTCCAGGATGGACCTGACTTTCAAGACAGAGTTGTCAACAGTGAGACACCAGTTGTTGTGGACTTTCATGCACAGTGG
Ubb	NM_011664.3	251-351	GATGGCCGCACCCTCTCTGATTACAACATCCAGAAGGAGTCAACCCTGCACCTGGTCCTTCGCCTGAGAGGTGGCATGCAGATCTTCGTGAAGACCCTGA
Umps	NM_009471.2	155-255	CACGCCCGCGTCTTCTCAGTCAGGTCGCAGACATTTTATTCCAGACTGCAAAAAATGCGGGGATCAGTTTTGACAGTGTGTGTGGAGTTCCTTATACAGC
Wdr46	NM_020603.2	562-662	GTGCTGCCAAGCACTTTGACCTGAATCTAAGACAGTTCGGACCCTACAGACTGAATTACTCTCGAACAGGGAGACACCTGGCTTTAGGAGGGCGTCGGGG

## Sheet: Suppl. Table 6
Gene Name	C.WT1	C.WT2	C.WT3	PKO1	P.KO2	P.KO3	P.WT1	P.WT2	P.WT3	PKO1	P.KO2	P.KO3
1300014I06Rik	516.83	435.21	410.89	482.05	413.43	587.34	68.44	66.97	72.97	379.72	296.18	307.96
2610018G03Rik	989.71	929.23	912.5	914.1	915.96	1286.36	1073.36	887.58	972.48	830.29	872.09	849.11
Abca1	1395.72	1053.27	1023.47	912.22	1132.19	1385.63	275.54	278.06	342.6	880.1	852.55	830.1
Abcb1a	37.26	52.4	38.99	46.22	59.06	66.18	10.81	10.17	7.68	27.68	52.45	34.22
Abcf1	319.08	295.13	290.92	286.78	299.31	277.13	562.79	439.98	450.14	360.9	386.68	367.52
Abr	169.09	177.5	141.71	156.6	141.15	175.79	73.84	66.97	53.77	164.95	177.91	163.49
Acacb	13.37	16.04	12.75	8.49	17.02	2.07	0.9	15.26	0.77	6.64	5.14	10.14
Acadsb	188.2	163.6	130.46	147.16	171.18	186.13	93.65	65.28	70.67	152.77	147.06	152.08
Acap2	397.41	376.4	379.4	410.36	363.38	490.14	217.01	199.22	185.13	282.3	302.35	318.1
Acat2	156.67	202.1	203.19	190.56	184.19	233.7	253.93	216.17	223.53	216.98	224.19	248.4
Accn4	10.51	18.18	7.5	13.21	18.02	18.61	12.61	15.26	9.99	26.57	12.34	6.34
Acer2	19.11	22.46	19.49	19.81	17.02	18.61	37.82	33.91	35.34	36.53	39.08	31.68
Acly	1881.98	2295.8	2046.93	1989.52	1813.91	2620.3	2506.91	2283.81	2353.63	2190.85	2199.76	2456.08
Acot7	113.68	95.17	84.73	86.79	96.1	88.93	271.94	218.72	241.97	188.2	163.52	158.42
Acp5	2602.29	2859.33	2545.55	2582.89	2222.34	3217.98	1145.4	1130.88	1030.86	1683.82	1821.3	1846.49
Actn1	765.21	1000.87	764.79	892.41	759.8	1232.59	296.25	261.1	192.81	567.92	1142.56	726.18
Acyp2	26.75	37.43	30.74	27.36	30.03	31.02	72.04	67.82	66.83	44.28	43.19	55.76
Adam11	17.2	17.11	15.75	13.21	8.01	20.68	9.91	14.41	7.68	12.18	11.31	16.48
Adam23	52.54	63.09	28.49	42.45	19.02	68.25	27.01	22.89	13.06	39.85	64.79	45.62
Adam28	12.42	16.04	12.75	17.92	22.02	14.48	12.61	13.56	6.91	14.39	9.26	11.41
Adamdec1	114.64	180.71	92.22	152.82	115.12	208.88	51.33	52.56	30.73	110.7	197.45	128
Adamts6	217.81	189.27	241.43	234.89	191.2	210.95	126.97	125.47	101.4	208.12	177.91	191.37
Adc	24.84	24.59	20.99	26.41	28.03	45.5	29.72	25.43	23.04	37.64	37.02	29.15
Add2	15.29	10.69	13.5	13.21	19.02	10.34	12.61	14.41	11.52	21.03	12.34	21.54
Adrbk2	148.07	191.41	141.71	178.29	140.15	231.63	69.34	87.32	58.38	182.66	241.68	162.22
Ahr	100.31	151.84	110.97	142.45	117.12	132.36	31.52	44.08	23.81	69.74	87.41	103.92
Akap14	20.06	19.25	21.74	18.87	21.02	20.68	22.51	22.04	25.35	37.64	32.91	31.68
Akap5	27.7	34.22	35.24	43.39	45.05	43.43	24.31	22.04	22.28	40.96	44.22	39.29
Akap8l	352.51	335.76	402.64	379.23	355.37	312.28	193.6	187.35	174.37	370.86	351.71	347.25
Alcam	137.57	146.5	154.46	133.96	133.14	159.24	30.62	35.61	26.12	36.53	57.59	53.23
Amelx	8.6	7.49	10.5	3.77	3	8.27	11.71	11.02	13.83	22.14	7.2	12.67
Amy1	12.42	13.9	9	6.6	21.02	10.34	16.21	18.65	10.75	16.61	8.23	21.54
Anapc4	264.62	289.78	240.68	274.51	254.27	322.63	244.93	250.08	264.25	300.01	266.36	282.61
Angpt4	17.2	16.04	12.75	12.26	16.02	31.02	22.51	17.8	9.99	25.46	15.43	16.48
Angptl1	9.55	11.76	11.25	6.6	19.02	10.34	11.71	10.17	10.75	13.28	7.2	8.87
Ankle1	20.06	16.04	16.5	13.21	18.02	16.54	34.22	32.21	26.89	26.57	26.74	13.94
Ankrd10	459.51	455.52	461.12	467.9	469.49	508.76	606.92	516.27	522.35	546.88	519.34	512
Ankrd13b	20.06	33.15	20.99	16.98	17.02	12.41	133.27	116.99	116.76	42.07	73.02	69.7
Ankrd17	196.8	245.94	179.95	212.25	215.23	272.99	243.13	221.26	215.85	254.62	242.7	258.53
Ankrd34a	13.37	16.04	18	15.09	16.02	8.27	16.21	25.43	8.45	22.14	21.6	13.94
Ankrd44	1513.23	1596.48	1510.08	1398.04	1368.44	1691.71	669.05	691.75	740.5	1143.58	1081.88	1144.4
Anp32e	632.42	667.25	616.33	518.84	552.58	713.5	1394.83	1261.44	1218.29	652.05	678.75	773.07
Aoah	36.3	59.88	34.49	49.05	44.05	74.45	29.72	29.67	17.67	40.96	45.25	43.09
Apba1	27.7	34.22	23.24	27.36	35.04	49.63	21.61	26.28	12.29	27.68	24.68	30.42
Apex1	232.14	347.52	245.18	249.99	261.27	225.42	665.45	570.53	601.47	397.43	409.3	435.96
Arglu1	2535.42	2335.37	3017.92	2805.52	2577.71	2827.11	3046.29	2798.39	2661.66	3403.06	3456.47	3431.92
Arhgap19	68.78	69.5	45.74	68.86	75.08	43.43	328.67	274.67	245.81	111.81	123.41	117.86
Arhgap25	1293.5	1283.17	1273.15	1398.99	1278.34	1493.18	495.26	489.99	430.17	926.6	848.43	852.91
Arhgap31	40.12	57.74	67.48	45.28	56.06	76.52	24.31	19.5	23.04	29.89	38.05	21.54
Arhgap6	64.96	73.78	72.73	55.66	54.06	53.77	48.63	50.86	39.18	66.42	60.68	78.57
Arhgef10	34.39	51.33	41.24	36.79	25.03	26.89	31.52	33.06	26.12	31	39.08	36.75
Arid3a	75.47	82.34	97.47	91.5	76.08	80.66	101.75	108.51	100.63	78.6	75.07	102.65
Arid5b	849.28	770.97	1105.94	1045.23	960.01	974.08	393.5	349.27	310.33	808.14	784.67	752.79
Arpc1b	3337.89	3972.47	3168.62	3359.26	3190.36	3902.52	2808.56	2655.97	2616.34	3689.79	3525.37	3599.21
Arpp21	27.7	18.18	24.74	19.81	27.03	33.09	35.12	27.98	19.2	28.78	24.68	21.54
Arr3	14.33	19.25	9.75	11.32	18.02	6.2	9	11.87	6.15	9.96	16.45	11.41
Art2b	18.15	32.08	23.99	30.19	27.03	22.75	20.71	20.35	13.06	35.43	37.02	20.28
Arvcf	34.39	38.5	34.49	37.73	36.04	35.16	171.99	121.23	130.59	53.14	75.07	77.31
Ascl3	9.55	5.35	12	15.09	21.02	22.75	13.51	5.09	6.15	11.07	9.26	12.67
Atf4	2622.35	3080.67	2824.47	2836.65	2252.37	2928.44	2801.36	2422.84	2249.16	2524.07	2631.69	2638.57
Atic	824.44	1005.15	807.53	895.24	779.82	918.24	1971.13	1731.08	1988.75	1466.84	1564.2	1658.93
Atp5g3	972.52	1132.4	870.51	965.05	883.93	1015.44	1851.36	1696.33	1753.7	1185.65	1225.86	1249.58
Atp6v0e	342.96	390.3	306.67	327.34	285.3	372.26	273.74	250.93	248.88	313.29	293.1	340.91
Aurkb	198.71	255.56	178.45	262.25	218.23	244.04	1781.13	1534.41	1562.43	586.73	586.19	650.14
B3gat1	8.6	17.11	9.75	8.49	17.02	26.89	15.31	15.26	13.06	15.5	14.4	17.74
B3gat2	23.88	25.66	11.25	13.21	22.02	10.34	28.82	24.58	23.04	29.89	17.48	29.15
B3gnt5	2117.94	2123.64	2292.87	2431.01	2141.25	2669.93	1174.21	1189.38	1076.19	1569.79	1612.54	1819.88
B3gnt7	41.08	45.98	31.49	33.02	30.03	28.95	22.51	12.72	16.9	24.36	18.51	25.35
Baz1a	1710.02	1737.62	1875.23	2134.8	1759.85	1975.04	1497.48	1427.59	1534.01	1793.42	1815.13	1774.26
Bcl2	429.89	390.3	418.38	521.67	412.43	401.21	99.95	116.99	95.25	377.5	377.42	354.85
Bhlhe41	295.19	392.44	361.4	316.97	318.33	326.76	389.9	486.6	392.53	394.11	456.61	539.88
Birc5	45.86	50.26	33.74	41.51	45.05	33.09	364.69	327.23	275.77	114.03	103.87	121.66
Bok	16.24	21.39	15	10.38	18.02	18.61	16.21	16.95	6.91	15.5	19.54	25.35
Brca1	60.19	64.16	62.98	77.35	58.06	93.06	234.12	233.13	208.17	90.78	110.04	107.72
Btnl7	13.37	16.04	10.5	9.43	17.02	14.48	9.91	13.56	11.52	7.75	14.4	11.41
Bub1	41.08	58.81	42.74	58.49	52.05	51.7	519.57	445.91	483.17	147.24	161.46	171.09
Bub3	79.29	80.2	74.23	68.86	81.09	66.18	122.46	109.36	119.83	88.56	86.39	91.25
Cacna1i	76.43	57.74	68.23	51.88	61.06	78.59	41.42	44.93	46.09	45.39	60.68	26.61
Cacnb4	34.39	29.94	27.74	28.3	42.04	39.29	27.01	26.28	26.89	35.43	38.05	22.81
Cacng8	21.97	36.36	26.99	28.3	36.04	28.95	41.42	45.78	34.57	55.35	44.22	54.5
Cadm1	154.76	198.89	152.96	183.95	155.16	277.13	42.32	51.71	39.94	149.45	236.53	129.27
Calm2	1360.38	1393.31	1150.18	1299.93	1211.27	1836.48	1908.09	1704.8	1765.22	1234.36	1299.9	1358.57
Capn5	137.57	146.5	125.22	118.86	129.14	181.99	218.81	217.87	180.52	256.83	213.91	233.19
Capns2	21.97	24.59	26.99	20.75	25.03	39.29	17.11	20.35	23.04	32.1	22.62	16.48
Caprin1	1474.06	1772.91	1492.09	1595.2	1592.68	2018.48	2596.95	2165.12	2315.22	2160.96	1985.85	2215.29
Car12	12.42	9.62	7.5	5.66	11.01	10.34	8.1	12.72	9.22	6.64	10.28	3.8
Car2	314.3	152.91	191.2	200.93	192.2	283.33	232.32	127.16	72.21	83.03	157.35	135.6
Cblc	38.21	29.94	33.74	28.3	44.05	47.57	36.02	31.37	24.58	52.03	45.25	48.16
Cbx5	182.47	191.41	161.21	187.73	162.17	215.08	519.57	443.37	541.55	276.76	237.56	247.13
Ccdc122	50.63	38.5	26.99	44.34	42.04	43.43	18.91	22.89	20.74	39.85	45.25	40.55
Ccdc34	20.06	11.76	15	21.7	23.02	18.61	50.43	36.45	45.32	22.14	38.05	19.01
Ccdc85c	12.42	22.46	12.75	13.21	10.01	12.41	39.62	37.3	33.8	31	22.62	20.28
Cchcr1	24.84	11.76	9	13.21	18.02	20.68	38.72	39	32.26	24.36	22.62	12.67
Ccl3	24.84	26.73	18.74	16.98	25.03	26.89	14.41	16.11	11.52	21.03	19.54	26.61
Ccnd1	268.44	166.81	134.21	190.56	137.14	142.7	275.54	284.84	308.8	255.73	257.1	223.05
Ccnyl1	138.52	164.67	187.45	179.24	243.26	241.97	85.54	77.99	61.45	128.42	113.12	152.08
Ccr2	259.85	319.72	237.68	244.33	400.42	585.28	77.44	83.08	45.32	264.58	192.31	234.46
Cct5	4683.93	5525.11	4233.33	4585.62	4451.68	5275.75	8653.51	7592.35	7978.83	6944.51	6678.46	7389.78
Cct6a	1305.92	1667.05	1338.38	1462.19	1354.42	1592.44	3058.89	2860.27	3071.85	2176.45	2211.07	2395.25
Cct8	1113.9	1301.35	1045.96	1315.03	1161.22	1346.34	2469.09	2072.72	2207.68	1714.82	1673.21	1799.6
Cd180	2712.15	2751.33	2605.53	2930.04	2718.86	3308.98	862.65	925.73	852.65	2416.68	2240.89	2125.31
Cd276	17.2	24.59	20.99	16.98	28.03	35.16	10.81	12.72	5.38	14.39	15.43	11.41
Cd28	24.84	22.46	22.49	19.81	25.03	16.54	30.62	22.89	19.2	24.36	32.91	29.15
Cd300e	63.05	102.65	50.24	55.66	61.06	115.81	22.51	16.95	14.59	46.5	74.05	59.56
Cd302	308.57	421.31	254.93	285.83	317.33	432.23	133.27	100.88	119.83	250.19	464.84	258.53
Cd46	23.88	19.25	19.49	25.47	20.02	22.75	26.11	28.82	21.51	35.43	23.65	32.95
Cd47	3447.75	3606.77	3339.58	3448.88	3615.8	4194.13	2478.99	2181.23	2166.2	2922.6	2919.64	2936.4
Cd8a	95.53	84.48	50.24	62.26	70.07	91	30.62	34.76	19.97	73.07	85.36	69.7
Cd97	1713.84	1734.42	1576.06	1913.11	1507.59	2177.72	856.35	837.57	728.98	1241	1405.83	1297.74
Cdca3	29.61	17.11	12	4.72	19.02	16.54	36.92	24.58	42.25	23.25	23.65	11.41
Cdk1	25.79	16.04	26.99	16.04	21.02	22.75	33.32	37.3	35.34	15.5	28.8	36.75
Cdk14	20.06	31.01	26.99	25.47	28.03	33.09	19.81	17.8	5.38	26.57	34.97	21.54
Cdk5r1	111.77	113.35	110.22	116.03	138.15	115.81	72.94	72.06	63.76	99.63	112.1	107.72
Cdkn2b	33.44	22.46	11.25	14.15	33.03	14.48	15.31	16.11	17.67	18.82	18.51	26.61
Ceacam9	10.51	11.76	10.5	8.49	11.01	16.54	14.41	17.8	13.06	14.39	16.45	19.01
Cecr2	159.54	129.39	153.71	183.95	176.19	196.47	452.04	354.35	380.24	131.74	140.89	177.43
Celsr2	20.06	11.76	10.5	16.04	7.01	18.61	29.72	15.26	20.74	22.14	14.4	13.94
Cenpi	39.17	45.98	31.49	42.45	39.04	35.16	261.14	202.61	182.05	73.07	81.24	84.91
Cenpk	53.5	73.78	49.49	50.94	63.07	62.04	350.28	300.1	345.67	129.52	129.58	122.93
Cenpl	115.59	152.91	111.72	125.47	116.12	153.04	347.58	299.25	263.48	167.16	175.86	148.28
Cenpv	68.78	99.45	71.23	68.86	80.08	80.66	625.83	505.25	495.46	211.45	226.25	256
Cep120	248.38	300.48	227.94	219.8	239.25	304.01	172.89	167	146.72	215.87	199.51	160.95
Cep55	42.03	50.26	47.24	44.34	42.04	55.84	293.55	266.19	245.81	106.28	87.41	100.12
Chmp1a	129.92	186.06	139.46	132.07	129.14	142.7	99.95	108.51	85.27	160.52	123.41	121.66
Chpf2	396.46	423.45	454.37	498.09	412.43	421.89	298.06	294.17	244.27	395.22	373.31	389.07
Chst1	18.15	20.32	22.49	17.92	17.02	22.75	13.51	28.82	11.52	29.89	17.48	25.35
Chst12	37.26	33.15	26.99	31.13	19.02	57.91	39.62	43.23	42.25	26.57	46.28	50.69
Chst3	873.16	889.66	1082.7	1019.76	868.91	1011.31	615.92	604.44	639.11	615.52	697.26	675.49
Chtf18	33.44	38.5	32.24	36.79	45.05	45.5	122.46	128.01	127.51	67.53	63.76	65.9
Cirh1a	172.91	235.25	161.96	207.54	166.17	231.63	392.6	304.34	346.44	264.58	300.29	309.23
Ckap2	64.96	69.5	54.73	77.35	64.07	66.18	456.54	409.46	398.67	136.17	129.58	135.6
Ckb	236.92	317.58	226.44	237.72	208.22	308.15	153.98	94.95	105.24	223.62	353.77	209.11
Cldn10	108.91	181.78	126.71	120.75	131.14	148.9	401.61	280.6	316.48	157.2	150.15	188.83
Clic5	23.88	21.39	18	11.32	15.02	28.95	27.91	32.21	36.1	24.36	22.62	30.42
Cmya5	26.75	13.9	28.49	26.41	30.03	39.29	19.81	14.41	9.99	18.82	17.48	15.21
Cnksr3	134.7	114.42	92.22	91.5	118.12	136.5	100.85	85.62	93.71	80.81	98.73	83.64
Cnnm3	53.5	81.27	58.48	66.03	64.07	76.52	54.93	60.19	54.54	63.1	57.59	46.89
Cnp	1838.99	1825.31	1753.77	1683.88	1769.86	2113.61	1304.78	1248.72	1341.97	1434.73	1340.01	1613.31
Cntln	42.99	38.5	36.74	49.05	48.05	41.36	57.63	56.8	54.54	39.85	42.16	49.43
Col17a1	13.37	14.97	11.25	10.38	16.02	24.82	12.61	13.56	9.99	7.75	17.48	12.67
Col19a1	21.97	24.59	20.99	16.98	24.03	4.14	17.11	27.13	12.29	36.53	39.08	40.55
Col1a1	12.42	11.76	7.5	9.43	13.01	16.54	15.31	22.04	10.75	18.82	17.48	19.01
Coro2a	189.15	174.3	176.2	250.93	213.22	225.42	68.44	71.21	69.13	151.67	183.06	173.62
Cotl1	2298.5	3076.4	2387.34	2651.75	2383.51	3054.6	1720.8	1648	1659.22	2696.77	2596.72	2576.47
Cox8b	11.46	12.83	7.5	11.32	10.01	18.61	12.61	12.72	6.15	15.5	22.62	13.94
Cpb1	13.37	146.5	11.25	33.02	17.02	12.41	12.61	11.02	15.36	39.85	15.43	19.01
Crim1	42.03	51.33	35.24	45.28	46.05	64.11	20.71	24.58	14.59	42.07	43.19	40.55
Cstad	43.94	24.59	33.74	37.73	29.03	20.68	18.01	20.35	10.75	25.46	30.85	41.82
Ctnnbip1	38.21	49.19	42.74	40.56	39.04	45.5	56.73	68.67	53	36.53	39.08	58.3
Ctrb1	10.51	228.83	8.25	89.62	4	14.48	14.41	16.95	17.67	254.62	18.51	7.6
Ctsf	62.1	54.53	42.74	50	28.03	64.11	43.22	39.84	36.1	42.07	62.73	40.55
Cxcr5	3472.59	3729.74	3101.14	3213.04	3367.54	3699.85	824.83	909.62	957.12	2931.46	2632.72	2655.05
Cxcr7	52.54	51.33	30.74	46.22	67.07	53.77	23.41	19.5	16.9	40.96	35.99	35.49
Cyp17a1	8.6	11.76	8.25	13.21	7.01	14.48	9	12.72	9.22	11.07	17.48	12.67
Cyp2r1	81.2	82.34	74.98	60.37	61.06	82.72	37.82	26.28	25.35	49.82	54.51	60.83
Cyth3	125.15	143.29	110.97	103.77	109.11	140.63	135.97	99.19	93.71	114.03	95.64	111.52
D8Ertd738e	1244.78	1441.43	1192.92	1162.21	1120.18	1410.45	1508.29	1480.15	1356.56	1339.53	1276.25	1451.09
Dand5	59.23	49.19	41.24	64.15	75.08	78.59	30.62	33.06	38.41	63.1	60.68	78.57
Dapk1	29.61	12.83	23.24	16.98	24.03	24.82	40.52	27.13	16.9	29.89	33.94	34.22
Dapp1	755.66	749.58	742.29	732.04	739.78	843.79	339.48	353.51	377.93	553.52	528.6	534.81
Dbi	193.93	254.5	155.21	169.8	143.15	225.42	362.89	382.33	349.51	230.27	259.16	269.94
Dcaf10	106.04	93.03	90.72	78.3	79.08	91	81.94	67.82	72.21	71.96	74.05	62.1
Dcbld1	21.97	27.8	28.49	19.81	26.03	43.43	34.22	40.69	34.57	34.32	33.94	45.62
Dchs1	20.06	23.52	16.5	15.09	33.03	18.61	27.01	29.67	25.35	26.57	39.08	39.29
Ddah2	17.2	22.46	20.99	10.38	14.01	14.48	25.21	16.95	19.2	14.39	15.43	16.48
Ddr1	94.58	58.81	85.48	72.64	50.05	80.66	32.42	54.26	25.35	56.46	82.27	51.96
Defb18	17.2	11.76	12.75	15.09	21.02	14.48	9	3.39	12.29	16.61	10.28	8.87
Defb30	21.97	23.52	15.75	10.38	10.01	37.23	25.21	16.95	24.58	35.43	24.68	12.67
Dek	2267.93	2351.41	2075.43	2138.57	2186.3	2531.37	5538.78	4915.19	5112.07	2398.97	2500.05	2793.19
Dennd1c	109.86	122.97	155.21	184.9	127.13	161.31	63.03	58.49	65.29	135.06	131.64	120.4
Dennd5a	349.65	364.63	273.67	313.19	298.31	353.65	238.62	230.58	228.14	290.05	299.27	288.95
Depdc1a	50.63	67.37	38.24	55.66	66.07	84.79	287.25	318.75	273.46	91.88	82.27	101.39
Dgka	1379.48	1313.11	1405.86	1396.16	1296.36	1588.31	895.97	851.13	778.91	1109.26	1223.8	1312.95
Dhfr	25.79	22.46	23.24	16.98	26.03	20.68	77.44	52.56	55.31	29.89	41.14	31.68
Diap3	60.19	59.88	50.99	58.49	76.08	74.45	244.03	242.45	182.82	95.21	117.24	125.47
Dlg3	67.83	56.67	50.99	54.71	59.06	88.93	35.12	47.47	32.26	35.43	43.19	34.22
Dmap1	229.28	263.05	245.93	251.87	275.29	287.47	252.13	222.96	231.21	211.45	233.45	248.4
Dnajc12	60.19	44.91	51.74	46.22	38.04	51.7	65.73	71.21	70.67	68.64	65.82	58.3
Dnm3	26.75	19.25	22.49	15.09	30.03	18.61	27.01	31.37	21.51	25.46	27.77	30.42
Dnmt3l	36.3	17.11	18.74	19.81	12.01	24.82	22.51	15.26	18.44	22.14	22.62	13.94
Dock10	1846.63	1884.12	1898.48	2022.54	1825.92	2092.93	650.14	636.65	631.42	1968.33	1691.73	1722.3
Dpy19l3	124.19	112.28	134.21	141.5	145.15	153.04	91.85	72.06	82.19	127.31	139.86	108.99
Drd3	27.7	10.69	20.99	12.26	24.03	10.34	21.61	23.74	19.97	27.68	24.68	27.88
Dsel	9.55	12.83	12.75	9.43	17.02	16.54	26.11	19.5	14.59	9.96	16.45	20.28
Dsg2	8.6	11.76	9	11.32	25.03	14.48	23.41	22.89	19.2	11.07	16.45	13.94
Dst	44.9	42.77	45.74	42.45	43.05	74.45	22.51	15.26	23.04	35.43	50.39	43.09
Dtwd2	68.78	75.92	64.48	83.96	56.06	91	66.63	66.97	50.7	79.71	87.41	93.78
Dtx4	81.2	62.02	53.99	79.24	80.08	66.18	28.82	23.74	21.51	65.32	66.85	63.37
Dusp4	355.38	342.18	247.43	286.78	309.33	419.83	36.92	41.54	39.94	203.7	123.41	160.95
Dync1h1	154.76	153.98	140.21	176.41	119.13	157.18	116.16	114.44	115.99	145.02	146.03	154.61
Dyx1c1	28.66	37.43	29.24	28.3	31.03	47.57	15.31	27.13	21.51	42.07	33.94	43.09
E2f2	337.23	295.13	304.42	293.38	319.34	366.06	781.61	721.43	705.17	455	491.58	503.13
E2f7	28.66	33.15	32.24	34.9	34.04	31.02	236.82	203.46	177.44	68.64	83.3	65.9
Ecd	1233.32	1399.72	1180.17	1176.36	1255.32	1391.84	1519.09	1362.32	1393.43	1433.63	1408.91	1480.24
Eefsec	75.47	89.82	64.48	78.3	66.07	93.06	81.04	67.82	79.12	76.39	77.13	84.91
Efnb1	48.72	50.26	45.74	39.62	40.04	68.25	56.73	56.8	69.13	46.5	54.51	49.43
Egfl7	30.57	64.16	60.73	38.68	50.05	128.22	121.56	122.92	92.18	56.46	90.5	91.25
Egr1	180.56	235.25	235.43	232.06	190.2	275.06	80.14	77.99	67.6	121.78	112.1	125.47
Egr3	440.4	638.38	639.57	669.78	529.56	562.53	90.95	83.93	110.61	352.04	269.44	276.28
Eif1	1513.23	1578.3	1319.64	1174.47	1000.05	1300.84	1144.5	1001.18	1073.11	1060.55	1195.01	1088.63
Eif3a	2827.75	3204.71	2867.21	3010.22	2931.08	3484.77	4198.89	3710.55	3797.76	3659.9	3550.05	3734.81
Eif3b	1618.31	2041.31	1645.8	1732.93	1665.75	1997.79	3679.32	3190.89	3278.49	2760.98	2587.47	2684.2
Eif5	177.69	213.86	242.18	246.21	271.29	192.33	178.29	184.81	186.66	263.48	218.02	267.41
Eif5a	2233.54	2598.42	2089.67	2283.85	2047.15	2510.69	5171.39	4649.85	4827.09	3653.26	3560.34	3791.84
Eif5a2	126.1	174.3	90.72	100.94	130.14	148.9	135.07	92.4	125.21	105.17	84.33	95.05
Elk4	1740.59	1648.87	1651.04	1710.29	1627.71	1923.34	1391.22	1347.9	1345.81	1626.25	1644.42	1662.73
Elmo1	53.5	53.47	64.48	64.15	69.07	55.84	49.53	39.84	39.94	71.96	82.27	58.3
Elp3	358.24	391.37	338.16	286.78	330.35	368.12	459.24	451	444.76	442.82	431.93	463.84
Epb4.1l3	114.64	151.84	89.98	125.47	96.1	167.52	87.35	56.8	53	112.92	159.4	111.52
Epcam	98.4	84.48	68.98	86.79	84.09	126.15	36.02	33.91	32.26	127.31	103.87	100.12
Epn2	31.53	29.94	35.24	36.79	40.04	53.77	69.34	57.65	66.83	66.42	57.59	63.37
Erbb2	32.48	40.63	30.74	31.13	31.03	33.09	47.72	41.54	31.49	43.17	45.25	34.22
Ercc6l	112.73	109.07	73.48	90.56	90.09	146.84	358.39	306.03	359.5	154.99	131.64	147.01
Ero1lb	1979.42	1761.15	1702.78	1825.38	1697.79	2214.95	898.67	833.33	808.1	1617.4	1477.82	1647.52
Esp4	4.78	9.62	6.75	6.6	18.02	2.07	12.61	6.78	9.22	8.86	7.2	6.34
Espl1	9.55	16.04	9.75	7.55	17.02	8.27	45.92	41.54	44.55	12.18	11.31	12.67
Etf1	300.93	355.01	310.41	315.08	286.3	345.37	570.9	514.58	556.91	414.04	460.73	424.55
Exoc2	535.93	557.11	513.61	507.52	526.55	657.66	495.26	462.02	491.62	487.1	497.75	512
Extl2	70.69	78.06	47.24	66.98	53.06	74.45	123.36	112.75	92.18	105.17	103.87	82.38
Eya1	49.68	35.29	53.99	55.66	56.06	78.59	18.91	17.8	16.9	25.46	22.62	16.48
F2rl3	40.12	19.25	30.74	19.81	29.03	31.02	39.62	34.76	32.26	38.75	31.88	35.49
F8a	41.08	41.7	45.74	33.02	29.03	18.61	21.61	21.19	12.29	16.61	25.71	24.08
Fabp4	17.2	16.04	9	19.81	20.02	22.75	20.71	13.56	19.97	21.03	31.88	22.81
Fadd	74.51	67.37	59.98	81.13	74.08	57.91	45.02	61.88	62.99	78.6	77.13	82.38
Fam102a	384.99	347.52	336.66	343.38	314.33	330.9	85.54	120.38	93.71	275.65	249.9	266.14
Fam113b	64.96	86.61	78.73	96.22	87.09	105.47	38.72	55.95	36.1	76.39	91.53	79.84
Fam118a	72.6	79.13	62.98	68.86	69.07	80.66	74.74	60.19	63.76	89.67	70.96	73.5
Fam167a	220.68	280.16	191.2	230.18	225.24	250.24	52.23	51.71	47.63	192.63	181	147.01
Fam53c	492.95	552.83	460.37	505.63	429.45	574.93	468.24	453.54	450.91	611.09	557.4	593.11
Fam54a	35.35	25.66	36.74	26.41	32.03	8.27	171.99	155.98	156.7	56.46	62.73	74.77
Fam55b	195.84	158.26	157.46	170.75	158.17	200.61	61.23	58.49	59.92	171.59	177.91	176.16
Fam63b	543.58	483.33	476.87	462.24	487.51	603.89	242.23	217.87	228.91	354.26	337.32	338.38
Fam72a	41.08	58.81	31.49	41.51	64.07	45.5	300.76	263.65	260.4	111.81	116.21	117.86
Fam78b	11.46	8.55	7.5	8.49	6.01	14.48	8.1	11.87	3.84	7.75	13.37	3.8
Fam82a1	28.66	48.12	52.49	46.22	59.06	74.45	36.02	39.84	49.16	61.99	44.22	50.69
Fam83f	19.11	24.59	11.25	7.55	16.02	12.41	24.31	20.35	31.49	16.61	11.31	16.48
Fanci	87.89	103.72	98.22	112.26	107.11	97.2	275.54	253.47	243.51	130.63	120.32	134.34
Fbxl12	510.14	507.92	564.59	666	643.68	583.21	868.95	780.77	768.92	622.16	696.23	728.71
Fbxl2	24.84	31.01	20.99	16.04	22.02	28.95	30.62	25.43	24.58	26.57	17.48	22.81
Fbxo31	135.66	168.95	151.46	165.09	136.14	192.33	199.9	177.18	179.75	179.34	221.11	193.9
Fchsd2	3897.7	3694.46	3832.94	3806.41	3689.88	4475.39	829.33	829.94	821.93	2669.09	2552.5	2500.44
Fgd3	79.29	73.78	75.73	80.18	56.06	72.38	34.22	27.98	33.8	44.28	47.31	48.16
Fgf11	17.2	13.9	15	12.26	25.03	20.68	32.42	24.58	29.96	28.78	31.88	31.68
Fhit	33.44	41.7	34.49	27.36	48.05	35.16	75.64	89.01	77.58	40.96	49.36	44.36
Fhl3	200.62	192.48	153.71	189.61	147.15	181.99	75.64	64.43	59.15	138.38	149.12	144.48
Fibcd1	28.66	31.01	26.99	21.7	39.04	14.48	29.72	33.91	20.74	28.78	24.68	26.61
Ficd	124.19	159.33	102.72	126.41	111.12	159.24	99.95	94.95	88.34	96.31	103.87	110.26
Fignl1	159.54	196.75	135.71	153.77	153.16	144.77	883.36	788.4	778.91	290.05	280.75	277.54
Fndc3b	62.1	68.44	43.49	42.45	51.05	45.5	34.22	33.06	18.44	34.32	47.31	39.29
Foxh1	33.44	26.73	18.74	24.53	30.03	20.68	29.72	29.67	30.73	35.43	39.08	30.42
Foxj2	358.24	286.57	290.92	311.3	309.33	363.99	88.25	91.56	91.41	231.37	247.85	229.39
Foxm1	99.35	112.28	126.71	112.26	107.11	91	701.47	681.58	630.66	219.2	249.9	230.65
Frmd4b	128.97	174.3	125.97	174.52	154.16	177.86	70.24	58.49	68.37	120.67	200.54	103.92
Gabbr1	148.07	116.55	147.71	148.11	140.15	82.72	27.91	27.13	36.1	99.63	89.47	64.63
Gad1	89.8	66.3	98.22	97.16	97.1	86.86	43.22	27.98	33.03	57.57	62.73	62.1
Galnt14	18.15	27.8	34.49	24.53	21.02	35.16	140.47	121.23	118.3	59.78	54.51	70.97
Galnt3	19.11	31.01	19.49	31.13	29.03	47.57	18.01	16.11	8.45	35.43	40.11	27.88
Gamt	60.19	54.53	43.49	37.73	36.04	55.84	33.32	25.43	37.64	60.89	35.99	45.62
Gas7	165.27	122.97	126.71	157.54	155.16	210.95	74.74	89.01	51.47	76.39	86.39	110.26
Gcat	13.37	21.39	10.5	13.21	10.01	10.34	40.52	27.13	31.49	24.36	14.4	21.54
Gcet2	42.03	111.21	31.49	62.26	62.07	68.25	38.72	30.52	42.25	88.56	61.7	69.7
Gcg	13.37	12.83	9	4.72	6.01	8.27	9	13.56	9.99	13.28	14.4	12.67
Gcgr	16.24	34.22	25.49	14.15	23.02	33.09	27.01	22.04	19.97	21.03	23.65	35.49
Gclc	230.23	290.85	277.42	277.34	285.3	287.47	679.85	596.81	635.26	314.4	368.17	362.46
Ggnbp1	57.32	43.84	58.48	51.88	46.05	62.04	103.55	96.64	92.18	213.66	199.51	197.7
Gimap1	5373.67	5164.75	4745.44	4479.96	4255.48	5284.02	2152.12	2172.75	1919.62	3985.37	3742.36	3908.44
Gimap3	3140.14	3117.03	2957.93	2679.11	2514.65	2748.52	732.08	780.77	648.32	2266.13	1953.97	2113.9
Gimap7	843.55	610.57	515.11	544.31	516.54	591.48	171.09	175.48	159.78	556.84	438.1	480.32
Gimap9	996.4	1006.22	924.49	1094.28	896.94	1025.78	425.92	496.77	432.47	772.72	707.54	754.06
Gins1	144.25	168.95	101.97	111.32	129.14	157.18	796.91	664.63	719.76	265.69	255.04	239.52
Gldn	6.69	13.9	12.75	13.21	16.02	2.07	13.51	22.89	12.29	9.96	15.43	10.14
Gnat2	5.73	13.9	10.5	12.26	7.01	6.2	15.31	16.11	12.29	26.57	12.34	20.28
Gnmt	50.63	35.29	53.24	65.09	53.06	72.38	41.42	54.26	33.8	56.46	63.76	46.89
Golm1	202.53	192.48	204.69	210.37	182.19	248.17	215.21	182.26	165.15	233.59	196.43	216.71
Gpihbp1	21.02	41.7	23.99	24.53	38.04	24.82	28.82	35.61	23.04	35.43	23.65	30.42
Gpnmb	20.06	24.59	12	16.98	21.02	18.61	17.11	19.5	11.52	24.36	16.45	16.48
Gpr114	25.79	31.01	25.49	21.7	35.04	33.09	12.61	12.72	16.13	18.82	25.71	15.21
Gpr120	10.51	19.25	12.75	14.15	14.01	10.34	24.31	16.95	14.59	15.5	18.51	19.01
Gpr174	601.85	477.98	464.12	515.07	532.56	579.07	99.95	82.23	72.97	325.47	301.32	352.32
Gpr183	651.53	499.37	431.88	503.75	494.52	558.39	120.66	101.73	102.16	339.86	345.54	335.84
Gpr68	11.46	8.55	13.5	11.32	9.01	14.48	13.51	9.33	9.99	15.5	8.23	13.94
Gprin3	7.64	17.11	12	12.26	12.01	26.89	8.1	11.87	7.68	18.82	8.23	7.6
Gramd1c	59.23	59.88	62.23	66.98	61.06	70.32	51.33	49.17	29.96	60.89	65.82	55.76
Grb2	1556.22	1793.23	1379.62	1365.97	1382.45	1733.08	851.84	844.35	873.39	1301.89	1174.44	1243.25
Gripap1	484.35	457.66	533.85	531.11	456.48	444.64	252.13	256.86	225.07	408.5	388.74	386.53
Gsto1	243.61	390.3	224.19	292.44	212.22	287.47	929.28	815.52	798.88	656.48	755.88	800.95
Gtse1	45.86	67.37	54.73	60.37	64.07	47.57	470.04	357.75	397.14	133.95	114.15	171.09
H2-Eb2	1300.19	1164.48	789.53	1007.5	1008.06	1205.71	289.05	316.21	258.1	968.67	837.12	837.7
H2-Ke2	631.47	616.99	587.09	517.9	546.58	641.11	1065.25	1004.57	1020.11	649.84	645.84	693.23
H2afx	1111.99	1201.9	927.49	966.93	956.01	1110.57	5446.94	5016.07	4917.73	1776.81	1828.5	1982.1
H3f3b	974.43	1050.06	905.75	944.29	859.9	1085.76	958.1	828.24	864.17	784.9	735.31	852.91
Havcr1	121.33	111.21	95.97	121.69	103.11	93.06	25.21	27.98	19.97	42.07	76.1	39.29
Hbb-bh1	15.29	10.69	7.5	5.66	17.02	10.34	12.61	9.33	5.38	16.61	9.26	15.21
Hck	893.22	1025.47	1021.97	986.74	948	1393.91	364.69	441.67	370.25	761.65	822.72	833.9
Hcn3	4.78	10.69	12	8.49	22.02	12.41	25.21	25.43	10.75	17.71	11.31	11.41
Hdac1	773.81	852.24	699.56	721.66	774.82	849.99	695.16	624.78	679.05	746.15	698.29	804.75
Hebp1	363.02	495.09	299.92	327.34	237.25	454.98	139.57	100.88	125.21	253.51	486.44	319.37
Hecw2	7.64	13.9	12	7.55	18.02	22.75	14.41	11.87	19.2	22.14	14.4	12.67
Hells	331.5	427.72	331.41	388.66	433.46	366.06	1607.34	1502.19	1625.42	653.16	736.34	750.26
Hif1an	310.48	348.59	312.66	332.06	314.33	339.17	192.7	201.76	200.49	301.12	269.44	301.62
Hif3a	36.3	29.94	39.74	23.58	36.04	22.75	34.22	32.21	23.04	35.43	43.19	24.08
Hirip3	78.34	85.54	83.98	81.13	75.08	59.98	370.09	295.86	316.48	159.41	136.78	129.27
Hist1h1b	2064.45	2664.71	1729.02	2181.02	2598.73	2088.79	29134.7	25587.3	27747.3	7015.36	7430.22	8894.1
Hist1h1t	15.29	17.11	15.75	15.09	22.02	24.82	23.41	33.06	25.35	24.36	20.57	20.28
Hist1h2ab	4713.55	5510.14	3653.74	4594.11	4944.2	4438.16	57421.1	48210.1	51739.1	13761.7	15068.2	16547.5
Hist1h3c	1137.79	1355.88	932.74	1195.22	1273.34	1083.69	14053.6	12082	12748.3	3580.19	3655.98	4090.93
Hist1h3f	125.15	170.02	117.72	132.07	171.18	128.22	219.71	169.55	165.15	162.74	136.78	150.81
Hist2h2ab	89.8	110.14	74.23	94.33	107.11	70.32	398.91	339.94	352.58	141.7	148.09	171.09
Hist2h3c2-ps	42.99	28.87	35.99	33.96	48.05	51.7	107.16	76.3	82.96	60.89	60.68	65.9
Hist2h4	953.41	1188	822.52	931.08	1114.17	916.17	7057.88	6704.77	6872.68	2268.34	2248.09	2539.72
Hivep2	497.72	469.43	515.11	514.12	498.52	552.19	221.52	214.48	234.29	316.62	322.92	318.1
Hjurp	49.68	36.36	38.99	35.85	41.04	39.29	71.14	60.19	56.84	46.5	41.14	65.9
Hk2	96.49	149.7	127.46	137.73	134.14	175.79	264.74	236.52	264.25	193.73	235.5	207.84
Hmga1	323.85	381.74	354.65	337.72	315.33	341.24	1321.89	1132.58	1127.65	575.66	567.68	629.86
Hmgb3	57.32	76.99	54.73	65.09	67.07	53.77	291.75	215.33	225.84	55.35	71.99	77.31
Hnrnpa0	2734.13	2996.2	2461.57	2259.32	2265.38	2593.41	3854.01	3401.13	3651.81	2629.24	2683.11	2935.13
Hnrnpm	1125.37	1170.89	1092.45	1285.78	1184.25	1443.54	1959.42	1803.99	1818.99	1433.63	1441.82	1439.68
Hpcal1	161.45	182.85	113.97	138.67	138.15	165.45	99.05	83.08	73.74	119.56	151.18	122.93
Hpgd	1576.28	2006.02	1378.87	1612.18	1323.39	2547.91	592.51	451	465.5	1453.55	2448.63	1456.16
Hs1bp3	58.27	70.57	48.74	49.05	59.06	57.91	36.92	31.37	27.65	45.39	47.31	65.9
Hs3st1	197.75	249.15	162.71	170.75	187.2	264.72	39.62	60.19	46.09	137.27	131.64	111.52
Hs3st2	80.25	80.2	45.74	61.32	58.06	86.86	40.52	45.78	32.26	69.74	92.56	38.02
Hs3st3b1	10.51	16.04	18.74	13.21	9.01	8.27	5.4	9.33	9.22	9.96	13.37	12.67
Hspa1l	7.64	6.42	12.75	5.66	12.01	10.34	11.71	16.11	9.22	22.14	17.48	15.21
Icosl	3712.37	3830.26	3829.19	3633.78	3596.78	3774.3	647.44	590.03	567.67	3096.41	2569.98	2501.7
Il10	11.46	16.04	5.25	8.49	23.02	20.68	12.61	18.65	9.99	19.93	17.48	17.74
Il18rap	87.89	64.16	68.23	60.37	95.1	155.11	36.02	29.67	23.81	58.67	54.51	65.9
Il24	17.2	13.9	11.25	13.21	13.01	14.48	18.01	16.95	18.44	21.03	16.45	21.54
Il3ra	70.69	83.41	60.73	79.24	83.09	132.36	50.43	53.41	51.47	75.28	75.07	67.17
Inpp1	159.54	190.34	166.45	168.86	155.16	204.74	63.03	62.73	41.48	123.99	96.67	117.86
Inpp4b	534.02	600.95	662.82	491.48	603.64	694.88	144.08	121.23	129.05	446.14	455.58	485.39
Insr	173.87	150.77	157.46	166.97	151.16	219.22	91.85	89.86	96.02	118.45	151.18	150.81
Iqsec1	738.46	693.98	771.54	755.62	699.74	804.49	229.62	254.32	238.13	594.48	552.25	571.56
Irf9	1094.8	1275.68	1186.17	1214.09	1379.45	1362.88	741.09	714.64	641.41	950.95	1099.36	1079.76
Irs2	119.41	116.55	116.97	133.01	114.12	140.63	45.92	45.78	44.55	88.56	86.39	82.38
Itga2b	18.15	31.01	18	33.96	29.03	57.91	29.72	16.95	17.67	28.78	27.77	38.02
Itga3	26.75	18.18	23.24	11.32	11.01	28.95	16.21	13.56	17.67	24.36	24.68	17.74
Itga7	11.46	8.55	10.5	9.43	17.02	2.07	9.91	11.02	8.45	17.71	11.31	11.41
Itm2c	131.83	129.39	86.23	106.6	99.1	163.38	71.14	59.34	59.92	104.06	123.41	122.93
Itpr2	568.42	588.12	618.58	717.89	630.66	769.34	304.36	306.03	276.54	619.95	583.11	570.3
Jazf1	26.75	19.25	12	9.43	25.03	18.61	9.91	24.58	16.9	12.18	18.51	8.87
Josd2	67.83	73.78	71.23	65.09	62.07	66.18	51.33	60.19	39.18	52.03	71.99	72.24
Kars	46.81	71.64	48.74	60.37	55.06	80.66	85.54	103.42	93.71	81.92	65.82	81.11
Kbtbd11	858.83	896.08	806.03	869.77	783.82	1036.12	197.2	232.28	193.58	727.33	660.24	770.53
Kcna2	96.49	90.89	74.98	88.67	61.06	101.34	49.53	42.39	30.73	57.57	124.44	64.63
Kcnb1	35.35	53.47	33.74	43.39	52.05	45.5	54.93	33.91	24.58	65.32	47.31	54.5
Kcnk6	77.38	125.11	86.23	97.16	87.09	86.86	125.17	114.44	102.16	125.1	117.24	119.13
Kcnn4	320.03	276.95	224.19	254.7	224.24	219.22	606.02	585.79	467.81	639.87	610.87	626.06
Kctd12	1325.98	1397.58	1300.89	1269.75	1124.18	1486.97	648.34	631.57	641.41	1007.41	975.96	993.58
Kdelc1	112.73	124.04	101.22	99.99	107.11	115.81	216.11	216.17	191.27	151.67	160.43	152.08
Kdm5b	443.27	352.87	382.39	327.34	382.4	517.03	169.29	179.72	160.54	286.73	282.81	269.94
Kdm5d	384.99	8.55	9.75	6.6	361.38	10.34	15.31	14.41	14.59	386.36	9.26	12.67
Keap1	302.84	319.72	282.67	260.36	292.31	349.51	253.93	259.41	258.1	272.33	276.64	344.71
Kif13a	46.81	43.84	29.99	36.79	29.03	31.02	27.01	29.67	22.28	32.1	42.16	24.08
Kif15	104.13	94.1	99.72	117.92	104.11	86.86	817.63	724.82	734.36	226.94	272.53	275.01
Kif18b	48.72	39.56	26.99	36.79	43.05	49.63	250.33	239.06	231.98	86.35	88.44	92.51
Kifc1	16.24	17.11	13.5	21.7	18.02	33.09	54.03	70.36	49.93	23.25	27.77	26.61
Klf10	64.01	53.47	47.99	49.05	53.06	49.63	67.54	78.84	70.67	58.67	69.93	46.89
Klf14	14.33	19.25	9	6.6	15.02	18.61	11.71	21.19	20.74	16.61	13.37	15.21
Klhl2	224.5	248.08	181.45	203.76	193.2	233.7	204.41	181.42	180.52	207.02	205.68	221.78
Klk1	351.56	83.41	75.73	65.09	77.08	68.25	45.92	36.45	29.96	34.32	38.05	34.22
Klra17	165.27	40.63	86.98	78.3	67.07	74.45	31.52	35.61	13.83	45.39	42.16	38.02
Klra7	181.51	134.73	142.46	112.26	149.16	246.11	40.52	65.28	19.2	116.24	104.9	116.59
Klrb1b	40.12	48.12	45.74	44.34	52.05	117.88	5.4	12.72	12.29	28.78	29.82	39.29
Klrc2	46.81	64.16	41.99	33.02	35.04	78.59	29.72	44.93	30.73	46.5	46.28	54.5
Klrk1	255.07	294.06	265.43	222.63	334.35	599.75	45.92	100.03	35.34	277.87	226.25	253.47
Kmo	2037.7	1879.84	1943.46	2041.41	2061.17	1896.46	731.18	706.17	647.55	1467.94	1427.43	1438.42
Lamb2	14.33	12.83	16.5	19.81	13.01	35.16	24.31	29.67	23.81	16.61	22.62	22.81
Lamb3	85.98	66.3	70.48	90.56	67.07	74.45	54.93	48.32	29.19	70.85	75.07	63.37
Lasp1	258.89	288.71	249.68	224.52	276.29	345.37	135.97	121.23	115.99	208.12	226.25	210.38
Lass6	101.26	93.03	103.47	90.56	85.09	119.95	52.23	48.32	34.57	54.25	46.28	53.23
Lbr	1746.32	1623.21	1651.79	1703.69	1646.73	1910.93	2854.49	2438.1	2574.86	1545.44	1672.19	1729.9
Leap2	12.42	8.55	4.5	8.49	11.01	4.14	10.81	12.72	13.83	19.93	11.31	21.54
Lgals9	1423.43	1632.83	1384.87	1558.41	1667.75	1859.23	2650.08	2323.65	2212.29	1680.5	1790.45	1999.84
Lilra6	71.65	67.37	59.98	95.28	56.06	74.45	35.12	39	33.8	47.6	52.45	58.3
Limd2	1061.36	1121.7	1241.66	1417.85	1358.43	1379.43	451.13	451	461.66	1098.19	1007.84	1045.54
Lin9	191.06	216	206.19	199.05	184.19	244.04	362.89	302.64	321.09	220.3	228.31	212.91
Lmo2	2197.24	2078.73	1955.46	2025.37	1742.83	1956.43	580.8	524.75	493.92	1587.51	1332.81	1348.44
Loxhd1	28.66	28.87	30.74	28.3	26.03	20.68	25.21	16.11	18.44	33.21	31.88	26.61
Lpcat2	258.89	268.4	187.45	219.8	238.25	260.58	63.93	54.26	35.34	112.92	168.66	115.33
Lphn1	14.33	21.39	20.99	12.26	14.01	20.68	23.41	16.95	25.35	19.93	28.8	17.74
Lphn3	23.88	14.97	18	19.81	26.03	12.41	11.71	11.87	9.99	26.57	37.02	22.81
Lrfn4	19.11	27.8	12.75	21.7	23.02	12.41	34.22	30.52	35.34	37.64	33.94	35.49
Lrrc40	190.11	241.66	187.45	218.86	228.24	239.9	322.37	264.49	270.39	293.37	258.13	242.06
Lrrc63	16.24	17.11	12.75	10.38	18.02	26.89	20.71	13.56	16.9	18.82	27.77	13.94
Lrrfip1	1282.99	1315.25	1213.16	1284.84	1234.3	1553.15	924.78	967.27	879.54	1215.54	1202.2	1182.42
Lrrk2	1815.11	1843.48	1747.02	1841.42	1745.84	2140.49	542.08	615.46	553.84	2238.45	1798.68	1933.94
Lta	409.83	371.05	343.41	370.74	314.33	355.71	105.35	66.12	99.86	389.68	295.15	283.88
Ltbp4	14.33	12.83	10.5	12.26	19.02	28.95	70.24	81.38	79.89	31	55.53	54.5
Luc7l2	732.73	809.47	793.28	788.64	826.87	847.93	902.27	807.05	803.49	826.96	798.04	851.64
Lysmd2	56.36	84.48	54.73	45.28	61.06	72.38	66.63	83.08	59.92	117.35	98.73	97.58
Lyz2	639.11	924.95	445.38	337.72	507.53	806.56	201.71	125.47	115.99	426.21	440.16	429.62
Maf	37.26	48.12	32.24	28.3	24.03	41.36	24.31	26.28	19.97	35.43	53.48	32.95
Mafb	442.31	582.77	413.89	453.75	386.41	628.71	172.89	143.27	160.54	331.01	699.31	391.6
Magoh	1740.59	2150.38	1460.6	1676.33	1667.75	2006.07	2911.22	2404.19	2545.67	2007.08	1969.39	2073.35
Maoa	11.46	18.18	14.25	10.38	18.02	37.23	47.72	34.76	42.25	24.36	33.94	31.68
Map3k8	222.59	208.51	220.44	189.61	171.18	221.29	92.75	77.14	63.76	151.67	161.46	204.04
Map3k9	218.77	214.93	230.19	249.04	212.22	237.83	102.65	103.42	77.58	231.37	224.19	228.12
Mapk11	308.57	283.37	296.17	270.74	241.25	258.51	123.36	136.49	119.83	255.73	251.96	248.4
Marveld2	134.7	176.44	110.22	148.11	133.14	142.7	39.62	58.49	40.71	91.88	75.07	105.19
Maz	673.5	781.66	776.79	806.56	718.76	790.02	1391.22	1233.46	1312.01	866.82	903.97	960.63
Mcm10	64.01	90.89	58.48	85.84	92.1	70.32	726.68	601.05	616.83	188.2	218.02	248.4
Mcm5	23.88	33.15	40.49	34.9	26.03	51.7	110.76	97.49	101.4	49.82	46.28	46.89
Mcoln2	187.24	240.59	192.7	183.01	192.2	198.54	334.07	373.01	301.12	280.08	290.01	411.88
Mdfic	322.9	403.13	306.67	356.59	324.34	488.07	79.24	97.49	76.05	239.12	221.11	212.91
Mdh1	3588.18	4028.08	3207.61	3404.54	3479.66	4657.38	5021.01	4816	4684.98	4317.48	4590.8	5042.69
Mecp2	139.48	148.63	152.21	149.99	123.13	138.56	108.96	91.56	95.25	133.95	133.69	135.6
Mef2c	2405.5	2581.31	2180.4	2355.54	2260.38	2746.45	825.73	740.92	723.6	1752.46	1601.23	1598.1
Megf9	57.32	65.23	76.48	49.05	52.05	78.59	63.03	74.6	55.31	50.92	57.59	62.1
Memo1	278	320.79	293.92	273.57	268.28	293.67	547.49	464.56	500.84	377.5	348.63	385.27
Mex3a	14.33	9.62	12.75	13.21	25.03	10.34	52.23	39	58.38	23.25	21.6	21.54
Mfge8	22.93	43.84	30.74	25.47	30.03	37.23	55.83	47.47	43.02	22.14	35.99	40.55
Mfsd2b	8.6	17.11	11.25	10.38	13.01	22.75	35.12	23.74	19.97	14.39	23.65	13.94
Mgat1	645.8	633.03	519.61	555.63	598.63	810.7	450.23	416.24	393.3	551.31	477.18	486.65
Mgst1	149.03	160.4	133.46	132.07	171.18	188.2	255.73	245.84	228.91	138.38	197.45	152.08
Mid1	22.93	31.01	20.99	25.47	25.03	24.82	27.01	33.06	23.04	36.53	34.97	30.42
Mki67ip	255.07	310.1	217.44	239.61	240.25	283.33	461.94	417.94	434.78	401.86	352.74	428.36
Mmp13	8.6	19.25	15	10.38	22.02	33.09	9.91	13.56	5.38	13.28	14.4	8.87
Mpa2l	82.16	139.01	75.73	84.9	155.16	146.84	28.82	31.37	13.83	108.49	76.1	70.97
Mpnd	42.99	38.5	37.49	44.34	58.06	37.23	37.82	45.78	30.73	37.64	40.11	41.82
Mpp5	326.72	352.87	378.65	404.7	395.42	479.8	335.87	301.79	284.99	358.68	363.03	364.99
Mrpl19	56.36	69.5	68.23	56.6	54.06	66.18	94.55	74.6	69.9	88.56	83.3	77.31
Mrpl2	332.45	412.75	296.92	318.85	329.35	380.53	563.69	475.58	473.95	457.21	426.79	466.38
Mrpl4	226.41	245.94	215.19	201.88	215.23	248.17	322.37	259.41	268.09	281.19	290.01	258.53
Mrpl42	789.09	970.93	735.55	782.98	710.75	872.74	1564.11	1404.7	1394.97	1098.19	1078.8	1168.48
Mrpl45	480.53	492.95	398.89	476.39	460.48	483.94	653.74	606.98	585.33	607.77	591.33	609.58
Msl3l2	18.15	21.39	13.5	18.87	19.02	12.41	21.61	22.89	10.75	13.28	14.4	16.48
Mtdh	760.43	765.62	639.57	640.53	664.7	734.18	768.1	626.48	688.27	863.5	809.35	863.05
Mthfd1	341.05	422.38	323.91	361.3	336.35	388.8	913.08	760.42	897.97	553.52	639.67	628.59
Mthfd2	73.56	115.49	78.73	95.28	84.09	93.06	257.53	217.02	253.49	120.67	125.47	157.15
Myb	249.34	285.5	358.4	372.62	390.41	326.76	1315.59	1040.18	1080.79	345.4	435.02	404.28
Mybbp1a	1693.78	2185.66	1845.99	2195.17	1798.89	2152.9	3410.08	3040.84	3306.91	2700.09	2916.55	3069.46
Mybl2	29.61	37.43	27.74	27.36	36.04	33.09	171.09	144.96	135.96	67.53	53.48	76.04
Mybpc3	24.84	29.94	26.99	33.96	43.05	35.16	38.72	19.5	24.58	37.64	37.02	45.62
Myc	855.97	1327.01	1123.19	1210.32	1011.06	1048.53	8875.92	7471.12	8695.52	4884.29	4905.49	5349.39
Mylip	1560.99	1346.26	1356.38	1249.94	1359.43	1683.44	669.05	662.93	605.31	830.29	843.29	930.22
Myo3b	21.97	21.39	16.5	18.87	21.02	20.68	24.31	30.52	19.97	18.82	28.8	27.88
Myo6	21.02	21.39	14.25	13.21	17.02	35.16	10.81	14.41	15.36	14.39	14.4	16.48
Myof	164.32	252.36	203.94	289.61	255.27	235.76	46.82	61.04	52.23	254.62	197.45	167.29
Naf1	9.55	14.97	11.25	6.6	14.01	14.48	21.61	13.56	15.36	17.71	12.34	15.21
Naip2	126.1	144.36	86.98	122.64	132.14	171.65	57.63	82.23	66.83	138.38	134.72	173.62
Nat14	55.41	37.43	29.24	33.96	32.03	43.43	45.02	39	23.81	58.67	44.22	45.62
Ncald	17.2	17.11	18.74	11.32	28.03	35.16	10.81	16.95	9.99	16.61	16.45	19.01
Ncapd2	304.75	250.22	236.93	294.32	260.27	285.4	1592.03	1303.82	1211.38	452.78	477.18	557.62
Ncbp2	361.11	357.15	380.14	353.76	343.36	349.51	625.83	512.88	555.38	404.07	468.95	504.4
Ncf4	2903.22	2738.49	2971.43	3094.18	2647.79	3035.99	1897.29	2074.42	1755.23	2718.91	2595.69	2865.43
Ndufa12	1140.65	1340.91	1051.21	1017.87	1051.11	1224.32	2569.94	2243.12	2267.59	1626.25	1663.96	1729.9
Ndufa4	1299.23	1591.13	1123.19	1162.21	1073.13	1381.5	1956.72	1871.81	1807.47	1460.2	1444.91	1477.7
Ndufb9	883.67	1019.05	778.28	832.03	841.89	1071.28	1314.68	1197.85	1222.9	1007.41	1051.03	1168.48
Nebl	50.63	57.74	38.24	48.11	47.05	41.36	33.32	26.28	20.74	43.17	46.28	44.36
Neil3	75.47	86.61	99.72	88.67	83.09	62.04	633.03	599.35	533.1	161.63	208.77	193.9
Nek4	70.69	82.34	56.98	68.86	83.09	66.18	95.45	94.95	82.19	130.63	106.95	106.46
Neurl3	1183.64	1060.75	1011.47	1065.98	1064.12	1145.73	392.6	358.59	279.61	846.89	929.68	809.82
Nfasc	24.84	24.59	20.99	22.64	31.03	31.02	41.42	38.15	33.8	35.43	48.34	41.82
Nfatc1	393.59	463.01	478.37	445.26	469.49	510.82	163.89	181.42	142.11	300.01	271.5	347.25
Nfatc2	190.11	152.91	161.96	171.69	178.19	169.59	61.23	60.19	51.47	254.62	192.31	176.16
Nfkb1	1613.54	1960.04	1699.03	1763.12	1736.83	2111.54	867.15	934.21	899.51	1446.91	1394.52	1376.32
Nfkb2	2300.41	2018.85	2078.43	2031.97	2079.19	2281.13	592.51	573.07	543.85	1639.54	1577.57	1633.58
Nfkbid	383.08	474.77	524.85	474.5	415.44	457.05	226.02	207.7	194.34	367.54	389.77	344.71
Nid1	140.43	132.59	132.71	146.22	154.16	155.11	138.67	175.48	152.86	357.58	413.42	466.38
Ninl	31.53	14.97	25.49	22.64	29.03	35.16	46.82	51.71	34.57	34.32	31.88	25.35
Nkx6-2	17.2	14.97	13.5	19.81	12.01	37.23	18.01	28.82	15.36	33.21	19.54	16.48
Nme1	266.53	380.67	255.68	297.15	281.3	322.63	558.29	447.61	545.39	408.5	416.5	490.46
Nmral1	257.94	216	175.45	235.84	312.33	250.24	995.92	834.17	665.99	415.14	376.4	452.44
Nop16	342.96	453.39	364.4	387.72	310.33	450.85	879.76	830.78	930.24	637.66	632.47	726.18
Nop2	152.85	225.62	174.7	219.8	197.21	148.9	361.99	283.14	322.63	264.58	300.29	258.53
Nop56	1109.13	1375.13	1299.39	1290.5	1221.28	1160.21	2309.7	2132.91	2153.14	1986.04	1851.13	1880.71
Notch2	1143.52	1038.3	969.48	1099	975.03	1278.09	473.65	439.13	483.94	1120.33	1008.86	1053.15
Nrbp1	345.83	335.76	328.41	365.08	316.33	291.6	158.48	184.81	159.78	259.05	265.33	267.41
Nt5dc2	34.39	20.32	29.24	27.36	19.02	24.82	263.84	188.2	207.4	64.21	85.36	86.18
Nuak1	79.29	59.88	104.22	94.33	73.08	122.02	144.98	106.82	112.15	66.42	106.95	72.24
Nucks1	2523	3061.43	2407.58	2702.69	2529.66	3087.69	6971.43	6130	6198.24	3748.46	3681.69	3975.6
Nudcd1	12.42	9.62	6.75	12.26	7.01	8.27	23.41	11.87	13.06	12.18	12.34	16.48
Nudt21	492.95	629.82	422.88	473.56	477.5	608.02	968.9	807.9	869.55	657.59	634.53	642.53
Nuf2	93.62	76.99	71.23	92.45	77.08	74.45	633.93	556.96	548.46	208.12	206.71	220.51
Nup93	433.72	567.8	440.13	495.26	428.45	519.1	802.32	672.26	780.45	601.13	535.8	537.35
Odz4	28.66	29.94	28.49	29.24	32.03	49.63	22.51	29.67	25.35	26.57	28.8	30.42
Ogfrl1	379.26	435.21	314.16	327.34	331.35	479.8	337.68	318.75	245.04	293.37	352.74	334.57
Ogn	15.29	13.9	12.75	14.15	23.02	16.54	25.21	21.19	26.12	21.03	25.71	8.87
Olfm1	19.11	32.08	15.75	14.15	31.03	35.16	9.91	8.48	14.59	28.78	23.65	19.01
Olfr173	7.64	13.9	2.25	13.21	12.01	18.61	20.71	7.63	12.29	13.28	14.4	10.14
Olfr433	21.97	23.52	23.24	20.75	33.03	20.68	27.01	30.52	28.42	40.96	30.85	20.28
Olfr658	16.24	18.18	13.5	15.09	30.03	22.75	18.01	16.11	10.75	8.86	14.4	20.28
Omg	15.29	11.76	16.5	11.32	16.02	8.27	13.51	22.04	9.22	12.18	21.6	13.94
Omp	37.26	32.08	36.74	42.45	41.04	26.89	58.53	56.8	42.25	56.46	50.39	48.16
Osbpl2	133.74	132.59	128.21	142.45	126.13	155.11	119.76	95.79	81.42	127.31	128.55	108.99
Osbpl3	19.11	28.87	18	11.32	33.03	26.89	15.31	12.72	8.45	16.61	17.48	15.21
Osbpl5	330.54	318.65	333.66	341.49	305.32	341.24	149.48	119.53	112.15	294.47	264.3	226.85
Otub2	81.2	60.95	85.48	62.26	62.07	80.66	361.09	266.19	280.38	104.06	118.27	115.33
Oxr1	636.24	639.45	545.85	497.14	588.62	858.27	557.39	446.76	477.02	484.89	551.22	566.49
P4hb	1381.39	1672.4	1203.42	1237.67	1300.37	1602.79	1798.24	1742.1	1718.36	1658.36	1749.32	1821.15
Pabpn1	1012.64	1046.85	1040.71	1039.57	1032.09	1081.62	1352.5	1230.92	1222.9	1156.86	1168.27	1277.47
Palb2	63.05	78.06	59.98	71.69	51.05	78.59	114.36	117.84	89.11	91.88	74.05	78.57
Papd7	123.24	127.25	140.96	136.79	160.17	132.36	191.8	154.29	158.24	152.77	147.06	169.82
Papola	1018.37	1011.56	1012.97	984.86	969.02	1118.85	1168.81	1151.23	1096.93	1088.23	1162.1	1171.01
Paqr5	42.99	25.66	23.24	18.87	19.02	24.82	27.91	25.43	16.13	28.78	31.88	34.22
Paqr8	37.26	33.15	25.49	28.3	30.03	28.95	15.31	15.26	9.99	14.39	11.31	20.28
Pard3b	6.69	16.04	7.5	10.38	13.01	4.14	11.71	16.11	18.44	12.18	11.31	21.54
Park7	1306.88	1517.35	1066.21	1232.01	1135.19	1424.93	2593.35	2269.4	2275.28	1725.89	1762.69	1870.57
Parp12	56.36	87.68	74.98	68.86	80.08	88.93	57.63	55.95	43.02	85.24	92.56	89.98
Parp14	725.09	727.13	740.05	721.66	799.84	916.17	424.12	439.98	348.74	665.34	737.37	669.15
Pax7	19.11	20.32	15	12.26	16.02	10.34	3.6	7.63	9.22	6.64	16.45	19.01
Pbx1	43.94	49.19	38.24	36.79	31.03	74.45	23.41	28.82	24.58	55.35	35.99	27.88
Pbxip1	289.46	286.57	310.41	333	305.32	295.74	169.29	150.9	119.06	245.76	214.94	250.93
Pcbp3	46.81	35.29	34.49	33.96	35.04	37.23	43.22	42.39	33.8	42.07	41.14	51.96
Pcdh7	4.78	5.35	4.5	3.77	7.01	6.2	6.3	6.78	3.07	4.43	4.11	7.6
Pcdhga2	24.84	22.46	21.74	29.24	27.03	31.02	26.11	22.89	13.83	32.1	24.68	24.08
Pcdhgb5	22.93	31.01	18	27.36	32.03	14.48	18.91	18.65	16.9	17.71	22.62	16.48
Pcdhgc4	21.97	21.39	20.24	9.43	33.03	16.54	54.93	34.76	36.1	23.25	35.99	41.82
Pcgf5	305.7	415.96	347.15	368.85	386.41	486.01	351.18	335.7	349.51	295.58	258.13	314.3
Pcnx	50.63	66.3	53.99	49.05	51.05	33.09	28.82	16.95	17.67	39.85	42.16	39.29
Pcolce2	101.26	84.48	56.98	68.86	53.06	70.32	32.42	27.98	29.96	47.6	79.19	57.03
Pcp4l1	22.93	18.18	23.24	20.75	31.03	22.75	28.82	27.98	31.49	37.64	29.82	22.81
Pcyox1l	24.84	27.8	26.99	30.19	36.04	35.16	44.12	36.45	39.18	36.53	46.28	32.95
Pde4dip	459.51	485.47	420.63	468.84	392.41	533.57	217.91	180.57	212.01	359.79	396.96	340.91
Pde5a	34.39	29.94	28.49	28.3	32.03	37.23	54.03	44.93	43.02	27.68	28.8	40.55
Pdgfrb	6.69	10.69	6	10.38	12.01	14.48	9.91	16.11	10.75	9.96	16.45	19.01
Pdha1	748.02	697.19	572.84	615.06	580.61	833.45	1114.78	1031.7	1064.66	861.28	817.58	931.49
Pdlim7	278.95	217.07	251.93	299.04	226.24	254.38	141.37	139.03	133.66	271.23	219.05	253.47
Pebp1	1106.26	1347.33	979.23	985.8	991.04	1036.12	2106.2	1849.77	1999.51	1495.62	1496.33	1620.91
Pemt	27.7	19.25	14.25	12.26	15.02	24.82	28.82	33.06	26.89	29.89	37.02	44.36
Pex5l	13.37	20.32	6	14.15	10.01	8.27	14.41	15.26	12.29	13.28	14.4	25.35
Pglyrp2	174.82	190.34	188.95	196.22	168.18	173.72	55.83	53.41	49.93	254.62	192.31	172.36
Phf1	416.52	480.12	500.86	499.03	387.41	498.41	198.1	171.24	160.54	324.36	326	330.77
Phf13	57.32	53.47	41.99	39.62	31.03	64.11	40.52	39	42.25	39.85	47.31	45.62
Phf15	470.97	547.49	455.87	455.64	442.47	566.66	135.07	162.77	129.05	458.32	424.73	437.23
Phf7	327.67	387.09	309.66	410.36	431.45	475.67	277.34	233.13	231.21	416.25	389.77	399.21
Phlpp2	256.03	240.59	256.43	244.33	222.23	268.85	159.38	129.7	152.09	264.58	201.57	206.57
Phospho2	404.1	412.75	334.41	359.42	334.35	496.35	298.96	285.69	277.3	386.36	332.17	404.28
Pid1	64.01	72.71	52.49	71.69	62.07	103.41	29.72	31.37	29.19	63.1	98.73	60.83
Pif1	12.42	16.04	6	16.98	24.03	20.68	82.84	91.56	72.97	28.78	38.05	29.15
Pigf	199.66	170.02	206.94	198.1	176.19	225.42	221.52	185.65	193.58	250.19	221.11	226.85
Pign	165.27	165.74	173.2	188.67	142.15	186.13	101.75	111.9	89.87	129.52	149.12	130.53
Pigr	21.97	17.11	10.5	7.55	21.02	22.75	8.1	14.41	9.99	26.57	18.51	7.6
Pik3ap1	2744.63	2767.37	2836.47	2933.81	2745.89	3246.93	1170.61	1182.6	1076.95	1859.84	1877.87	1759.05
Pion	154.76	188.2	164.95	180.18	191.2	227.49	52.23	49.17	46.86	164.95	194.37	169.82
Pipox	12.42	12.83	13.5	13.21	21.02	22.75	20.71	21.19	13.06	23.25	28.8	27.88
Pkp4	53.5	45.98	38.24	42.45	40.04	74.45	78.34	61.88	73.74	52.03	67.87	55.76
Pla2g16	46.81	55.6	41.24	38.68	45.05	39.29	18.01	19.5	19.2	44.28	35.99	41.82
Plbd1	944.81	1224.36	665.07	931.08	848.89	1329.79	313.36	276.36	224.3	1026.23	1241.28	902.34
Plcg2	3977.95	4434.42	4106.62	4542.22	4063.27	5095.82	2895.01	2724.63	2772.27	3809.35	3624.1	3956.59
Plek	1688.05	2089.43	1580.56	1727.27	1711.8	2022.61	431.32	506.95	429.4	1397.09	1333.84	1343.37
Plekhg2	304.75	346.46	394.39	343.38	310.33	326.76	144.98	150.05	125.98	245.76	187.17	212.91
Plk4	171	205.31	168.7	183.01	163.17	155.11	715.87	595.96	553.07	263.48	243.73	300.36
Plscr1	29.61	21.39	18.74	20.75	32.03	20.68	27.01	21.19	19.97	28.78	24.68	19.01
Plxnd1	138.52	204.24	151.46	187.73	162.17	260.58	58.53	77.99	56.84	131.74	154.26	114.06
Pnlip	13.37	213.86	7.5	29.24	10.01	14.48	13.51	10.17	9.99	48.71	12.34	13.94
Pnmal1	11.46	19.25	10.5	13.21	17.02	12.41	29.72	30.52	24.58	15.5	15.43	20.28
Pnrc2	4108.83	4540.28	3730.22	3953.57	3834.03	4655.32	2904.91	2728.02	2875.2	3831.49	3649.81	3796.91
Pola1	262.71	253.43	254.18	273.57	228.24	293.67	893.27	810.44	804.26	397.43	406.22	390.34
Pole	88.84	145.43	129.71	142.45	151.16	148.9	686.16	561.2	564.59	259.05	267.39	299.09
Pole2	151.9	218.14	165.7	183.01	184.19	155.11	597.91	491.69	508.52	229.16	231.39	294.02
Pomp	792.92	946.34	716.05	789.58	765.81	914.1	1126.49	1021.53	1060.82	1007.41	1019.15	1004.99
Pop1	129.92	156.12	131.96	146.22	141.15	138.56	394.41	352.66	348.74	185.98	220.08	223.05
Pparg	24.84	53.47	23.99	33.96	27.03	43.43	19.81	27.98	12.29	31	35.99	31.68
Ppargc1a	33.44	25.66	40.49	42.45	35.04	39.29	18.01	26.28	13.06	26.57	21.6	26.61
Ppil5	38.21	38.5	29.24	33.02	36.04	24.82	237.72	217.87	235.82	61.99	82.27	78.57
Ppm1h	83.11	72.71	50.24	59.43	52.05	80.66	40.52	32.21	18.44	55.35	66.85	53.23
Ppp1cb	1090.98	990.18	987.48	971.65	951	1216.05	973.41	1091.04	921.02	1160.19	1109.65	1181.15
Ppp1r12b	24.84	36.36	21.74	30.19	25.03	28.95	32.42	36.45	30.73	40.96	38.05	36.75
Ppp1r16b	707.89	799.84	765.54	733.93	741.78	897.56	253.03	236.52	218.92	560.17	512.15	531.01
Ppp1r9a	13.37	14.97	12	10.38	27.03	28.95	25.21	14.41	24.58	13.28	42.16	19.01
Ppp2r4	1378.53	1626.42	1495.84	1674.44	1428.5	1739.28	1973.83	1806.53	1848.18	1925.15	1900.49	2124.04
Ppp3cc	356.33	358.22	335.16	375.45	346.36	442.58	154.88	187.35	157.47	353.15	254.02	282.61
Ppp3r1	1373.75	1631.76	1281.4	1372.57	1427.5	1933.68	944.59	831.63	876.46	1200.04	1272.14	1247.05
Ppp4c	1547.62	1771.84	1479.34	1571.62	1443.52	1764.1	1828.85	1672.59	1679.96	1578.65	1458.28	1696.95
Pqlc2	45.86	64.16	83.98	89.62	68.07	72.38	56.73	48.32	42.25	90.78	79.19	81.11
Prc1	84.07	100.51	68.98	88.67	89.09	80.66	573.6	487.45	503.91	184.88	198.48	224.32
Prdm10	50.63	68.44	80.23	89.62	53.06	74.45	71.14	74.6	56.08	84.14	60.68	74.77
Prdm6	10.51	4.28	1.5	2.83	9.01	6.2	2.7	6.78	2.3	8.86	3.09	3.8
Prdx2	2251.69	2299.01	1678.79	1916.88	1809.9	2361.78	3777.47	3332.46	3334.56	2582.74	2699.56	2870.49
Prex2	14.33	17.11	19.49	14.15	20.02	22.75	18.01	17.8	14.59	27.68	21.6	13.94
Prg2	105.09	176.44	96.72	74.52	146.15	122.02	47.72	109.36	32.26	149.45	176.89	207.84
Prkrir	1066.14	1175.17	940.24	1004.67	911.96	1352.54	1106.68	1069	1130.72	1359.45	1337.95	1283.8
Prlr	24.84	22.46	13.5	23.58	22.02	22.75	20.71	19.5	17.67	18.82	12.34	12.67
Prpf4	77.38	111.21	99.72	96.22	117.12	132.36	81.04	108.51	105.24	114.03	100.78	93.78
Prpf40a	835.9	946.34	797.03	808.45	857.9	974.08	1266.06	1108.84	1143.01	1002.98	927.62	1049.35
Prpsap2	1133.96	1261.78	1163.68	1204.66	1064.12	1311.18	1124.69	1007.96	1001.67	1192.29	1151.81	1214.1
Prss2	24.84	101.58	14.25	23.58	13.01	18.61	31.52	24.58	20.74	29.89	22.62	15.21
Psapl1	54.45	31.01	31.49	28.3	30.03	45.5	54.93	38.15	41.48	52.03	45.25	44.36
Psmc6	1375.66	1602.89	1345.13	1478.23	1364.44	1689.65	2382.64	2096.46	2164.66	1645.07	1563.17	1733.7
Psmd8	1072.82	1173.03	915.5	1002.78	1026.08	1166.41	2316.01	2082.05	2126.25	1483.44	1489.13	1603.17
Psmg2	148.07	174.3	152.96	152.82	163.17	190.27	242.23	219.56	238.13	231.37	223.16	233.19
Pspc1	597.07	629.82	587.09	811.28	573.6	699.02	668.15	567.14	538.48	697.44	735.31	693.23
Ptch1	68.78	68.44	50.99	71.69	73.08	78.59	96.35	74.6	81.42	94.1	83.3	78.57
Pter	16.24	17.11	13.5	7.55	13.01	24.82	33.32	39.84	29.19	31	24.68	24.08
Ptger2	26.75	51.33	17.25	16.04	27.03	14.48	18.01	17.8	19.97	14.39	31.88	31.68
Ptgis	103.17	74.85	62.23	66.98	62.07	84.79	57.63	39	38.41	56.46	106.95	62.1
Ptpn14	54.45	56.67	42.74	51.88	50.05	68.25	24.31	13.56	16.13	37.64	28.8	32.95
Ptpn22	851.19	1022.26	785.03	1005.61	845.89	972.01	305.26	343.33	291.13	786	853.58	972.04
Ptprb	11.46	22.46	22.49	8.49	18.02	39.29	12.61	16.11	8.45	25.46	14.4	16.48
Ptprf	39.17	20.32	26.99	14.15	26.03	22.75	28.82	22.04	15.36	24.36	25.71	26.61
Ptprj	971.56	1125.98	1081.95	1089.57	1017.07	1319.45	462.84	528.14	504.68	960.92	1009.89	937.82
Qpct	10.51	19.25	12.75	6.6	6.01	14.48	7.2	11.02	7.68	13.28	12.34	16.48
Qrfp	28.66	26.73	37.49	23.58	38.04	35.16	24.31	29.67	23.04	38.75	34.97	39.29
Rab30	662.99	761.35	580.34	709.4	614.65	680.41	221.52	245.84	172.07	668.66	585.16	575.37
Rab32	191.06	224.55	140.21	148.11	151.16	260.58	109.86	77.14	81.42	141.7	213.91	134.34
Rab40b	22.93	12.83	10.5	16.98	20.02	22.75	24.31	18.65	10.75	27.68	23.65	21.54
Rab4b	706.94	775.25	697.31	714.11	686.72	870.67	474.55	446.76	458.59	675.3	643.78	684.36
Rab6b	41.08	49.19	44.24	31.13	33.03	43.43	16.21	15.26	16.13	25.46	16.45	26.61
Rad1	319.08	329.35	320.91	311.3	333.35	409.49	417.82	401.83	390.99	355.36	347.6	373.86
Rad51c	50.63	55.6	51.74	55.66	59.06	57.91	109.86	87.32	69.9	57.57	49.36	55.76
Rai14	25.79	34.22	23.24	18.87	27.03	31.02	28.82	33.06	25.35	32.1	27.77	25.35
Ralgps2	2222.07	1904.44	2090.42	2072.54	1921.02	2285.26	976.11	977.44	924.86	1701.53	1631.05	1667.8
Ranbp2	1398.59	1426.46	1285.89	1290.5	1328.4	1782.71	1266.06	1139.36	1245.95	1384.92	1298.87	1453.62
Rap2b	173.87	235.25	185.95	198.1	174.18	184.06	160.28	136.49	151.33	149.45	193.34	171.09
Rapgef1	1330.76	1443.56	1321.13	1469.74	1355.43	1580.04	994.12	1004.57	999.37	1460.2	1373.95	1448.55
Rasal2	42.03	42.77	35.99	34.9	31.03	35.16	57.63	50.02	49.16	57.57	42.16	44.36
Rassf2	1212.3	1109.94	1201.17	1124.47	942.99	1245	591.61	607.83	577.65	950.95	972.87	1075.96
Raver2	12.42	20.32	15.75	9.43	16.02	14.48	22.51	16.11	10.75	8.86	18.51	10.14
Rbm17	1510.36	1608.24	1358.62	1537.66	1367.44	1983.32	2286.29	2013.38	1975.69	1836.59	1871.7	1940.28
Rbm41	182.47	181.78	175.45	222.63	219.23	272.99	178.29	144.96	148.25	204.8	186.14	188.83
Rbm44	23.88	23.52	25.49	24.53	35.04	28.95	52.23	66.97	66.06	25.46	17.48	19.01
Rbms1	555.04	633.03	599.83	590.54	518.55	630.77	437.63	430.65	382.54	551.31	469.98	460.04
Rbmxrt	1954.58	2291.52	1830.24	1973.48	1908.01	2291.47	3672.11	3355.35	3565.01	2503.03	2547.36	2780.51
Rcor3	61.14	53.47	67.48	65.09	47.05	68.25	37.82	40.69	36.87	59.78	34.97	60.83
Recql4	33.44	28.87	29.24	27.36	31.03	31.02	93.65	61.04	69.13	31	39.08	41.82
Rgs3	155.72	152.91	129.71	169.8	144.15	196.47	43.22	44.93	29.96	128.42	123.41	108.99
Rgs7bp	18.15	13.9	9.75	9.43	9.01	14.48	7.2	24.58	10.75	8.86	15.43	13.94
Rin1	21.97	14.97	13.5	17.92	18.02	28.95	16.21	14.41	10.75	22.14	18.51	19.01
Rnase4	45.86	48.12	32.24	38.68	36.04	55.84	41.42	39.84	50.7	40.96	48.34	48.16
Rnf112	13.37	12.83	10.5	11.32	16.02	26.89	9.91	13.56	9.22	9.96	14.4	11.41
Rnf122	245.52	219.21	185.2	169.8	174.18	241.97	74.74	77.14	61.45	152.77	119.29	140.67
Rnf167	1253.38	1115.29	1098.45	952.78	1056.11	1187.1	489.86	496.77	487.01	698.55	716.8	713.5
Rnf187	2440.84	2396.32	1985.45	2094.23	1972.07	2558.25	2557.33	2352.47	2352.86	2396.76	2400.3	2419.33
Rpl18	14026	15799	10869	11033.4	11339.9	14379.6	17750	16802.2	16597.5	19823.9	18348.8	20151.8
Rpl23	757.57	882.18	583.34	662.23	680.72	827.24	910.37	847.74	809.64	1111.48	1058.23	1167.21
Rpl6	46.81	64.16	66.73	72.64	49.05	57.91	68.44	66.12	43.78	76.39	94.61	96.32
Rpp40	12.42	19.25	13.5	16.04	29.03	26.89	15.31	25.43	15.36	23.25	20.57	12.67
Rrm1	650.57	778.46	597.58	712.23	688.72	802.43	2765.34	2384.69	2516.48	1123.65	1008.86	1182.42
Rsad2	100.31	80.2	105.72	83.96	122.13	140.63	63.93	87.32	34.57	56.46	78.16	92.51
Rsl1d1	710.76	972	709.3	827.32	774.82	912.04	1897.29	1613.25	1698.39	1316.28	1281.39	1395.33
Rsph1	43.94	28.87	26.24	23.58	33.03	41.36	544.78	426.41	418.64	120.67	122.38	179.96
Runx1	843.55	872.55	746.79	791.47	813.86	1042.33	518.67	438.28	414.8	598.91	634.53	637.47
S100pbp	405.06	437.35	405.64	465.07	396.42	483.94	342.18	394.2	331.84	418.46	430.9	411.88
S1pr1	1804.6	1667.05	1775.51	1846.13	1738.83	2082.59	736.58	825.7	767.39	1503.37	1449.02	1411.8
Samd3	43.94	53.47	35.99	53.77	73.08	105.47	20.71	21.19	13.83	64.21	60.68	64.63
Samm50	852.15	982.69	842.77	906.56	877.92	1023.71	1234.54	1095.28	1080.03	1048.37	1086	1050.61
Samsn1	777.63	875.76	653.07	784.87	737.78	794.15	176.49	177.18	143.65	542.45	495.69	481.58
Scand1	59.23	57.74	47.24	49.05	42.04	49.63	49.53	42.39	36.1	46.5	39.08	29.15
Scn4a	60.19	62.02	59.98	75.47	85.09	82.72	35.12	24.58	18.44	43.17	50.39	59.56
Scn7a	42.99	27.8	33.74	23.58	23.02	43.43	49.53	44.93	26.12	42.07	35.99	41.82
Sdf2l1	268.44	362.5	176.2	249.99	234.25	272.99	425.92	382.33	386.38	375.29	449.41	381.47
Sdhc	410.79	458.73	318.66	352.81	335.35	417.76	489.86	432.35	420.18	412.93	432.96	408.08
Sel1l3	21.97	14.97	12.75	9.43	15.02	12.41	12.61	9.33	11.52	9.96	11.31	15.21
Sema5a	38.21	34.22	41.24	41.51	40.04	47.57	32.42	23.74	26.89	43.17	38.05	40.55
Sema6d	32.48	36.36	23.24	26.41	20.02	47.57	26.11	22.04	18.44	19.93	32.91	16.48
Serp2	20.06	33.15	15.75	17.92	18.02	35.16	17.11	18.65	19.2	14.39	24.68	11.41
Serpinb1a	502.5	578.49	506.11	669.78	532.56	756.93	178.29	173.79	162.08	389.68	352.74	432.16
Serpinb6a	207.3	261.98	161.21	197.16	201.21	295.74	107.16	84.77	65.29	199.27	245.79	174.89
Serpinb9b	19.11	12.83	12.75	9.43	16.02	31.02	10.81	9.33	7.68	8.86	10.28	11.41
Sesn3	1967.96	2172.83	1842.99	2084.8	2036.14	2707.16	1085.97	1103.76	1099.23	2623.7	2227.52	2347.09
Setd1a	220.68	206.38	233.94	272.63	223.23	318.49	276.44	225.5	245.81	235.8	244.76	264.87
Sf3b3	1348.91	1636.04	1420.11	1530.11	1334.4	1772.37	2153.92	1780.25	2004.12	1893.05	1905.63	2046.73
Sfi1	128.01	180.71	186.7	216.97	194.2	167.52	126.97	112.75	114.46	188.2	193.34	216.71
Sgce	42.03	27.8	13.5	7.55	11.01	24.82	21.61	14.41	9.99	7.75	7.2	10.14
Sh2d3c	664.9	648	610.33	615.06	661.7	810.7	387.2	357.75	347.21	645.41	604.7	633.66
Sh2d5	22.93	31.01	30.74	19.81	26.03	28.95	49.53	42.39	49.93	50.92	37.02	25.35
Sh3bp2	696.43	776.32	724.3	634.87	652.69	701.09	293.55	287.38	263.48	648.73	639.67	596.91
Sh3bp4	33.44	28.87	21.74	29.24	20.02	22.75	24.31	13.56	13.06	25.46	21.6	12.67
Sh3kbp1	474.79	453.39	473.12	481.11	505.53	628.71	216.11	182.26	194.34	394.11	378.45	397.94
Sidt1	218.77	221.35	187.45	189.61	181.19	219.22	90.05	107.66	66.83	249.09	203.62	198.97
Siglech	407.92	54.53	138.71	196.22	96.1	159.24	29.72	22.89	28.42	91.88	115.18	97.58
Sipa1	320.99	297.27	353.15	380.17	295.31	390.87	132.37	163.61	125.98	329.9	329.09	272.48
Ska1	9.55	13.9	12.75	10.38	8.01	8.27	33.32	23.74	15.36	15.5	26.74	19.01
Ski	174.82	163.6	177.7	161.31	153.16	204.74	166.59	133.94	135.2	182.66	192.31	190.1
Sla2	67.83	33.15	39.74	38.68	46.05	35.16	12.61	20.35	11.52	35.43	43.19	44.36
Slamf1	236.92	299.41	334.41	287.72	231.24	320.56	81.94	80.54	72.21	213.66	197.45	195.17
Slc12a2	153.81	179.64	145.46	171.69	170.18	219.22	126.97	86.47	109.85	151.67	195.4	131.8
Slc16a9	55.41	67.37	47.99	50	57.06	68.25	25.21	20.35	24.58	37.64	91.53	44.36
Slc1a2	58.27	53.47	32.99	44.34	50.05	55.84	41.42	40.69	33.03	67.53	54.51	59.56
Slc22a12	16.24	5.35	10.5	5.66	11.01	8.27	12.61	17.8	8.45	13.28	11.31	8.87
Slc25a13	41.08	43.84	26.99	30.19	41.04	33.09	93.65	88.16	87.57	77.49	84.33	60.83
Slc25a24	73.56	103.72	80.98	81.13	70.07	86.86	65.73	42.39	57.61	49.82	53.48	45.62
Slc25a26	72.6	66.3	72.73	86.79	55.06	101.34	73.84	75.45	62.99	76.39	75.07	79.84
Slc25a5	4334.29	5612.79	4039.88	4446	4295.52	5130.98	8940.76	8049.28	8485.81	6936.76	6678.46	7181.94
Slc2a1	211.13	199.96	196.45	207.54	197.21	219.22	99.95	103.42	99.09	185.98	151.18	155.88
Slc39a1	229.28	304.75	199.44	242.44	293.31	258.51	134.17	146.66	137.5	254.62	234.48	249.66
Slc39a8	59.23	60.95	65.23	59.43	82.09	99.27	114.36	103.42	85.27	68.64	93.58	62.1
Slc46a3	98.4	119.76	87.73	92.45	93.1	93.06	38.72	36.45	38.41	101.85	97.7	86.18
Slc4a3	7.64	6.42	6.75	8.49	7.01	4.14	9	8.48	7.68	14.39	8.23	10.14
Slc6a6	422.25	473.7	524.11	529.22	444.47	587.34	455.64	459.47	407.89	526.95	573.85	522.14
Slc7a2	42.03	39.56	32.24	22.64	43.05	37.23	23.41	11.02	20.74	24.36	45.25	31.68
Slc9a7	1095.75	1088.55	1190.67	1106.55	1129.19	1302.91	451.13	456.93	463.97	968.67	891.63	970.77
Slco5a1	75.47	88.75	103.47	96.22	96.1	165.45	64.83	56.8	58.38	37.64	61.7	50.69
Smarca4	1292.55	1305.62	1333.13	1378.23	1352.42	1524.2	4605	3739.38	4099.64	1736.96	1821.3	2155.72
Smtnl2	15.29	18.18	12.75	9.43	28.03	22.75	47.72	52.56	55.31	32.1	23.65	17.74
Snx8	753.75	759.21	733.3	659.4	598.63	632.84	355.69	311.97	334.15	635.45	588.25	619.72
Sorbs3	19.11	20.32	18.74	18.87	21.02	31.02	14.41	8.48	12.29	23.25	12.34	15.21
Spaca1	22.93	19.25	9	15.09	31.03	14.48	9	12.72	13.06	17.71	14.4	5.07
Spag9	594.21	610.57	705.56	727.32	637.67	777.61	350.28	310.27	344.13	576.77	597.5	566.49
Spata6	230.23	211.72	206.19	224.52	240.25	262.65	108.96	107.66	107.54	235.8	189.23	234.46
Spint1	13.37	13.9	18.74	20.75	27.03	16.54	10.81	12.72	8.45	16.61	12.34	11.41
Spna1	32.48	13.9	18	24.53	19.02	12.41	41.42	21.19	17.67	9.96	19.54	24.08
Srsf12	187.24	223.49	210.69	197.16	174.18	213.02	250.33	246.69	228.91	256.83	229.33	233.19
Srsf2	1744.41	2185.66	1986.95	1904.62	1725.82	1865.44	3705.43	3052.71	3571.92	2410.04	2437.32	2553.66
Ssb	1201.79	1250.02	1137.44	1168.81	1208.27	1431.13	1861.27	1760.75	1782.89	1523.3	1522.04	1582.89
Sspo	8.6	14.97	5.25	7.55	9.01	4.14	13.51	11.87	3.07	8.86	12.34	5.07
Ssx2ip	44.9	42.77	42.74	28.3	36.04	43.43	139.57	92.4	110.61	57.57	70.96	59.56
St13	1106.26	1348.4	1105.94	1190.51	999.05	1261.55	1707.29	1502.19	1699.16	1348.38	1307.1	1465.03
St14	45.86	50.26	36.74	50.94	51.05	55.84	18.01	27.13	16.9	61.99	33.94	49.43
St8sia6	235.01	317.58	186.7	225.46	237.25	241.97	34.22	61.04	39.94	107.38	101.81	152.08
Stac3	26.75	31.01	35.24	39.62	27.03	41.36	43.22	34.76	22.28	35.43	44.22	36.75
Syce2	112.73	158.26	101.22	127.35	103.11	115.81	369.19	282.3	296.51	164.95	168.66	191.37
Tbc1d14	630.51	673.66	544.35	539.6	554.58	636.98	237.72	256.86	261.94	499.28	414.45	447.37
Tbc1d16	14.33	14.97	7.5	11.32	14.01	16.54	18.01	16.11	6.91	17.71	23.65	8.87
Tbc1d24	38.21	44.91	35.99	38.68	39.04	35.16	60.33	52.56	39.94	45.39	57.59	72.24
Tbc1d9	171	208.51	147.71	199.99	152.16	262.65	57.63	51.71	34.57	151.67	201.57	157.15
Tcf7l2	45.86	33.15	42.74	42.45	29.03	72.38	41.42	27.13	25.35	52.03	48.34	34.22
Tes	516.83	602.02	498.61	491.48	519.55	548.05	292.65	267.04	295.74	463.85	403.13	419.49
Tex101	17.2	23.52	12.75	14.15	18.02	12.41	24.31	15.26	9.22	24.36	22.62	12.67
Thbs1	27.7	35.29	16.5	21.7	19.02	41.36	64.83	23.74	26.89	26.57	38.05	27.88
Thbs4	17.2	13.9	8.25	8.49	15.02	14.48	10.81	8.48	10.75	6.64	6.17	11.41
Thnsl1	14.33	12.83	8.25	13.21	10.01	14.48	16.21	10.17	11.52	21.03	16.45	21.54
Thrb	21.97	14.97	24.74	10.38	25.03	22.75	13.51	16.95	18.44	19.93	30.85	22.81
Tlcd2	23.88	34.22	23.99	31.13	29.03	24.82	22.51	20.35	19.97	35.43	29.82	31.68
Tll2	15.29	18.18	23.99	13.21	14.01	16.54	24.31	33.91	18.44	22.14	25.71	22.81
Tmc7	16.24	27.8	25.49	27.36	34.04	16.54	39.62	37.3	33.8	27.68	26.74	48.16
Tmie	21.02	23.52	10.5	16.04	16.02	16.54	15.31	13.56	16.9	31	21.6	22.81
Tnfaip3	392.64	392.44	391.39	406.58	367.39	494.28	138.67	133.09	119.06	231.37	215.96	242.06
Tnfrsf25	22.93	23.52	21.74	16.04	24.03	22.75	12.61	18.65	11.52	8.86	24.68	20.28
Tnfsf4	21.02	11.76	14.25	13.21	16.02	12.41	9	8.48	13.06	15.5	7.2	19.01
Tnik	93.62	65.23	79.48	85.84	77.08	88.93	49.53	43.23	34.57	68.64	61.7	72.24
Tnn	7.64	10.69	6.75	10.38	14.01	12.41	12.61	18.65	21.51	13.28	12.34	6.34
Tnnt2	16.24	23.52	12.75	15.09	10.01	26.89	25.21	20.35	22.28	21.03	17.48	12.67
Tns3	188.2	240.59	172.45	212.25	166.17	289.54	75.64	95.79	68.37	163.84	254.02	166.02
Trim9	12.42	11.76	9	6.6	15.02	12.41	12.61	19.5	12.29	14.39	16.45	10.14
Trmt2b	478.62	497.23	458.87	415.07	443.47	502.55	420.52	376.4	377.93	485.99	431.93	428.36
Trpm8	12.42	11.76	9	3.77	14.01	16.54	9.91	11.87	10.75	11.07	11.31	7.6
Tsc22d1	492.95	423.45	419.13	363.19	434.46	510.82	227.82	207.7	209.71	420.68	370.23	368.79
Tshr	17.2	13.9	11.25	15.09	9.01	12.41	9.91	16.11	9.99	4.43	20.57	3.8
Tspan15	38.21	70.57	53.24	78.3	61.06	91	42.32	28.82	26.89	55.35	75.07	55.76
Tubb2c	948.63	1039.37	900.5	892.41	781.82	1017.51	1985.53	1750.58	1799.79	1052.8	1237.17	1239.45
Txnl4a	270.36	304.75	295.42	308.47	282.3	335.03	429.52	367.92	407.12	378.61	332.17	372.59
Uap1	286.6	307.96	285.67	265.08	234.25	320.56	220.61	187.35	195.88	281.19	250.93	259.8
Ube2e2	38.21	49.19	24.74	17.92	31.03	33.09	37.82	40.69	29.19	39.85	43.19	41.82
Ubtf	959.14	931.37	988.23	992.4	949	1031.99	1159.8	1017.29	1083.1	1043.95	1018.12	1124.12
Ugt1a2	11.46	13.9	5.25	11.32	9.01	18.61	13.51	12.72	17.67	15.5	14.4	13.94
Usp35	24.84	22.46	15	28.3	21.02	33.09	15.31	16.11	6.91	11.07	18.51	17.74
Vasp	2288.95	2539.6	2251.63	2495.16	2181.29	2634.77	1054.45	1163.95	1103.84	2452.11	2346.82	2366.1
Vipar	376.4	387.09	334.41	355.64	338.36	452.92	373.69	345.88	357.96	390.79	365.08	418.22
Vmn1r90	7.64	7.49	5.25	9.43	11.01	16.54	5.4	6.78	9.22	12.18	13.37	7.6
Wdfy3	58.27	71.64	65.23	67.92	58.06	82.72	32.42	33.91	33.8	57.57	104.9	65.9
Wdr44	598.03	595.6	479.12	520.73	451.47	676.27	269.24	264.49	252.72	414.04	363.03	396.67
Xk	51.59	37.43	50.24	33.96	40.04	43.43	67.54	55.1	52.23	45.39	58.62	36.75
Zbtb10	22.93	27.8	23.99	31.13	36.04	24.82	29.72	17.8	14.59	23.25	29.82	29.15
Zc3h12c	173.87	271.6	213.69	245.27	236.25	196.47	56.73	60.19	47.63	230.27	192.31	186.3
Zcchc3	34.39	13.9	18	16.04	26.03	12.41	31.52	27.13	27.65	17.71	23.65	21.54
Zfp2	41.08	43.84	29.24	47.17	25.03	51.7	62.13	25.43	49.16	52.03	51.42	54.5
Crocc	27.7	21.39	35.24	33.96	27.03	22.75	58.53	36.45	34.57	29.89	25.71	26.61
Sdha	850.23	1008.36	820.27	859.39	845.89	1038.19	963.5	867.24	888.76	968.67	969.79	968.24
Tbp	376.4	376.4	376.4	376.4	376.4	376.4	376.4	376.4	376.4	376.4	376.4	376.4
Tubb1	18.15	27.8	9.75	13.21	11.01	22.75	12.61	20.35	10.75	17.71	11.31	22.81
Tubb4	22.93	17.11	10.5	17.92	29.03	24.82	23.41	18.65	17.67	18.82	28.8	21.54

## Sheet: Suppl. Table 7
Gene Name	C.WT1	C.WT2	C.WT3	C.WT4	P.WT1	P.WT2	P.WT3	PKO1	P.KO2	P.KO3	P.KO4	C.KO1	C.KO2	C.KO3	T.KO1	T.KO2	T.KO3	T.WT1	T.WT2
Akap1	31.12	39.26	37.66	29.49	332.42	385.46	287.39	187.14	128.73	170.23	106.16	23.53	24.12	31.7	288.05	328.7	501.52	583.83	583.34
Alpl	117.09	50.26	47.93	97.46	689.08	560.76	334.87	339.06	93.12	141.54	155.26	90	49.09	42.27	777.74	10.62	45.01	1188.5	1756.46
Anln	92.63	92.66	80.46	93.96	994.16	1122.49	1019.6	537.95	520.4	263.95	230.9	102.94	126.61	90.87	1016.03	683.3	902.01	848.93	1020.45
Aspm	150.43	78.52	90.73	117.45	1145.15	1044.04	722.22	735.37	358.8	279.25	229.57	120.59	123.17	69.74	1435.01	1150.12	785.35	839.99	829.21
Ass1	280.12	139.77	126.68	151.44	4060.54	3543.75	2119.17	1631.46	482.05	895.12	1017.81	204.71	146.42	122.58	2375.1	2148.84	6591.46	9773.11	9903.98
Aurka	86.7	26.7	32.52	55.48	745.62	305.08	134.95	340.53	63	99.46	177.82	70	40.48	27.47	890.34	1049.85	1398.02	825.1	964.2
Aurkb	280.12	141.34	143.79	209.92	2239.35	1688.1	1192.03	1217.54	465.62	539.37	522.84	242.95	250.64	175.41	2732.55	2762.41	3936.87	2928.06	3406.85
Bag2	40.02	34.55	39.37	47.98	495.22	436.79	174.93	223.84	82.17	135.8	110.14	34.71	45.65	19.02	3000.96	1200.59	1251.05	2141.69	1574.87
Bcat1	50.39	32.98	37.66	27.99	1951.67	1536.04	979.61	501.25	290.33	258.21	161.89	44.12	34.45	19.02	1906.37	1794.24	1635	4065.93	3358.64
Birc5	33.35	51.83	49.64	31.49	241.08	489.09	384.85	168.8	128.73	105.2	96.87	31.18	48.23	42.27	223.89	206.52	128.6	169.79	401.75
Bub1b	171.92	323.52	302.99	99.96	1204.18	2383.48	4330.8	711.88	2243.18	623.53	456.49	152.36	242.02	386.75	1218.98	931.65	1103.17	1688.92	1316.14
C79407	85.96	40.83	32.52	95.96	843.8	716.69	484.81	449.15	153.38	179.79	180.47	68.24	74.07	38.04	1340.74	875.87	1046.22	1257.01	1309.71
Casc5	282.34	191.6	147.22	276.89	1453.34	1567.04	1137.05	921.78	367.02	420.78	349	297.66	254.08	105.67	1266.11	1213.87	1146.34	1799.13	1515.41
Ccna2	338.66	147.63	128.39	324.87	4237.62	2942.31	1351.97	2366.1	725.81	839.66	966.05	325.89	311.79	90.87	6123.68	5757.24	5616.88	5939.53	6712.46
Ccne1	217.13	153.91	178.03	183.43	1169.39	1194.16	529.79	704.55	271.15	438	394.12	171.18	193.79	92.99	614.07	844	1314.43	1277.86	1518.62
Ccne2	78.55	45.54	61.63	69.47	887.29	1009.18	979.61	435.94	260.2	181.7	252.13	61.77	86.13	48.61	1495.24	1025.28	706.36	1158.71	1525.05
Ccnf	163.77	87.95	80.46	148.44	1326.59	956.88	504.8	742.71	224.59	187.44	277.34	136.48	133.5	63.4	1149.58	854.62	1184.92	1003.82	1149.01
Cdca2	144.5	89.52	82.17	133.45	789.74	741.87	602.26	542.35	279.37	225.69	244.17	115.89	119.72	65.51	2067.41	1069.77	1262.99	845.95	1510.59
Cdca7	596.55	565.37	403.99	408.84	3362.76	4163.59	3903.46	1766.5	1668	1512.91	1105.39	491.19	534.86	424.79	3444.82	2551.25	2672.04	4462.09	5261.34
Cdca7l	106.71	122.5	66.76	72.47	430.6	617.9	632.25	352.27	345.1	307.94	240.19	77.65	91.3	73.97	1292.3	1068.44	1820.55	1298.71	1756.46
Cenpp	60.77	54.97	53.07	50.48	392.69	496.84	324.87	270.81	249.24	193.18	134.03	56.47	70.63	44.38	320.78	424.32	357.31	527.23	451.57
Chaf1b	133.39	102.08	116.4	83.47	519.45	529.77	367.36	292.09	257.46	246.73	221.61	124.12	125.75	80.31	615.38	679.98	596.13	1262.97	936.88
Chek1	77.81	31.41	25.68	51.48	478.44	490.06	369.85	250.99	84.91	120.5	103.51	66.47	66.32	40.15	358.75	296.16	283.83	554.04	462.82
Ckap2	85.22	80.09	46.22	89.46	684.11	762.21	717.22	469.7	243.76	206.57	195.07	86.47	99.91	105.67	784.28	698.57	791.78	646.38	597.81
Cks1b	357.93	146.05	102.71	255.9	4092.23	2557.81	879.65	2013.09	320.45	744.02	847.95	304.72	261.83	97.21	3837.61	5076.6	4833.37	6189.74	5611.66
Crocc	104.49	177.46	200.28	66.97	76.43	187.89	287.39	98.34	221.85	128.15	69	87.06	124.89	179.64	425.53	240.38	78.99	211.49	204.09
Dctd	65.95	50.26	32.52	39.48	249.78	335.1	162.44	209.9	76.69	221.87	108.81	37.06	42.2	33.81	375.77	259.64	452.84	396.17	449.96
Dtl	137.84	64.39	80.46	82.47	923.33	794.17	524.79	529.14	282.11	250.56	199.05	120.59	98.19	65.51	1800.31	1735.14	1215.23	1507.22	1566.83
Ect2	245.29	246.57	169.47	191.92	1309.81	1628.05	2084.18	947.47	1079.14	388.27	382.18	235.3	293.7	283.19	3033.69	1908.45	1780.13	1456.58	1610.22
Espl1	62.25	56.54	63.34	39.48	457.94	717.66	819.68	287.69	301.28	175.96	102.18	55.88	56.85	44.38	566.93	484.09	626.45	842.97	527.1
Fignl1	188.97	67.53	73.61	167.93	1105.39	912.33	427.33	677.39	115.03	302.2	346.35	205.89	152.45	84.53	1084.12	1275.62	1211.56	1751.48	1547.55
Foxm1	206.75	81.67	78.74	175.93	1245.81	1090.53	464.82	793.35	210.9	350.02	276.02	197.07	152.45	46.49	1527.97	1176.68	1003.05	899.57	1210.08
Gcsh	230.47	180.61	198.57	159.94	778.55	758.34	707.22	519.6	443.71	621.61	425.97	188.24	167.95	202.88	1263.49	1298.2	1398.02	1602.54	1271.14
Gen1	145.99	210.44	148.93	147.44	468.5	722.5	902.14	402.91	457.4	269.68	188.43	150.01	195.51	185.98	595.74	568.42	612.67	527.23	674.94
Gpam	567.64	425.6	344.08	433.33	1709.96	1926.35	1174.54	1201.4	621.74	862.61	627.67	455.9	642.53	274.74	2818.96	439.6	489.58	1191.48	1004.38
Gsto1	296.42	306.24	222.54	207.92	1420.41	1466.31	692.23	1064.89	671.04	1451.71	1244.72	202.36	226.52	154.28	1704.73	1832.75	3144.17	4158.26	3520.95
H2afx	1614.01	2101.31	1374.6	1061.08	8255.29	10964.4	9238.86	5047.78	6803.48	3521.2	2522.62	1385.93	1799.25	1103.18	6338.41	14805.5	8433.13	9049.29	11403.3
Hmmr	143.02	72.24	66.76	131.45	1339.64	1274.55	837.17	910.04	503.96	376.79	354.31	117.06	164.51	73.97	1170.53	1302.19	1390.67	1441.69	1120.08
Impa2	172.66	62.82	63.34	131.95	817.7	527.83	159.94	479.97	115.03	290.72	270.71	124.12	116.27	52.83	1267.42	426.98	984.68	1259.99	1410.95
Kif11	187.49	111.5	89.01	158.94	2023.75	2186.88	1496.91	1265.98	624.47	571.88	484.35	177.07	193.79	112.01	2392.12	2632.92	2259.61	2049.35	2381.58
Kif23	142.28	111.5	97.57	123.45	725.74	786.42	724.71	492.45	328.67	269.68	242.84	139.42	108.52	86.65	1437.63	1334.06	1433.84	997.86	1340.24
Lmnb1	1449.49	997.26	992.86	1046.09	7881.23	6949.97	4153.36	4059.95	2092.54	2256.93	1914.86	1290.05	1401.33	672.05	6152.49	4141.63	7423.65	7348.45	7083.68
Mastl	59.28	37.69	44.51	47.98	379.03	411.61	454.82	250.26	139.69	122.41	98.2	55.88	66.32	78.19	542.06	285.54	235.15	315.74	379.25
Myb	1024.87	2440.53	1836.79	761.7	3038.41	7048.75	12045.3	1773.84	5557.27	1866.75	1311.07	764.73	2135.15	4150.65	4231.72	594.98	462.03	3062.1	2654.77
Mybl2	71.14	75.38	56.49	61.48	382.13	436.79	387.35	201.09	147.9	103.28	87.58	72.36	68.9	35.93	240.91	394.44	202.08	562.97	292.48
Myc	2215	2187.68	1795.71	1646.85	16792.7	26114.7	32892.1	11797.5	14913.4	12040.2	8170.32	1678.3	2087.78	2273.98	17770.1	9853.05	20022.4	32429.1	29239.5
Nav2	29.64	42.4	37.66	33.99	1030.2	1287.14	707.22	548.96	265.68	514.5	315.83	28.24	30.15	46.49	366.61	540.53	116.65	1048.5	331.04
Ncapd2	819.6	1133.89	1174.31	582.27	3478.33	5814.88	7552.03	2310.32	3776.97	2006.37	1260.65	653.55	1020.64	1088.38	4363.96	4269.79	4048.01	5013.15	4687.64
Ncapg2	142.28	150.77	119.83	92.46	705.86	751.56	622.26	430.07	361.54	277.33	216.3	93.53	111.97	95.1	690.01	622.21	695.34	866.8	692.62
Nek2	137.09	97.37	135.23	90.46	1073.7	1425.63	1254.51	644.37	775.11	372.97	260.09	95.89	145.56	101.44	2059.56	2020.01	1398.94	1155.74	1772.53
Nuf2	114.12	83.24	94.15	81.47	776.07	1081.82	927.14	532.81	566.96	288.81	232.22	94.12	119.72	57.06	807.85	772.28	573.17	518.29	551.2
Otub2	121.53	94.23	65.05	104.46	795.95	705.07	334.87	438.14	147.9	187.44	197.72	122.95	164.51	65.51	466.12	547.17	45.01	360.42	242.66
Pdlim1	887.78	601.49	362.91	657.74	2668.71	2429.97	759.7	2017.5	514.92	1625.76	1604.34	649.44	807.9	213.45	1345.98	18.59	1460.48	2659.98	2355.87
Ppp1r14b	2978.28	5372.62	3581.14	1909.75	9438.97	15267.5	21431.6	6991.88	16225.4	8629.9	5610.54	2262.43	3355.61	6204.84	12333.8	9527.67	14636	14869.7	11536.7
Prc1	203.79	73.81	56.49	178.43	1460.8	1164.14	329.87	909.3	125.99	300.29	372.89	177.07	168.81	27.47	1740.08	1537.92	1747.07	1694.88	2013.58
Prkar2b	105.23	81.67	90.73	86.97	516.34	592.72	402.34	380.16	205.42	265.86	402.08	86.47	125.75	78.19	481.83	278.9	1147.26	866.8	940.1
Ptprs	194.9	263.84	222.54	144.44	625.08	1168.98	1756.81	515.93	794.29	470.51	318.48	164.12	233.41	418.45	5763.62	2009.39	1515.59	2085.09	2542.28
Rad51ap1	97.82	40.83	42.8	69.47	628.81	469.72	227.41	360.35	87.65	133.89	159.24	72.36	83.55	25.36	318.16	479.44	622.77	601.7	138.2
Rfc4	199.34	321.95	202	167.93	845.04	1057.6	1097.07	580.52	849.07	533.63	345.02	178.24	213.6	200.77	967.59	1278.28	1435.68	1837.86	1177.94
Rplp0	60381.5	51648.5	36658.8	42433.3	93449.6	100188	83252.2	103060	66136.7	95173.7	81293.2	48040.6	48610.7	32687.4	166176	106950	157867	123848	151100
Rrm2	444.63	323.52	321.82	350.36	3656.66	4080.3	3293.7	2137.86	1615.96	1243.23	944.82	387.07	471.13	283.19	4388.84	3699.37	4832.45	7991.85	6029.49
Rrp1b	163.77	70.67	61.63	113.96	461.66	499.75	202.42	354.47	71.21	237.17	204.36	127.65	116.27	57.06	989.84	875.21	1733.29	1623.39	2093.93
Shmt1	234.17	252.85	196.86	156.44	1209.15	1749.11	1739.32	748.58	936.71	608.22	396.77	178.24	210.16	234.58	1520.12	1010.67	972.74	2314.45	1767.71
Shmt2	1110.09	822.93	700.14	811.68	3823.8	3456.58	2176.64	2459.31	1147.61	1612.37	1438.46	897.68	950.01	716.43	5053.97	5672.24	8337.6	11819.5	7487.04
Slc16a1	273.45	191.6	154.06	190.92	2561.84	2358.3	739.71	1283.59	1153.09	596.75	567.95	224.13	242.02	65.51	4710.93	1835.41	2765.73	4092.73	4080.19
Slc35f2	100.04	78.52	83.88	71.47	403.88	597.57	644.75	303.84	243.76	296.46	203.03	64.12	88.71	103.55	229.13	215.81	211.26	527.23	220.16
Slc7a5	618.78	441.31	441.65	424.33	2072.83	2087.12	1304.49	1496.43	714.86	1224.1	870.51	511.78	432.37	325.46	2881.81	2453.63	7258.32	5316.98	6543.73
Smyd2	197.86	205.73	166.05	171.43	1142.05	1675.51	2346.58	1028.2	1377.68	1101.69	717.91	165.3	204.13	264.17	3762.98	11.95	3188.26	2469.34	1984.65
Srm	799.59	483.71	380.03	513.8	3332.93	3032.38	1799.29	2181.89	788.81	1514.82	1252.69	601.79	597.74	314.89	2613.4	1662.76	4287.75	4834.43	4864.41
Stmn1	1655.51	1583.05	1328.38	1427.44	14667	16728.9	11253.1	7265.63	5045.09	3987.89	3290.95	1342.99	1689.86	951.01	14000.5	12671.9	10731.3	21813	19129.8
Suv39h2	51.13	40.83	46.22	40.48	270.91	205.32	124.95	158.52	73.95	110.93	83.6	42.94	40.48	40.15	411.13	375.18	339.86	402.12	414.61
Tbp	684.73	684.73	684.73	684.73	684.73	684.73	684.73	684.73	684.73	684.73	684.73	684.73	684.73	684.73	834.04	834.04	834.04	834.04	834.04
Tcfap4	170.44	116.22	65.05	110.46	524.42	492	304.88	399.24	178.03	294.55	204.36	128.24	105.94	76.08	620.62	462.84	700.85	857.87	800.29
Tfrc	1141.22	1096.2	619.68	992.11	3372.7	4216.85	2853.88	2441.69	1550.23	1340.77	1272.59	1027.1	1235.1	568.5	11494.5	8661.76	4435.64	6273.14	7130.28
Tmem97	229.73	237.14	203.71	163.44	1023.99	1128.3	884.65	738.31	703.9	457.12	431.27	198.83	188.62	137.37	1366.93	1148.79	2829.11	2636.15	2029.65
Tsen15	446.85	263.84	267.04	413.84	728.85	780.61	587.27	644.37	257.46	545.11	516.2	421.78	434.95	253.6	1695.57	1727.17	877.21	979.99	1239
Ubb	49155.3	33327.2	23784.1	37901.1	49073.2	44317.7	31327.7	55521.9	26323.8	53902.4	53568.2	44180.4	44323.2	23175.2	47716.8	65919.4	75810.9	61733.6	58728
Ube2c	442.41	163.33	136.95	347.36	5495.86	3869.16	1909.25	3170.46	835.37	1046.22	1236.76	394.72	352.27	141.6	5673.28	6496.32	8850.15	6797.39	8088.06
Uck2	257.14	163.33	148.93	173.93	2331.31	1971.87	1381.96	1280.66	709.38	962.07	740.46	200.01	182.59	175.41	4678.2	3684.1	4591.79	4911.88	4379.09
Zwilch	86.7	62.82	68.47	83.47	453.59	482.31	277.39	295.76	120.51	187.44	141.99	101.18	86.99	44.38	949.26	757.01	723.81	697.02	896.71

## Sheet: Suppl. Table 8
Gene Name	KO1-0h	KO2-0h	WT1-0h	WT2-0h	KO1-8h	KO2-8h	WT1-8h	WT2-8h	KO1-12h	KO2-12h	WT1-12h	WT2-12h
AI847670	198.7	227.91	206.59	248.48	686.99	836.73	623.75	818.71	854.7	673.16	691.39	809.08
Adi1	598.78	592.79	690.36	674.59	2368.78	2541.08	2161.15	2672.99	1593.29	1480.75	1931.65	1859.14
Ankrd6	132.91	124.31	84.36	123.27	731.72	887.27	601.77	774.43	714.14	639.06	638.21	697.31
Arntl	408.14	385.6	360.68	451.34	95.86	78.62	85.5	61.45	139.69	115.93	114.88	93.32
Bzw2	1741.31	1890.02	1492.63	1885.93	4639.58	5106.03	4118.72	5011.64	4867.16	4419.84	4286.64	4595.04
Capg	4408.98	4339.44	4368.58	4515.36	2332.57	2438.59	2488.49	2206.71	2371.16	2174.36	2456.04	2019.11
Car12	18.8	11.51	8.61	6.79	8.52	8.42	11.4	15.36	18.33	15.59	13.83	14.36
Cd97	2521.34	2550.72	1999.65	2728.43	816.93	797.42	522.78	758.16	1007.48	956.64	827.55	923.93
Cdca7l	135.6	166.9	197.12	204.8	786.04	885.87	753.23	774.43	589.3	622.5	739.26	690.13
Clec2d	350.41	363.73	393.39	418.34	186.39	183.91	261.39	140.97	200.8	189.96	227.63	165.1
Crocc	81.9	88.63	104.16	107.74	121.42	117.93	129.47	79.52	75.08	64.3	94.67	70.76
Ctso	205.41	197.98	269.43	176.65	79.88	106.7	171	86.75	90.8	84.75	112.75	77.93
Ddx58	694.11	715.95	610.31	633.82	187.46	183.91	394.93	152.72	247.07	226.98	261.67	151.77
Dgat2	194.67	217.55	234.14	182.48	917.05	970.1	804.53	870.21	859.07	753.04	815.84	840.87
Dusp6	2430.04	2020.09	1365.23	2361.53	436.69	372.04	183.22	271.09	1492.89	1123.23	576.52	991.61
Dyrk3	190.64	191.07	92.11	213.54	642.26	637.38	311.88	609.06	817.16	643.93	472.28	838.82
Efna3	52.36	49.49	60.26	46.59	553.85	666.86	457.64	609.06	467.95	470.53	526.52	511.7
Elovl4	64.44	63.31	57.67	83.47	256.69	235.86	174.26	321.7	237.47	191.91	190.4	239.96
Fam136a	1596.31	1548.16	1360.93	1679.18	3799.22	4387.22	3378.52	4050.16	3507.85	3516.78	3633.54	3681.37
Fam163b	6.71	10.36	4.3	4.85	11.72	8.42	6.51	10.84	6.98	4.87	2.13	7.18
Glul	586.7	581.28	742.01	640.61	1860.73	2125.52	1771.91	2044.96	1749.56	1675.59	1969.94	1768.9
Hapln4	99.35	139.28	99.85	71.83	925.57	1072.59	619.68	811.48	913.19	954.69	741.39	685
Hpdl	59.07	55.25	43.9	57.27	148.05	165.66	96.09	179.83	166.75	166.58	132.96	197.91
Hsd17b11	554.48	610.05	691.23	601.79	304.62	362.21	377.02	249.41	227.86	238.67	269.11	162.02
Ica1	377.26	322.29	204.87	363.99	1301.55	1429.18	1013.8	1502.77	1285.11	1110.56	1008.37	1189.52
Ifi30	2611.29	2485.11	2206.24	2555.66	7113.81	8451.55	7509.45	8249.41	6842.84	6629.28	7982.94	7549.37
Ifrd2	1045.86	1073.93	1069.98	1276.37	2737.31	3234.61	2874.47	3062.47	2927.28	2820.24	3271.89	3137.88
Lasp1	10758	9923.17	7098.19	9865.45	2690.45	2984.72	2528.39	2299.79	4311.04	3423.26	2641.12	2716.42
Mars2	507.49	505.31	343.46	504.73	1234.45	1444.63	937.26	1303.97	1622.97	1350.21	1162.61	1443.83
Meg3	5850.9	7276.91	5243.16	5373.39	2039.67	1749.27	1907.08	530.44	2707.28	2453.95	2146.51	1335.14
Mobkl2a	3761.87	3560.18	2503.22	3183.66	861.67	888.68	752.41	630.75	1362.81	1144.66	864.77	944.44
Myc	4147.18	3936.58	2605.65	3668	430.3	355.19	277.68	276.52	1400.35	956.64	540.35	750.63
Mycn	17.45	18.42	19.8	14.56	8.52	14.04	8.96	9.04	13.1	13.64	11.7	16.41
Nolc1	601.47	557.11	534.56	682.35	1589.13	1674.87	1392.45	2040.44	1541.78	1478.8	1629.56	1801.72
Nr1d1	1396.27	1403.12	950.33	1266.67	1158.83	1194.73	787.43	1005.76	1670.11	1351.18	1146.65	1412.05
Olfml2b	2110.51	1852.03	1747.43	2651.75	522.96	562.97	695.41	637.98	940.26	787.14	793.51	825.49
Pdxp	351.75	393.66	342.6	495.99	1249.36	1326.7	848.5	1356.38	1387.25	1168.04	1062.62	1326.93
Polr1b	790.77	781.56	696.39	910.45	2234.58	2529.85	1742.6	2400.09	2342.35	2143.19	1953.99	2142.17
Polr3g	498.09	497.25	425.24	517.34	1392.09	1395.49	761.37	1247.94	1584.56	1389.18	1172.18	1254.13
Prmt2	373.23	337.26	263.41	313.51	141.66	136.18	129.47	74.1	164.13	122.75	113.81	119.98
Prrg4	151.71	101.29	31.85	109.68	304.62	247.09	79.8	276.52	367.55	285.43	102.11	324.04
Reep6	42.96	62.16	68.86	64.06	699.77	711.78	627.82	712.08	506.36	545.54	640.34	542.46
Rplp0	106453	109643	101639	114074	84727.7	94083.1	91752.6	91977	83057.8	79612.7	88344.2	81557.1
Rragb	20.14	10.36	23.24	23.3	76.69	80.02	106.67	72.29	68.97	76.96	96.8	45.12
Rrp9	631.01	585.88	393.39	545.49	1379.31	1530.26	956.8	1430.48	1622.97	1469.06	1264.72	1561.76
Slc16a1	745.12	801.13	793.66	923.07	2622.28	2740.44	1963.27	2857.34	2481.16	2439.34	2323.08	2605.67
Slc19a1	472.58	551.35	497.54	590.14	1478.36	1576.59	1030.09	1468.43	1684.08	1488.54	1315.78	1572.02
Slc25a33	605.5	546.75	482.05	678.47	1567.83	1523.24	1090.34	1959.11	1617.73	1433.99	1260.46	1782.23
Slc38a3	10.74	20.72	18.94	10.68	316.34	307.46	254.06	303.63	211.27	198.73	234.01	243.03
Smpdl3b	185.27	186.47	241.03	336.81	1919.31	2104.46	2270.26	2732.64	1808.93	1898.67	2693.25	2674.37
Smtnl2	20.14	41.44	91.25	56.3	724.27	721.61	608.28	793.4	632.95	615.68	689.27	756.78
St6galnac4	146.34	157.69	104.16	131.03	581.55	739.86	457.64	531.35	681.84	598.15	453.13	544.51
Taf4b	232.26	223.3	195.4	222.27	495.27	553.14	365.62	597.31	567.47	567.95	421.22	593.74
Tbp	798.83	798.83	798.83	798.83	798.83	798.83	798.83	798.83	798.83	798.83	798.83	798.83
Tcfap4	159.77	225.6	224.67	238.77	912.79	1073.99	815.93	1006.67	901.84	910.86	971.14	941.36
Tfrc	4386.16	3987.22	2183	4452.27	6922.09	6611.02	3196.93	8804.25	9351.06	7926.89	4595.11	8504.06
Tubb1	4.03	8.06	0.86	5.82	2.13	1.4	4.07	2.71	6.11	3.9	4.25	8.2
Tubb4	32.22	24.17	14.63	22.32	21.3	7.02	13.03	7.23	10.48	9.74	9.57	9.23
Ubb	84992.4	84825.2	79193.9	84673.6	59548.7	65283.3	65819.7	59573.1	59160.3	55098.5	65062.3	54280.2
Vwa5a	876.69	1122.27	1423.77	944.42	405.8	502.6	801.27	350.62	292.47	351.68	594.6	215.34
Wdr55	377.26	437.4	301.28	419.31	890.42	956.06	782.54	987.69	894.86	911.83	912.64	945.47
Wdr73	142.31	143.88	135.15	192.18	347.22	412.75	296.4	387.67	361.44	355.57	345.7	341.47
Ypel5	605.5	635.38	536.28	628	181.07	176.89	179.15	154.52	205.16	183.15	204.23	158.94
Zc3h8	100.69	82.88	80.05	101.92	224.74	196.55	176.7	208.74	210.4	185.09	181.89	188.68

## Sheet: Suppl. Table 9
Gene Name	KO1-0h	KO2-0h	WT1-0h	WT2-0h	KO1-3h	KO2-3h	WT1-3h	WT2-3h	KO1-6h	KO2-6h	WT1-6h	WT2-6h
Abr	1074.92	745.28	768.79	1016.25	544.54	502.36	455.61	648.46	506.46	471.17	525.98	578.57
Ahcy	224.25	205.93	240.74	211.34	172.6	214.8	185.78	181.9	159.63	167.19	158.6	152.13
Apex1	784.89	722.73	842.1	825.89	482.55	519.68	567.07	646.4	481.34	544.12	761.45	647.36
Armcx1	889.54	714.88	878.76	842.38	247.96	219.42	243.28	269.25	264.98	235.08	251.66	231.43
Atad3a	949.34	760.97	887.68	1011.76	1441.57	1367.33	1242.96	1235.25	1326.51	1266.58	1426.61	1387.77
Aven	266.11	279.48	280.37	317.77	162.88	203.25	198.17	234.31	174.22	181.37	209.58	207.96
Brp16	207.81	174.55	190.22	209.85	335.48	342.99	296.36	238.42	347.63	353.63	356.05	316.4
Bxdc1	354.32	314.78	344.77	356.74	261.33	341.83	381.29	335.02	548.59	540.07	680.53	536.5
C1qbp	2637.22	2552.59	2668.97	2762.47	2420.05	3194.29	3101.66	3121.01	3307.76	3851.42	4339.71	3772.47
Cand1	3878.09	3435.16	3673.55	4086	3493.33	3754.38	3444.91	3922.59	3019.28	3095.53	3062.8	3322.56
Ccdc101	267.61	202.99	214.98	229.33	145.86	158.21	150.39	149.01	150.72	170.23	157.79	159.41
Ccdc115	38.87	23.54	32.69	29.98	24.31	13.86	15.92	23.64	25.93	23.31	12.95	26.7
Ccng2	1495.02	1294.44	1275.04	1708.74	465.53	437.68	344.14	649.48	344.39	286.75	273.51	413.5
Cct7	8303.37	7117.45	7548.22	8762.56	7333.07	8236.32	7763.87	8866.68	7790.5	8295.6	9106.68	8819.42
Cd44	1943.53	1669.04	1789.22	3006.79	17133.6	22310.3	19779.5	20384.7	20581.5	22386.1	22639.7	23666.5
Cdca7	188.37	184.36	241.73	175.37	213.93	254.06	325.56	269.25	284.43	258.38	356.05	258.94
Cdkn1a	3861.65	3561.67	3086.06	4118.97	4813.35	6221.12	5033.78	6428.04	4253.41	4830.24	4092.91	4898.87
Cdkn2b	1867.29	1470.95	1416.72	1762.7	374.37	401.88	359.18	521.03	491.06	463.06	463.67	470.95
Cdt1	432.06	359.89	415.11	536.61	480.12	518.52	444.1	546.72	273.89	259.4	259.75	272.7
Chchd4	328.91	340.28	328.92	361.23	482.55	614.37	648.46	601.18	692.83	761.98	928.15	845.61
Crocc	133.06	96.1	92.14	131.9	58.34	54.28	32.73	41.11	42.95	35.46	43.7	30.75
Csda	1399.34	1391.52	1493.99	1657.78	1566.77	1898.56	1808.27	1826.16	1674.14	2023.49	2061.83	1801.27
Dctd	269.1	265.75	323.96	313.27	159.23	196.32	212.32	190.12	378.42	385.04	496.85	371.42
Ddx21	3106.66	2548.67	2780.92	3236.12	5948.62	7067.62	6278.51	5924.48	5293.07	6001.57	6126.42	5827.82
Dimt1	450	392.25	463.65	485.64	478.9	556.63	595.38	527.19	563.99	545.14	674.06	625.51
Dkc1	858.14	776.66	925.32	819.9	1480.47	1780.76	1600.37	1483.95	1684.67	1923.18	2090.15	1980.91
Dtymk	1448.68	1397.4	1389.97	1286.05	894.6	1062.45	925.37	798.49	767.38	772.11	765.5	725.85
Ece2	267.61	236.33	238.76	242.82	364.65	403.04	327.33	351.46	512.94	568.44	559.15	509.79
Eif2b3	750.5	624.66	728.17	767.44	712.28	838.41	842.21	853.99	1051.81	1125.74	1280.15	1146.63
Exosc2	482.89	454.03	510.22	481.15	371.94	404.19	439.68	443.95	523.47	556.28	629.55	559.15
Fam163b	7.48	10.79	5.94	8.99	4.86	5.77	3.54	6.17	8.1	7.09	6.47	2.43
Fam60a	487.38	412.85	378.45	520.12	247.96	242.52	287.52	323.71	401.92	424.56	462.86	568.06
Fdps	1927.09	1495.47	2238.01	1872.12	1611.74	1611	1806.5	1761.42	1392.95	1319.27	1518.86	1414.47
Fos	5029.26	4026.49	2155.78	4513.18	2084.57	1334.99	929.79	1226	507.27	479.27	509.79	572.1
Fosb	188.37	172.59	136.72	161.88	4821.86	5739.55	4136.72	4015.08	275.51	383.01	399.74	322.87
Fosl1	73.26	82.37	70.34	223.34	3571.12	4494.64	4178.3	4212.39	1794.88	2226.14	2353.14	2156.51
Ftsj3	1776.09	1463.11	1657.46	1897.6	2396.95	2644.58	2638.97	2585.6	2895.3	3083.37	3432.61	3138.87
Gadd45a	1435.22	1150.28	1080.86	1647.29	278.35	385.72	277.79	397.71	173.41	168.2	157.79	193.4
Gart	835.72	729.59	756.9	912.83	653.94	729.86	645.81	648.46	905.14	902.82	1037.39	933.81
Gja1	4519.46	4640.36	6312.8	4532.67	5957.13	6494.82	6606.72	6057.05	6224.94	5610.45	6369.18	5930.59
Gnl2	1209.48	1116.94	1223.53	1368.49	1910.75	2143.38	1826.84	1814.85	1406.73	1540.16	1494.58	1489.73
Gpatch4	299	235.35	253.62	241.32	350.06	394.96	359.18	351.46	551.83	533.99	578.57	496.04
Gps2	783.39	695.27	741.05	755.44	323.32	349.92	337.94	454.23	283.61	243.18	385.18	314.78
Grwd1	342.36	370.68	390.34	322.26	922.56	1015.1	1104.95	967.03	800.6	862.29	1006.64	930.57
Hspd1	9397.73	8277.54	9471.19	9748.83	9502.72	11356.7	10867.3	11116.2	13813.7	15252.7	16513.2	15847.3
Id3	5462.82	5452.33	6102.77	5106.75	3489.68	3761.31	3586.45	4058.24	3832.85	3473.47	3970.72	3690.74
Ifrd2	322.93	307.92	323.96	269.8	418.13	460.78	385.72	383.32	519.42	514.74	585.86	458
Impdh2	1725.26	1673.94	1777.33	1819.66	1537.6	1639.87	1605.68	1657.62	1675.76	1766.12	2141.13	1938.83
Jun	2103.5	1613.14	1243.34	2347.27	2240.15	2204.59	2188.68	2339.99	2101.18	1794.49	2038.36	1857.91
Junb	4749.69	4166.72	2960.24	6766.02	10624.6	11728.5	9262.5	12594	4710.44	5067.34	5072.84	6183.06
Krr1	52.33	47.07	44.58	55.46	69.28	73.91	72.54	53.44	59.15	41.54	65.54	50.98
Matr3	7397.38	6646.74	7220.29	7767.29	5929.17	6328.52	5604.39	6405.43	4218.57	4199.99	4446.53	4745.12
Mbd3	1580.24	1548.42	1612.88	1579.84	1044.11	1138.67	1052.76	1214.7	1012.1	1053.8	1183.85	1151.48
Mcm3	1444.19	1189.51	1364.21	1665.28	756.04	736.79	728.97	807.74	415.7	452.93	491.99	458
Mcm6	1406.82	1282.67	1398.88	1641.29	1185.11	1430.85	1229.69	1293.83	920.53	1063.93	1212.17	1084.32
Mmp9	29.9	23.54	21.8	52.46	38.9	27.72	37.16	42.13	41.33	46.61	31.56	53.41
Mrpl15	1300.67	1218.93	1298.82	1325.03	777.92	959.67	909.44	972.17	1294.09	1413.51	1579.55	1395.86
Mthfd1	747.51	625.65	637.03	761.44	407.19	355.69	406.95	330.91	443.25	452.93	547.02	470.14
Mybbp1a	4239.89	3617.56	3834.05	4663.07	5912.16	6179.55	5357.57	5541.16	6388.63	6482.87	6923.47	6529.4
Myc	2921.28	2575.15	2838.38	2873.39	6109.07	7354.02	7242.8	7334.43	4766.35	5555.73	6241.32	5380.34
Mycn	11.96	12.75	12.88	14.99	21.88	13.86	19.46	19.53	33.22	39.52	40.46	32.37
Ncl	760.97	616.82	552.82	682	1250.74	1546.33	978.45	1071.85	1281.13	1416.55	1173.33	1068.95
Nol5	1936.06	2013.24	2085.44	2227.36	2530.66	3501.47	3589.99	3402.59	3187.83	3819	4061.35	3756.28
Nol5a	2988.55	2520.23	2918.63	3252.61	5487.95	6151.83	5701.7	5096.18	5744.42	5983.33	6746.26	6101.33
Nol8	849.17	756.07	756.9	929.32	600.45	727.55	720.12	681.34	952.14	1056.84	1172.52	1057.62
Nolc1	421.6	360.87	413.13	476.65	646.64	684.82	853.71	669.01	629.63	697.13	911.96	713.71
Nop16	450	413.83	452.75	392.71	686.75	776.05	747.55	753.28	833.02	931.19	1086.75	927.34
Npm3	1819.45	1760.24	1853.62	1647.29	1504.78	1891.63	1848.08	1718.25	1707.36	1978.91	2425.16	1987.38
Nudcd1	28.41	32.36	14.86	14.99	14.59	20.79	21.23	24.66	12.15	30.4	11.33	21.04
Nutf2	307.98	258.89	375.48	319.27	232.16	237.9	272.48	232.25	233.37	247.24	290.5	282.41
Orc6	1251.34	1170.88	1297.83	1489.9	804.66	988.54	993.49	1082.13	772.24	903.83	1006.64	897.4
Pa2g4	3435.57	3398.88	3733.99	3690.29	3924.83	4843.4	4510.94	4546.38	4829.56	5481.77	5958.91	5433.75
Pcna	6346.38	5581.77	6617.94	7389.57	4130.24	4718.67	5130.2	5452.78	2772.13	2787.49	3311.23	3163.14
Pmepa1	3680.75	2868.36	2888.91	5694.31	7155.61	8105.82	7196.8	7904.79	7191.67	7311.72	8031.26	7305.41
Pop1	858.14	667.81	764.83	876.86	1227.65	1373.1	1272.16	1166.4	1284.37	1244.29	1344.07	1276.1
Prmt3	1405.32	1130.67	1216.59	1242.59	955.38	1062.45	967.83	950.59	1191.99	1260.5	1268.01	1167.67
Prps1	526.25	440.31	494.36	463.16	322.11	406.5	398.99	342.21	448.92	471.17	487.14	436.97
Psme3	3169.45	2974.27	3061.29	3329.05	3483.6	4156.27	3898.74	4130.18	4118.9	4483.7	4710.33	4507.22
Ptp4a1	621.93	473.65	481.49	622.04	1158.36	1371.95	1184.57	1278.41	825.72	898.77	992.07	1081.08
Ptrh2	1004.66	933.56	1147.24	1073.21	351.28	382.25	556.46	535.41	526.71	512.71	855.32	726.66
Pus7l	124.09	111.79	117.89	136.4	80.22	69.29	62.81	76.05	140.19	130.71	151.32	119.76
Rbbp4	148.01	97.08	136.72	160.38	142.21	154.75	130.05	186.01	102.1	118.55	110.86	111.67
Rpl14	583.06	538.37	564.7	520.12	680.68	674.43	575.04	513.83	626.38	636.33	563.2	498.46
Rpl27a	2285.89	2131.9	2640.24	2324.79	1828.1	2226.53	2171.87	2092.32	1774.62	1798.55	2039.98	1833.64
Rplp0	52580	53584.8	63952.3	53871.9	39616.6	48518.3	51529.4	53992.4	38041.7	41944.1	48988.7	44180.4
Rpp40	10.47	15.69	15.85	23.98	13.37	11.55	9.73	15.41	12.97	10.13	8.9	7.28
Rrp15	765.45	680.56	811.39	869.36	1112.18	1358.09	1319.04	1201.34	1435.9	1640.48	1791.56	1582.79
Rrp1b	714.62	598.19	671.7	686.5	1610.53	1817.72	1570.29	1314.38	1212.25	1304.07	1437.13	1221.08
Rrp9	137.54	132.39	131.76	170.87	275.92	347.61	278.67	264.11	306.3	406.32	364.95	301.83
Rrs1	442.53	335.38	389.35	374.72	691.62	985.08	941.29	828.3	712.28	799.47	828.62	747.7
Sephs2	1731.24	1329.74	1447.43	1872.12	870.29	943.5	989.95	1217.78	967.53	1022.38	1168.48	1119.12
Serbp1	1040.54	786.47	946.13	1062.72	1243.45	1368.48	1347.35	1234.22	1217.11	1218.96	1468.69	1266.39
Serpine1	12909.5	10137.8	7545.25	25284.9	254823	316767	301410	306997	325893	349806	352934	363769
Sesn3	3114.14	3000.74	3041.48	2402.73	796.15	864.97	751.97	861.18	237.43	222.92	202.3	246
Set	4902.19	4790.4	5367.67	4872.92	3778.97	4652.85	4677.25	4958.48	4474.63	4988.31	5468.54	4940.95
Sfrs7	2194.7	1842.61	2134.98	2363.76	2006.78	2109.89	2088.71	2107.74	2281.07	2300.11	2608.04	2423.54
Slc1a5	692.2	545.23	702.41	544.1	835.04	860.36	721.89	621.74	731.73	720.43	847.23	615.8
Slc25a32	662.3	602.11	683.59	720.97	923.77	1134.05	1246.5	1000.94	1260.87	1265.57	1432.28	1252.63
Smad7	569.6	533.47	499.32	747.95	1554.62	1770.37	1480.94	1998.81	1169.3	1265.57	1263.96	1310.9
Smyd2	1459.14	1304.24	1433.56	1509.39	1719.92	2024.43	1702.99	1701.81	1450.49	1565.5	1751.1	1548.8
Sox11	272.09	187.3	190.22	340.25	341.55	389.18	325.56	457.31	273.89	345.52	301.02	386.8
Srsf2	4704.84	3901.95	4602.84	5411.02	4975.01	5419.66	5281.48	5097.21	4828.75	5274.05	5712.11	4896.44
Surf2	252.66	229.47	215.97	253.31	116.69	121.26	146.86	147.98	110.2	117.54	167.5	157.79
Tbl3	556.15	448.15	500.31	545.6	583.44	558.94	523.72	513.83	566.42	556.28	654.64	554.3
Tbp	578.57	578.57	578.57	578.57	578.57	578.57	578.57	578.57	578.57	578.57	578.57	578.57
Tfrc	1678.91	1282.67	1550.46	1923.09	2111.31	2403.22	2329.34	2505.44	2063.1	2333.55	2424.35	2531.97
Thop1	925.42	809.02	927.3	924.82	980.9	1033.58	912.1	897.15	1042.08	1116.62	1276.1	1041.43
Timm8a1	617.45	566.81	644.95	554.59	613.82	899.62	859.9	849.88	722.81	832.9	1008.26	839.94
Tomm70a	4927.6	4285.37	4792.06	5265.63	5345.74	6300.8	5862.71	6261.55	7027.98	7680.55	8470.66	8220.61
Trp53	660.8	659.97	687.55	815.4	528.74	568.18	506.03	580.63	611.8	586.68	614.18	585.05
Tubb1	10.47	5.88	1.98	11.99	10.94	8.08	12.39	13.36	11.34	7.09	10.52	6.47
Tubb4	58.31	36.28	54.49	73.45	43.76	33.49	41.58	47.27	39.71	39.52	31.56	35.6
Txn2	1834.4	1636.68	1889.28	1965.06	1416.05	1840.81	1610.99	1758.33	1857.27	1948.51	2163.79	2036.74
Ubb	45827	42471.3	44877.2	47074.4	20337.6	21289.5	21268.4	26384.2	18238.1	18385.7	20138.4	19995.2
Umps	729.57	636.43	718.26	846.88	723.22	815.32	815.67	801.58	745.5	765.02	908.73	767.12
Wdr46	729.57	624.66	689.53	644.53	818.03	936.57	774.97	808.77	896.22	978.81	1098.89	1007.45
